# Supplementary material for: The geography of climate and the global patterns of species diversity
Source: Nature. 2023 Sep 27;622(7983):537–44. doi: 10.1038/s41586-023-06577-5 (PMC10584679; doi:10.1038/s41586-023-06577-5)
Supplement: Supplementary file 3 — Datasets used in the study. This file contains several datasets representing the data analysed. Each table in the dataset corresponds to a specific tetrapod group. The resolution with which the climate space was delineated (for example, defined by 20 equal intervals within the climate space) is also indicated in these tables. To aid in comprehending and utilizing the datasets, we have incorporated metadata within the file. This metadata delineates what each table signifies and offers a clear explanation of each variable, elucidated column-by-column in the tables. [file 41586_2023_6577_MOESM3_ESM.xlsx]

## Sheet: MetaData
Meta Data for all the data used in The Geography of Climate and The Global Patterns of Species Diversity
Multiple data-sets in this file represent the data analyzed in this paper. Different tables indicate a given tetrapod group (e.g. birds, mammals) and the resolution in which climate space was defined (20 equal intervals, 40 equal intervals etc…)
For each table, the following data is available:
x: each climate cell has a unique x coordinate
y: each climate cell has a unique y coordinate
min_x: minimum value of x axis that is used to define climate space
min_y: minimum value of y axis that is used to define climate space
id: unique id of each climate cell
climate_area: the geographical extent of a given climate cell in kilometers squared
avg_dist_among_cells: the average distance among the geographical cells that belong to a unique climate cell
avg_dist_among_frags: the average distance among climate fragments for each climate cell
number_of_patches: the number of patches of each climate cell
pc1: the average scores of the first principal component for each climate cell
pc2: the average scores of the second principal component for each climate cell
richness: the number of species ocurring in each climate cell
beta_sim: simposon beta diversity for each climate cell
beta_sne: nestedness component of beta diversity for each climate cell
beta_sor: sorensen beta diversity for each climate cell

## Sheet: Birds_20
x	y	min_x	min_y	id	climate_area	avg_dist_among_cells	avg_dist_among_frags	number_of_patches	pc1	pc2	richness	beta_sim	beta_sne	beta_sor
1	9	-5.369	-2.601	9	432540	525.429	470.285	16	-4.82701	-2.10787	46	0.623888	0.218245	0.842133
1	10	-5.369	-1.89	10	231156	492.512	515.305	16	-5.0063	-1.52655	573	0.716366	0.219205	0.935571
1	11	-5.369	-1.178	11	575555	2336.17	2392.03	32	-4.86302	-0.772812	204	0.856779	0.0764222	0.933201
1	12	-5.369	-0.466	12	739260	522.215	547.821	31	-4.91395	-0.195274	183	0.702952	0.113769	0.81672
1	13	-5.369	0.245	13	36963	80.6691	0	1	-5.22363	0.268231	142	0.00711744	0.00352086	0.0106383
2	9	-4.727	-2.601	29	691816	1472.42	1497.72	47	-4.37701	-2.20296	617	0.892296	0.0796972	0.971993
2	10	-4.727	-1.89	30	948237	2148.34	2117.46	82	-4.39735	-1.53605	761	0.948629	0.0328746	0.981503
2	11	-4.727	-1.178	31	2.65441e+06	2543.7	2595.58	127	-4.45588	-0.777627	337	0.977179	0.00633344	0.983512
2	12	-4.727	-0.466	32	1.0898e+06	1706.19	1697.26	46	-4.38138	-0.220061	312	0.885463	0.03349	0.918953
3	8	-4.085	-3.313	48	50446.7	1569.96	1956.58	7	-3.54372	-2.68495	57	0.535452	0.252612	0.788065
3	9	-4.085	-2.601	49	642886	2097.89	2232.6	65	-3.77114	-2.23229	221	0.923272	0.0462871	0.969559
3	10	-4.085	-1.89	50	714419	2954.48	2980.76	57	-3.80889	-1.46129	328	0.941601	0.0226959	0.964297
3	11	-4.085	-1.178	51	2.31846e+06	3118.46	3169.31	120	-3.77733	-0.800177	500	0.975406	0.00941033	0.984816
3	12	-4.085	-0.466	52	1873725	3146.93	3238.62	79	-3.74662	-0.237968	509	0.9607	0.0106292	0.97133
3	13	-4.085	0.245	53	480519	518.128	474.55	18	-3.63038	0.489694	353	0.645024	0.0647294	0.709753
4	8	-3.443	-3.313	68	95897.2	1275.94	1285.45	19	-3.18127	-2.72115	925	0.694255	0.223306	0.917561
4	9	-3.443	-2.601	69	278978	2191.36	2213.8	36	-3.12123	-2.22597	859	0.886991	0.0763026	0.963294
4	10	-3.443	-1.89	70	893041	3696.46	3664.9	54	-3.09284	-1.44606	533	0.9585	0.0154914	0.973992
4	11	-3.443	-1.178	71	2.49072e+06	3852.39	3939.59	119	-3.12295	-0.788301	864	0.977574	0.00756444	0.985139
4	12	-3.443	-0.466	72	2.33177e+06	4431.97	4497.75	102	-3.08601	-0.19538	1014	0.978123	0.00457465	0.982698
4	13	-3.443	0.245	73	1306026	1221.51	1177.8	51	-3.13891	0.57319	469	0.919142	0.0165787	0.935721
4	14	-3.443	0.957	74	776223	821.892	606.124	23	-3.04173	1.27917	345	0.83656	0.0643218	0.900882
4	15	-3.443	1.669	75	61605	268.371	357.739	2	-2.926	1.72888	167	0.102857	0.15189	0.254747
5	8	-2.801	-3.313	88	99475.6	1344.11	1410.39	11	-2.50445	-2.78061	733	0.638037	0.292397	0.930434
5	9	-2.801	-2.601	89	182573	3545.62	3662.12	29	-2.50412	-2.18769	991	0.887702	0.0715872	0.959289
5	10	-2.801	-1.89	90	993907	4240.54	4267.63	69	-2.45409	-1.47833	642	0.958343	0.0167893	0.975132
5	11	-2.801	-1.178	91	2.38768e+06	4355.41	4656.26	89	-2.46663	-0.836742	1029	0.978443	0.00679288	0.985236
5	12	-2.801	-0.466	92	2.99081e+06	4395.8	4576.21	137	-2.52844	-0.107675	1266	0.981745	0.00534062	0.987085
5	13	-2.801	0.245	93	2937359	2850.76	2836.44	126	-2.46819	0.524992	1139	0.975784	0.00952419	0.985308
5	14	-2.801	0.957	94	936396	1834.22	1694.37	36	-2.4195	1.24931	709	0.917858	0.0315961	0.949454
5	15	-2.801	1.669	95	616050	698.455	884.556	4	-2.44222	1.9775	303	0.816769	0.0626966	0.879466
5	16	-2.801	2.38	96	24642	285.06	0	1	-2.17424	2.42356	108	0.105263	0.0139078	0.119171
6	8	-2.159	-3.313	108	10923	1647.22	1669.11	5	-1.73934	-2.77139	366	0.654485	0.251567	0.906052
6	9	-2.159	-2.601	109	205842	4080.36	4194.22	28	-1.82318	-2.2029	593	0.89561	0.0383715	0.933981
6	10	-2.159	-1.89	110	1.20274e+06	3977.76	4104.52	74	-1.88077	-1.46816	768	0.962188	0.0169802	0.979168
6	11	-2.159	-1.178	111	2.11551e+06	3933.06	4221.51	105	-1.82848	-0.864077	1228	0.972307	0.00889962	0.981207
6	12	-2.159	-0.466	112	1.59083e+06	5761.82	5907.93	73	-1.8257	-0.0947285	1408	0.972126	0.00805882	0.980185
6	13	-2.159	0.245	113	1.59991e+06	5875.78	6070.15	62	-1.8478	0.588256	1203	0.973703	0.00705757	0.980761
6	14	-2.159	0.957	114	1318347	3485.27	3748.88	52	-1.86349	1.26812	913	0.960832	0.00850493	0.969337
6	15	-2.159	1.669	115	677655	1323.89	1273.92	27	-1.88562	2.01908	412	0.877533	0.0484254	0.925958
6	16	-2.159	2.38	116	431235	668.301	841.547	3	-1.86309	2.6802	236	0.75751	0.0844664	0.841976
7	7	-1.517	-4.025	127	2575.7	3893.19	539.859	2	-1.00242	-3.43142	240	0.319915	0.21987	0.539785
7	8	-1.517	-3.313	128	34061.3	4814.98	4843.09	11	-1.1415	-2.87173	474	0.814325	0.0644047	0.87873
7	9	-1.517	-2.601	129	338300	4653.21	4714.75	34	-1.18975	-2.20443	719	0.930776	0.0230392	0.953815
7	10	-1.517	-1.89	130	801983	4680.77	4387.37	55	-1.20373	-1.50438	919	0.959085	0.00692829	0.966013
7	11	-1.517	-1.178	131	2262756	4255.47	4409.78	109	-1.17733	-0.805187	1597	0.978657	0.00485677	0.983514
7	12	-1.517	-0.466	132	1694883	5688.84	5782.49	80	-1.20075	-0.172165	1616	0.975784	0.00440984	0.980194
7	13	-1.517	0.245	133	1.53137e+06	6820.43	6745.47	67	-1.2273	0.664953	1636	0.975114	0.00330715	0.978421
7	14	-1.517	0.957	134	1.50038e+06	5854.3	6120.17	67	-1.165	1.24263	1317	0.968101	0.00492589	0.973027
7	15	-1.517	1.669	135	640692	1275.46	1204.77	11	-1.17839	1.97595	584	0.85137	0.057499	0.908869
7	16	-1.517	2.38	136	36963	885.871	234.138	2	-0.913488	2.41081	308	0.306954	0.104451	0.411405
8	6	-0.875	-4.736	146	24597.7	3669.22	4835.13	2	-0.516628	-4.33151	253	0.709302	0.134448	0.84375
8	7	-0.875	-4.025	147	53199.6	2873.39	2939.32	16	-0.510292	-3.61017	456	0.806789	0.0873196	0.894109
8	8	-0.875	-3.313	148	133035	5469.82	5690.33	26	-0.628009	-2.93687	605	0.899981	0.0354867	0.935467
8	9	-0.875	-2.601	149	201780	8562.34	8721.65	24	-0.549534	-2.22481	867	0.926185	0.0162979	0.942483
8	10	-0.875	-1.89	150	856711	5706.2	6123.35	55	-0.521891	-1.48293	1427	0.952251	0.00929127	0.961543
8	11	-0.875	-1.178	151	1.41504e+06	6351.35	6613.98	80	-0.534797	-0.830555	1678	0.975646	0.00334415	0.97899
8	12	-0.875	-0.466	152	1.32016e+06	8158.85	8562.83	59	-0.531276	-0.115056	1934	0.971513	0.00748225	0.978995
8	13	-0.875	0.245	153	1.12319e+06	9058.55	9367.39	46	-0.5521	0.590609	1490	0.968863	0.0046721	0.973535
8	14	-0.875	0.957	154	1059606	7674.89	7788.91	49	-0.556623	1.35398	1643	0.959221	0.0122709	0.971492
8	15	-0.875	1.669	155	998001	5739.06	5830.84	47	-0.522279	2.02711	1325	0.952317	0.0101714	0.962489
8	16	-0.875	2.38	156	800865	937.679	929.606	30	-0.482894	2.65963	563	0.874635	0.042108	0.916743
9	6	-0.233	-4.736	166	2855.1	5018.12	0	1	-0.0110391	-4.48115	115	0.702703	0.122694	0.825397
9	7	-0.233	-4.025	167	65649.5	7578.61	7685.52	14	0.0102509	-3.54269	692	0.852535	0.0543217	0.906857
9	8	-0.233	-3.313	168	109628	7277.34	7296.95	21	0.103301	-2.90941	802	0.873579	0.0252767	0.898855
9	9	-0.233	-2.601	169	269064	7552.73	8337.6	27	0.111657	-2.22113	1061	0.91855	0.0173658	0.935915
9	10	-0.233	-1.89	170	300667	9496.91	9393.41	31	0.0690828	-1.49149	1744	0.943736	0.0104366	0.954173
9	11	-0.233	-1.178	171	1.86408e+06	8003.4	7841.16	101	0.0740699	-0.779917	2445	0.983375	0.00320383	0.986578
9	12	-0.233	-0.466	172	1.13046e+06	8825.12	9122.54	71	0.0878521	-0.177963	2893	0.977647	0.00551273	0.98316
9	13	-0.233	0.245	173	1.45797e+06	9127.73	9056.4	71	0.128641	0.62818	2640	0.979235	0.00413139	0.983367
9	14	-0.233	0.957	174	1.59983e+06	9448.76	9565.83	78	0.194741	1.32217	3099	0.976707	0.00743866	0.984146
9	15	-0.233	1.669	175	1.34617e+06	8631.1	8616.43	59	0.121784	2.02142	2557	0.970683	0.00807442	0.978758
9	16	-0.233	2.38	176	1.70656e+06	4115.7	4482.34	69	0.120957	2.75973	1818	0.971519	0.00920557	0.980725
9	17	-0.233	3.092	177	1.82137e+06	2615.59	2759.11	50	0.214231	3.36944	689	0.95485	0.0181658	0.973015
10	6	0.409	-4.736	186	22199.8	7651.27	8785.48	4	0.851956	-4.37117	247	0.633045	0.15861	0.791655
10	7	0.409	-4.025	187	86915.8	8034.58	7641.8	12	0.774647	-3.69398	687	0.856103	0.0517937	0.907897
10	8	0.409	-3.313	188	78772.4	9130.79	9405.82	16	0.737109	-2.92641	1054	0.885185	0.0309763	0.916162
10	9	0.409	-2.601	189	145500	8515.24	9690	19	0.788273	-2.15067	1381	0.923387	0.0252371	0.948624
10	10	0.409	-1.89	190	289164	9721.52	10047.9	33	0.723996	-1.51028	2560	0.957319	0.00790331	0.965223
10	11	0.409	-1.178	191	1.34101e+06	9434.75	8754.37	53	0.699929	-0.792396	3759	0.977279	0.00616084	0.98344
10	12	0.409	-0.466	192	777436	9482.07	9619.77	59	0.644994	-0.101173	3824	0.965936	0.0119186	0.977855
10	13	0.409	0.245	193	1.26387e+06	9263.63	9431.56	76	0.682542	0.611554	3639	0.976139	0.00718141	0.983321
10	14	0.409	0.957	194	1.46145e+06	9529.51	9652.95	85	0.640955	1.35613	3294	0.979698	0.00555848	0.985256
10	15	0.409	1.669	195	2.86832e+06	7913.09	8298.22	126	0.651037	2.06769	3523	0.985863	0.00454853	0.990412
10	16	0.409	2.38	196	1.95674e+06	7146.3	7565.76	84	0.725863	2.66643	3306	0.980182	0.00652786	0.98671
10	17	0.409	3.092	197	1.64557e+06	3230.96	3673.55	47	0.672845	3.48294	1532	0.9611	0.018547	0.979647
10	18	0.409	3.804	198	1.63427e+06	2052.84	1739.23	62	0.755337	4.06829	476	0.934123	0.0363718	0.970495
10	19	0.409	4.515	199	492840	890.617	910.589	18	0.822986	4.89855	329	0.789875	0.111866	0.90174
10	20	0.409	5.227	200	653013	518.488	1009.58	2	0.816156	5.56403	181	0.665266	0.160183	0.825449
11	4	1.051	-6.159	204	13250.1	7635.03	7165.17	4	1.41841	-5.72621	214	0.57453	0.140033	0.714563
11	5	1.051	-5.448	205	14850	329.003	362.975	3	1.29369	-4.9885	221	0.225131	0.232248	0.457379
11	6	1.051	-4.736	206	26739	8290.95	8930.47	4	1.22847	-4.30082	392	0.808652	0.0768059	0.885458
11	7	1.051	-4.025	207	52253.8	7844.22	8367.26	7	1.30295	-3.70938	413	0.80584	0.0466603	0.8525
11	8	1.051	-3.313	208	17132.4	7773.06	9156.77	7	1.3186	-2.91142	978	0.849139	0.0651299	0.914269
11	9	1.051	-2.601	209	120656	10084	9756.45	16	1.28839	-2.22094	1596	0.910986	0.0203241	0.93131
11	10	1.051	-1.89	210	428452	7905.57	8887.88	31	1.41808	-1.53685	3271	0.948434	0.0181803	0.966614
11	11	1.051	-1.178	211	676026	9682.12	10041.7	47	1.41372	-0.7763	3633	0.958702	0.0149578	0.97366
11	12	1.051	-0.466	212	670365	9836.77	9285.5	35	1.35307	-0.0907394	3759	0.956662	0.013927	0.970589
11	13	1.051	0.245	213	1.37062e+06	8859.31	8790.61	81	1.42855	0.652428	4771	0.977256	0.00718192	0.984438
11	14	1.051	0.957	214	1.71423e+06	7608.86	7488.48	85	1.40374	1.33196	4436	0.977503	0.00768091	0.985184
11	15	1.051	1.669	215	1.63245e+06	6352.89	6674.99	80	1.36853	2.05279	3571	0.976825	0.00769382	0.984519
11	16	1.051	2.38	216	1.43424e+06	6441.64	6797.82	69	1.32113	2.62055	2627	0.970109	0.010393	0.980502
11	17	1.051	3.092	217	1242165	3412.6	3328.1	54	1.3669	3.53997	1729	0.934627	0.0395382	0.974165
11	18	1.051	3.804	218	2142107	2552.46	1736.15	65	1.3193	4.13261	672	0.949091	0.0317227	0.980814
11	19	1.051	4.515	219	492840	1268.12	1336.07	20	1.23299	4.70103	388	0.818135	0.0882726	0.906407
11	20	1.051	5.227	220	160173	570.137	1136.84	2	1.12214	5.64729	97	0.283927	0.200481	0.484407
12	5	1.693	-5.448	225	20163.5	8796.5	8994.93	5	1.99519	-5.09049	357	0.785896	0.0454854	0.831382
12	7	1.693	-4.025	227	7454.7	2941.32	703.442	4	2.21405	-3.66309	550	0.416398	0.136925	0.553323
12	8	1.693	-3.313	228	35241.8	7492	8626.56	8	1.97588	-2.90965	1647	0.793818	0.0935932	0.887411
12	9	1.693	-2.601	229	83541.1	9735.37	9978.65	12	2.02564	-2.17973	1866	0.872503	0.0525569	0.92506
12	10	1.693	-1.89	230	346724	8940.81	8600.55	37	2.02635	-1.49302	3750	0.947016	0.0182355	0.965252
12	11	1.693	-1.178	231	1.09805e+06	8709.17	8884.46	71	1.9982	-0.783416	5150	0.979089	0.00483133	0.983921
12	12	1.693	-0.466	232	3.46395e+06	6884.76	6979.83	164	2.0838	-0.0631977	5966	0.990142	0.00190614	0.992048
12	13	1.693	0.245	233	3.66342e+06	5688.48	5830.88	162	2.03924	0.574925	5781	0.988812	0.00253318	0.991345
12	14	1.693	0.957	234	2.5856e+06	5711.79	5533.72	95	2.05915	1.30233	5105	0.984268	0.00444887	0.988717
12	15	1.693	1.669	235	1.97777e+06	6140.5	6057.95	77	2.01321	1.98801	2395	0.977697	0.0058218	0.983519
12	16	1.693	2.38	236	1.20381e+06	3855.39	4215.8	21	2.01136	2.71013	1472	0.937132	0.0242603	0.961392
12	17	1.693	3.092	237	985680	2089.45	1823.53	33	1.88411	3.4347	729	0.863245	0.0878523	0.951097
12	18	1.693	3.804	238	86247	1395.41	1508.99	6	1.73722	3.88854	422	0.399488	0.188292	0.587781
13	7	2.335	-4.025	247	12672.7	11435.9	15839.4	2	2.65643	-3.6493	1281	0.965306	0.0215867	0.986893
13	8	2.335	-3.313	248	48468	8415.96	9091.83	14	2.69589	-2.93055	2206	0.879961	0.0615502	0.941511
13	9	2.335	-2.601	249	154520	9314.87	9851.35	24	2.71085	-2.19331	3685	0.923416	0.0298339	0.95325
13	10	2.335	-1.89	250	1.54585e+06	8040.73	8424.39	93	2.71496	-1.4785	5768	0.982699	0.00414549	0.986845
13	11	2.335	-1.178	251	3.38763e+06	8240.13	8244.02	176	2.63684	-0.800721	6134	0.990883	0.00196131	0.992844
13	12	2.335	-0.466	252	2.96112e+06	7977.58	7354.19	142	2.5701	-0.115607	5773	0.988728	0.00266593	0.991394
13	13	2.335	0.245	253	1.32935e+06	7972.88	8126.01	72	2.52694	0.563718	4646	0.97656	0.00641575	0.982976
13	14	2.335	0.957	254	995687	7077.54	7276.24	43	2.49388	1.27239	2937	0.960911	0.0118428	0.972754
13	15	2.335	1.669	255	523022	2835.03	2670.66	22	2.44352	1.97294	1022	0.884398	0.0317058	0.916104
13	16	2.335	2.38	256	61605	2980.02	3338.99	4	2.38089	2.46402	506	0.429707	0.11114	0.540846
14	7	2.977	-4.025	267	38096.4	6873.71	6030.84	10	3.38766	-3.6216	1232	0.818303	0.0845715	0.902875
14	8	2.977	-3.313	268	331884	7773.01	8583.06	37	3.4063	-2.86957	4304	0.955903	0.0113443	0.967247
14	9	2.977	-2.601	269	1.37843e+06	9821.72	9886.58	109	3.3409	-2.19594	5440	0.982281	0.00478973	0.98707
14	10	2.977	-1.89	270	2553823	8317.16	8374.13	143	3.27658	-1.54792	6011	0.986485	0.00352681	0.990012
14	11	2.977	-1.178	271	1.01562e+06	7786.85	8087.14	66	3.16402	-0.878914	4791	0.969799	0.00790405	0.977703
14	12	2.977	-0.466	272	326649	8365.5	8358.38	25	3.23297	-0.125304	3405	0.935623	0.0226358	0.958259
14	13	2.977	0.245	273	130359	6617.5	6087.27	7	3.14456	0.468581	1830	0.852246	0.0483785	0.900624
15	6	3.618	-4.736	286	89276	7062.47	7291.23	11	4.10658	-4.24274	1575	0.823245	0.0749586	0.898203
15	7	3.618	-4.025	287	569260	9749.58	9895.26	48	4.01508	-3.6079	3532	0.956201	0.0105581	0.966759
15	8	3.618	-3.313	288	1.11891e+06	9777.16	9742.26	80	3.91411	-2.93874	4656	0.974756	0.00740638	0.982163
15	9	3.618	-2.601	289	1.16083e+06	9902.61	9942.02	75	3.87524	-2.31636	5124	0.978395	0.00663756	0.985033
15	10	3.618	-1.89	290	367378	9068.64	9551.58	28	3.78623	-1.60779	2907	0.928694	0.0235177	0.952212
15	11	3.618	-1.178	291	21693.2	11307.7	16098.2	2	3.89785	-0.745637	746	0.866667	0.0404238	0.90709
16	5	4.26	-5.448	305	36001.1	1145.31	1044.73	7	4.71311	-5.0217	1002	0.78226	0.106685	0.888944
16	6	4.26	-4.736	306	306497	8879.97	9098.32	30	4.55645	-4.33045	2484	0.922552	0.0353843	0.957936
16	7	4.26	-4.025	307	532116	6338.11	7468.2	45	4.51083	-3.70853	3222	0.950962	0.0169218	0.967884
16	8	4.26	-3.313	308	226648	6669.45	7069.46	27	4.44154	-3.05686	3095	0.921568	0.0294988	0.951066
16	9	4.26	-2.601	309	35578.1	8896.46	8771.38	6	4.4904	-2.32083	1878	0.810442	0.0524938	0.862936
16	10	4.26	-1.89	310	30649.8	5042.26	1622.37	4	4.50695	-1.67693	757	0.791167	0.0449714	0.836139
16	11	4.26	-1.178	311	14466.9	320.887	0	1	4.32937	-1.09024	133	0.172043	0.0946237	0.266667
17	3	4.902	-6.871	323	424	1710.09	2561.47	2	5.46999	-6.34924	243	0.318584	0.0860551	0.404639
17	4	4.902	-6.159	324	35102.4	6233.49	6438.29	5	5.29579	-5.62373	1264	0.857348	0.0866827	0.94403
17	5	4.902	-5.448	325	76245.3	5504.54	6754.21	9	5.17131	-5.02227	1731	0.85346	0.0668755	0.920336
17	6	4.902	-4.736	326	133353	4728.68	6739.8	12	5.10815	-4.44076	1685	0.869965	0.0380257	0.907991
17	7	4.902	-4.025	327	13895.6	3863.55	1881.31	4	5.12526	-3.74771	892	0.78329	0.0452934	0.828583
17	8	4.902	-3.313	328	4211.6	12055.4	0	1	5.21702	-2.94127	689	0.826705	0.0106288	0.837333
17	9	4.902	-2.601	329	748.4	729.229	0	1	5.38508	-2.39671	385	0.856	0.05467	0.91067
17	10	4.902	-1.89	330	11276.3	6388.92	0	1	4.97115	-1.72685	362	0.480287	0.207885	0.688172
18	2	5.544	-7.583	342	12441.1	3003.69	0	1	6.00967	-7.0935	440	0.576271	0.132467	0.708738
18	3	5.544	-6.871	343	12507.2	7382.28	9660.17	3	5.9008	-6.45274	814	0.798995	0.0907362	0.889731
18	4	5.544	-6.159	344	57153.8	5892.98	10625.6	3	5.82604	-5.76678	1087	0.708866	0.1205	0.829366
18	5	5.544	-5.448	345	15562.1	10963.3	426.821	2	5.63454	-5.34522	1256	0.969988	0.0104502	0.980438
18	6	5.544	-4.736	346	3455.3	4629.07	2658.52	2	5.66716	-4.27618	714	0.822785	0.0557778	0.878563
18	7	5.544	-4.025	347	1256.4	134.755	0	1	5.84203	-3.77255	397	0.0271084	0.0756693	0.102778
18	8	5.544	-3.313	348	11627.7	93.9551	0	1	6.02223	-3.04384	291	0.0139373	0	0.0139373

## Sheet: Birds_30
x	y	min_x	min_y	id	climate_area	avg_dist_among_cells	avg_dist_among_frags	number_of_patches	pc1	pc2	richness	beta_sim	beta_sne	beta_sor
1	14	-5.369	-2.127	14	27574.6	200.94	0	1	-5.01543	-1.86544	19	0.125	0.0514706	0.176471
1	15	-5.369	-1.652	15	127014	347.615	366.015	7	-5.12649	-1.54731	567	0.603228	0.292357	0.895585
1	16	-5.369	-1.178	16	112478	238.111	282.443	7	-5.06524	-1.0078	58	0.16451	0.271899	0.436409
1	17	-5.369	-0.704	17	49284	205.021	244.962	2	-5.01583	-0.325403	125	0.124646	0.0122256	0.136872
1	18	-5.369	-0.229	18	184815	306.803	293.168	8	-5.0829	-0.0866509	163	0.305679	0.180308	0.485987
1	19	-5.369	0.245	19	36963	80.6691	0	1	-5.22363	0.268231	142	0.00711744	0.00352086	0.0106383
2	13	-4.941	-2.601	43	379394	355.945	334.513	14	-4.73531	-2.25418	49	0.598068	0.208038	0.806106
2	14	-4.941	-2.127	44	360259	705.235	787.708	26	-4.72115	-1.94414	625	0.773735	0.177562	0.951297
2	15	-4.941	-1.652	45	207301	1617.1	1610.51	21	-4.6737	-1.43294	489	0.785335	0.144967	0.930303
2	16	-4.941	-1.178	46	845277	2231.68	2289.31	43	-4.66352	-0.902069	204	0.90296	0.0496522	0.952612
2	17	-4.941	-0.704	47	1164886	1243.21	1188.49	49	-4.71536	-0.498869	261	0.904146	0.0211607	0.925306
2	18	-4.941	-0.229	48	431235	516.972	510.883	16	-4.74554	-0.0585997	165	0.496277	0.13959	0.635867
3	13	-4.513	-2.601	73	334700	1515.71	1605.84	21	-4.29001	-2.33838	66	0.765222	0.148689	0.913912
3	14	-4.513	-2.127	74	352840	1768.4	1692.8	42	-4.33324	-1.83342	702	0.886	0.0831348	0.969134
3	15	-4.513	-1.652	75	514665	2369.76	2390.19	37	-4.32694	-1.38688	196	0.900513	0.0418734	0.942386
3	16	-4.513	-1.178	76	836702	2594.42	2643.69	43	-4.30962	-0.917195	293	0.93494	0.0145908	0.949531
3	17	-4.513	-0.704	77	1.04007e+06	2949.19	3001.54	44	-4.32115	-0.512611	342	0.943812	0.0105659	0.954378
3	18	-4.513	-0.229	78	394272	583.337	582.745	16	-4.2805	-0.106168	189	0.446102	0.132342	0.578444
4	12	-4.085	-3.076	102	13586.2	1631.28	0	1	-3.72347	-2.6566	45	0.285714	0.514286	0.8
4	13	-4.085	-2.601	103	339212	1861.04	1913.77	32	-3.87535	-2.35109	91	0.853543	0.0758639	0.929407
4	14	-4.085	-2.127	104	171615	2456.91	2623.77	20	-3.84607	-1.88949	168	0.826535	0.0730073	0.899542
4	15	-4.085	-1.652	105	516760	2905.88	2966.21	38	-3.89132	-1.36899	284	0.91147	0.030373	0.941843
4	16	-4.085	-1.178	106	889592	2973.23	2875.58	54	-3.87065	-0.934265	396	0.943045	0.0221372	0.965182
4	17	-4.085	-0.704	107	1.40949e+06	2939.37	2977.03	64	-3.86951	-0.465212	406	0.954398	0.0149421	0.96934
4	18	-4.085	-0.229	108	517482	727.313	750.997	23	-3.84748	-0.0604829	247	0.58147	0.146173	0.727644
4	19	-4.085	0.245	109	209457	275.578	272.572	8	-3.76239	0.461778	246	0.281031	0.111171	0.392202
5	12	-3.657	-3.076	132	72377.6	1301.02	1509.14	16	-3.40046	-2.67772	653	0.635613	0.296705	0.932318
5	13	-3.657	-2.601	133	202463	2193.92	2286.09	23	-3.45202	-2.32574	118	0.821966	0.0777762	0.899743
5	14	-3.657	-2.127	134	109917	2389.8	2589.55	19	-3.53723	-1.92284	237	0.724404	0.176575	0.900979
5	15	-3.657	-1.652	135	303903	3078.07	3171.13	23	-3.3998	-1.41142	392	0.893181	0.0408508	0.934032
5	16	-3.657	-1.178	136	1.16008e+06	3531.12	3632.47	59	-3.41506	-0.933643	468	0.953295	0.0107919	0.964087
5	17	-3.657	-0.704	137	1.20049e+06	3212.63	3213.93	55	-3.4386	-0.407716	546	0.94966	0.0171968	0.966856
5	18	-3.657	-0.229	138	492840	1855.45	1971.51	22	-3.42393	-0.0456921	496	0.80882	0.050083	0.858903
5	19	-3.657	0.245	139	517482	1081.77	1133.21	21	-3.39154	0.456601	390	0.797373	0.0326295	0.830003
5	20	-3.657	0.72	140	271062	1016.93	770.773	9	-3.36037	0.903912	358	0.661588	0.0689103	0.730498
6	12	-3.229	-3.076	162	60380.1	1035.88	1638.98	8	-3.04606	-2.76693	916	0.573979	0.241343	0.815322
6	13	-3.229	-2.601	163	97404.1	1911.79	1957.12	13	-3.02452	-2.40434	708	0.726519	0.198712	0.925232
6	14	-3.229	-2.127	164	197430	3117.75	3198.68	23	-3.01042	-1.8777	460	0.868202	0.066328	0.934531
6	15	-3.229	-1.652	165	590620	3874.55	3951.69	38	-3.0156	-1.38455	516	0.933994	0.0198885	0.953883
6	16	-3.229	-1.178	166	799275	3942.3	3999.13	44	-3.04724	-0.909305	603	0.940585	0.0203387	0.960924
6	17	-3.229	-0.704	167	1.71992e+06	4232.55	4333.47	79	-3.00301	-0.463489	1015	0.968753	0.00822233	0.976975
6	18	-3.229	-0.229	168	825507	4255.37	4292.77	41	-2.98219	-0.0466573	816	0.937988	0.0125595	0.950547
6	19	-3.229	0.245	169	603729	1348.1	1292.4	26	-3.05806	0.452345	467	0.846129	0.029236	0.875365
6	20	-3.229	0.72	170	480519	797.253	948.875	12	-3.01853	0.957986	370	0.753503	0.0786423	0.832145
6	21	-3.229	1.194	171	468198	792.743	563.755	15	-3.01542	1.39136	309	0.761541	0.0808519	0.842393
6	22	-3.229	1.669	172	61605	268.371	357.739	2	-2.926	1.72888	167	0.102857	0.15189	0.254747
7	12	-2.801	-3.076	192	77805.6	1367.08	1511.71	9	-2.5889	-2.76277	732	0.575727	0.341013	0.91674
7	13	-2.801	-2.601	193	59925.2	2919.26	3145.66	13	-2.56883	-2.37417	801	0.776419	0.17538	0.951798
7	14	-2.801	-2.127	194	116874	3355.99	3286.29	18	-2.64449	-1.89751	360	0.848206	0.0651961	0.913402
7	15	-2.801	-1.652	195	434003	4329.91	4374.7	28	-2.60553	-1.40319	568	0.919283	0.0243128	0.943596
7	16	-2.801	-1.178	196	1.09891e+06	4279.41	4466.14	49	-2.54244	-0.948207	795	0.953937	0.0137347	0.967672
7	17	-2.801	-0.704	197	1.10449e+06	4584.82	4774.43	54	-2.65266	-0.451848	997	0.954063	0.0125358	0.966599
7	18	-2.801	-0.229	198	1.66044e+06	4464.87	4636.23	74	-2.59658	-0.0182916	1100	0.966784	0.00977989	0.976564
7	19	-2.801	0.245	199	1.72988e+06	2177.41	2136.97	73	-2.555	0.457167	824	0.955057	0.0166647	0.971722
7	20	-2.801	0.72	200	554445	2182.83	1977.54	25	-2.5355	0.924295	763	0.881314	0.0451317	0.926446
7	21	-2.801	1.194	201	258741	1076.31	1284.75	10	-2.56977	1.47846	373	0.672174	0.13687	0.809044
7	22	-2.801	1.669	202	357309	641.009	634.527	13	-2.57958	1.88109	288	0.702036	0.0882458	0.790282
8	11	-2.373	-3.55	221	24201.8	219.991	0	1	-2.14126	-3.36463	40	0.0285714	0.0525096	0.0810811
8	12	-2.373	-3.076	222	11362.3	1323.89	1369.21	3	-2.16858	-2.74198	343	0.545455	0.335384	0.880839
8	13	-2.373	-2.601	223	36308.5	3606	3753.35	9	-2.17602	-2.40319	247	0.691324	0.135401	0.826725
8	14	-2.373	-2.127	224	314516	4295.49	4383.33	26	-2.15801	-1.84979	565	0.889587	0.0518851	0.941472
8	15	-2.373	-1.652	225	795162	3268.07	3457.85	47	-2.14904	-1.35865	655	0.929263	0.0357264	0.964989
8	16	-2.373	-1.178	226	1.16958e+06	4047.13	4353.95	57	-2.16772	-0.94962	977	0.952828	0.0157721	0.9686
8	17	-2.373	-0.704	227	743244	2445.18	4803.22	16	-2.19737	-0.473746	1189	0.907683	0.0334297	0.941112
8	18	-2.373	-0.229	228	844775	5175.23	5514.46	34	-2.18673	0.0237106	1207	0.950315	0.0155659	0.965881
8	19	-2.373	0.245	229	1.05618e+06	5041.95	5068.97	38	-2.19348	0.455547	1106	0.955503	0.0162791	0.971782
8	20	-2.373	0.72	230	788544	2500.58	2408.94	27	-2.16711	0.95961	754	0.917482	0.0276435	0.945126
8	21	-2.373	1.194	231	542124	1992.81	1687.83	22	-2.149	1.34309	465	0.880681	0.0368908	0.917572
8	22	-2.373	1.669	232	283383	792.838	799.554	14	-2.12954	1.91224	261	0.715499	0.102367	0.817866
8	23	-2.373	2.143	233	381951	593.052	630.444	15	-2.12552	2.32937	254	0.7465	0.0773711	0.823871
8	24	-2.373	2.617	234	36963	372.402	160.433	2	-1.98727	2.75731	162	0.154206	0.170421	0.324627
9	12	-1.945	-3.076	252	693.3	1931.36	2893.9	2	-1.59108	-2.65372	64	0.518519	0.305806	0.824324
9	13	-1.945	-2.601	253	58470.8	3792.52	4210.17	12	-1.69912	-2.30758	414	0.779975	0.0701358	0.850111
9	14	-1.945	-2.127	254	183455	4750.7	4787.75	16	-1.76822	-1.89334	607	0.863649	0.050974	0.914623
9	15	-1.945	-1.652	255	586344	3964.7	4246.05	36	-1.71465	-1.37839	700	0.926104	0.0218444	0.947949
9	16	-1.945	-1.178	256	993508	3416.38	3879.06	51	-1.71771	-0.976686	803	0.942796	0.0159431	0.958739
9	17	-1.945	-0.704	257	746904	4979.88	5224.89	36	-1.72452	-0.482586	1211	0.933856	0.0226227	0.956479
9	18	-1.945	-0.229	258	722971	6196.43	6271	37	-1.7085	0.00765299	1288	0.946165	0.0141394	0.960304
9	19	-1.945	0.245	259	694918	5967.98	6189.89	28	-1.74358	0.496231	1156	0.946088	0.0118295	0.957917
9	20	-1.945	0.72	260	674335	5853.83	6086.15	32	-1.71745	0.947088	808	0.936979	0.0145898	0.951569
9	21	-1.945	1.194	261	492840	1943.04	1912.87	16	-1.75358	1.43116	456	0.875466	0.0270767	0.902543
9	22	-1.945	1.669	262	295704	1660.64	1773.19	11	-1.7519	1.9177	401	0.800115	0.0472882	0.847404
9	23	-1.945	2.143	263	184815	696.464	794.501	9	-1.83419	2.35121	252	0.528352	0.194295	0.722647
9	24	-1.945	2.617	264	209457	418.153	0	1	-1.77519	2.83942	176	0.489564	0.163411	0.652975
10	11	-1.517	-3.55	281	6671.5	1334.32	490.125	2	-1.31726	-3.19794	126	0.5	0.264331	0.764331
10	12	-1.517	-3.076	282	7977.7	3287.87	3865.37	5	-1.21734	-2.81907	361	0.650385	0.117381	0.767766
10	13	-1.517	-2.601	283	116952	4233.9	4815.54	13	-1.28195	-2.34248	555	0.812858	0.0743852	0.887243
10	14	-1.517	-2.127	284	238631	4656.6	4778.94	25	-1.33007	-1.86046	785	0.906446	0.0238234	0.93027
10	15	-1.517	-1.652	285	391072	5052.67	4773.91	24	-1.32317	-1.38604	830	0.916787	0.0140237	0.93081
10	16	-1.517	-1.178	286	897400	4307.13	4759.24	45	-1.313	-0.933344	1103	0.952499	0.00899563	0.961494
10	17	-1.517	-0.704	287	973448	4367.65	4880.77	52	-1.28396	-0.486809	1384	0.953304	0.0107796	0.964084
10	18	-1.517	-0.229	288	746587	5930.9	5750.13	40	-1.29571	-0.0351866	1258	0.951131	0.00792448	0.959055
10	19	-1.517	0.245	289	609240	7094.48	7188.89	32	-1.30156	0.494842	1561	0.945807	0.00731816	0.953125
10	20	-1.517	0.72	290	1.06894e+06	5161.9	5560.68	49	-1.31001	0.966116	1128	0.955059	0.00534776	0.960407
10	21	-1.517	1.194	291	344988	6463.41	6544.92	18	-1.27628	1.35083	735	0.888465	0.0207549	0.90922
10	22	-1.517	1.669	292	308025	810.938	854.451	13	-1.3219	1.9045	362	0.703791	0.117174	0.820966
10	23	-1.517	2.143	293	61605	812.763	0	1	-1.26146	2.22746	219	0.211189	0.183011	0.3942
11	10	-1.089	-4.025	310	18795.5	4030.91	7526.92	2	-0.852285	-3.78281	248	0.338462	0.287986	0.626448
11	11	-1.089	-3.55	311	17221.9	4943.41	4590.82	7	-0.839401	-3.24537	496	0.751363	0.061597	0.81296
11	12	-1.089	-3.076	312	67410.2	3994.28	4127.59	13	-0.843881	-2.77838	396	0.713511	0.13542	0.848931
11	13	-1.089	-2.601	313	115795	6096.22	5093.46	16	-0.917011	-2.35967	738	0.860778	0.0346468	0.895425
11	14	-1.089	-2.127	314	140211	5041.32	4572.73	12	-0.928679	-1.85755	682	0.84834	0.0266431	0.874983
11	15	-1.089	-1.652	315	341170	4091.63	3846.87	23	-0.918541	-1.37156	718	0.893785	0.0114196	0.905204
11	16	-1.089	-1.178	316	767670	4996.74	5204.53	40	-0.894007	-0.948525	1548	0.944986	0.0125082	0.957494
11	17	-1.089	-0.704	317	978485	5153.64	5391.2	44	-0.908006	-0.47607	1468	0.952011	0.0101676	0.962179
11	18	-1.089	-0.229	318	494810	7517.53	7172.38	27	-0.850803	-0.0205948	1673	0.932526	0.0148037	0.94733
11	19	-1.089	0.245	319	420734	7665.35	7918.87	21	-0.866642	0.490796	1232	0.927155	0.00854718	0.935702
11	20	-1.089	0.72	320	588612	7361.84	7438.38	31	-0.918278	0.929023	1335	0.939273	0.00951722	0.94879
11	21	-1.089	1.194	321	739260	6324.18	6815.39	32	-0.911555	1.44353	1238	0.938131	0.0118299	0.949961
11	22	-1.089	1.669	322	381951	3326.78	2985.66	19	-0.899245	1.89339	572	0.850393	0.0394461	0.88984
11	23	-1.089	2.143	323	283383	609.094	780.132	7	-0.853093	2.37198	376	0.666775	0.0947063	0.761481
12	9	-0.661	-4.499	339	10396.3	5417.77	0	1	-0.41591	-4.2769	185	0.8	0.137173	0.937173
12	10	-0.661	-4.025	340	23121.7	3381.9	2996.36	8	-0.397271	-3.67021	403	0.689325	0.123634	0.812959
12	11	-0.661	-3.55	341	19604.6	3269.29	3518.03	9	-0.506829	-3.32029	377	0.675791	0.135516	0.811306
12	12	-0.661	-3.076	342	62068.2	6888.3	6354.14	13	-0.496106	-2.8858	460	0.808705	0.059212	0.867917
12	13	-0.661	-2.601	343	75608.1	8306.88	8685.34	13	-0.48362	-2.35183	774	0.87324	0.0309578	0.904198
12	14	-0.661	-2.127	344	182953	7305.48	7505.68	17	-0.488397	-1.86747	774	0.866163	0.0278338	0.893997
12	15	-0.661	-1.652	345	596382	6036.59	6196.42	36	-0.451419	-1.42604	1328	0.933908	0.0128246	0.946733
12	16	-0.661	-1.178	346	674624	5788.31	5787.57	38	-0.429144	-0.948927	1088	0.948365	0.00471704	0.953082
12	17	-0.661	-0.704	347	577011	8032.85	7990.33	38	-0.420145	-0.482106	1729	0.950848	0.010779	0.961627
12	18	-0.661	-0.229	348	582811	8458.43	8715.88	29	-0.431342	0.0355528	1573	0.940696	0.0144553	0.955152
12	19	-0.661	0.245	349	492738	9476.57	7740.01	21	-0.455834	0.46001	1258	0.934882	0.0102079	0.94509
12	20	-0.661	0.72	350	432545	7780.67	8152.98	22	-0.415122	0.918805	1507	0.927399	0.0151183	0.942517
12	21	-0.661	1.194	351	517482	6639.12	7297.86	24	-0.432114	1.42656	1402	0.917296	0.0272731	0.944569
12	22	-0.661	1.669	352	443556	6859.37	7110.54	21	-0.425033	1.88398	1281	0.914164	0.017528	0.931692
12	23	-0.661	2.143	353	579087	2939.72	3469.63	21	-0.43804	2.37632	818	0.89467	0.0222318	0.916902
12	24	-0.661	2.617	354	406593	673.945	705.645	16	-0.433205	2.81437	411	0.712819	0.115812	0.82863
13	10	-0.233	-4.025	370	9351.3	3281.41	1717.27	3	-0.126632	-3.76857	208	0.536977	0.208606	0.745583
13	11	-0.233	-3.55	371	40530.8	6992.71	7410.23	7	-0.0570412	-3.31695	669	0.811877	0.061577	0.873454
13	12	-0.233	-3.076	372	57953.9	6006.24	5171.53	11	0.0016997	-2.82247	658	0.763358	0.0381134	0.801471
13	13	-0.233	-2.601	373	91655.8	2614.41	3896.4	10	-0.0058528	-2.38125	420	0.716953	0.0228263	0.73978
13	14	-0.233	-2.127	374	113879	7819.69	7849.9	12	0.00694684	-1.94137	654	0.782461	0.0397423	0.822203
13	15	-0.233	-1.652	375	188562	7331.93	7254.84	17	-0.053626	-1.38599	1101	0.889064	0.0189266	0.907991
13	16	-0.233	-1.178	376	783433	7501.46	7548.63	48	-0.008254	-0.914024	1997	0.962816	0.0068164	0.969632
13	17	-0.233	-0.704	377	881992	7443.26	7765.27	48	-0.0105954	-0.474379	2073	0.967606	0.00765383	0.97526
13	18	-0.233	-0.229	378	382042	8749.68	8982.37	28	0.00765373	-0.0329577	2114	0.940021	0.0157663	0.955787
13	19	-0.233	0.245	379	558700	8948.69	8833.61	30	0.0180449	0.505286	1756	0.952615	0.00750869	0.960124
13	20	-0.233	0.72	380	582220	8936.22	8807.14	30	0.0304152	0.924879	2165	0.949188	0.0124714	0.96166
13	21	-0.233	1.194	381	413509	7948.59	8127.96	21	0.0256241	1.41264	2286	0.927727	0.0175327	0.945259
13	22	-0.233	1.669	382	517482	7477.05	6932.02	22	-0.0223126	1.92831	1711	0.926936	0.0164745	0.94341
13	23	-0.233	2.143	383	468198	5887.59	6332.98	25	-0.0023605	2.38628	1388	0.919302	0.0198128	0.939115
13	24	-0.233	2.617	384	870756	3145.51	3512.85	37	0.0268545	2.85082	974	0.939819	0.0186422	0.958461
13	25	-0.233	3.092	385	616050	2357.37	2896.02	15	0.0555136	3.27623	405	0.881213	0.0345454	0.915758
13	26	-0.233	3.566	386	61605	232.826	388.161	2	0.0576553	3.69575	177	0.273994	0.0352845	0.309278
14	9	0.195	-4.499	399	4992.4	14303.2	0	1	0.400417	-4.39656	131	0.972973	0.0118755	0.984848
14	10	0.195	-4.025	400	20798.1	10924.8	9603.31	4	0.393394	-3.74335	412	0.750219	0.0406833	0.790902
14	11	0.195	-3.55	401	24392.6	8084.93	7333.07	9	0.422038	-3.22094	570	0.764061	0.0675948	0.831656
14	12	0.195	-3.076	402	59298.6	10266.2	10258.3	8	0.380897	-2.78672	597	0.780539	0.0523297	0.832869
14	13	0.195	-2.601	403	53668.7	6183.31	6920.33	7	0.357594	-2.34809	735	0.834337	0.0515311	0.885868
14	14	0.195	-2.127	404	105760	9046.03	9640.98	15	0.388595	-1.87505	1503	0.91034	0.0174199	0.92776
14	15	0.195	-1.652	405	138245	8854.15	9540.87	13	0.415815	-1.40358	1385	0.899918	0.0128976	0.912816
14	16	0.195	-1.178	406	645144	8932.48	9359.11	37	0.387177	-0.891134	2213	0.955933	0.0082548	0.964188
14	17	0.195	-0.704	407	724107	8861.52	8981.99	37	0.418129	-0.481447	3176	0.95806	0.0129246	0.970984
14	18	0.195	-0.229	408	451720	9669.93	9701.88	34	0.416155	0.0216405	2634	0.952884	0.0125411	0.965425
14	19	0.195	0.245	409	676234	9339.38	9579.56	42	0.409645	0.4581	2771	0.962186	0.00862781	0.970814
14	20	0.195	0.72	410	841230	8994.78	9412.91	49	0.412679	0.9564	2877	0.963496	0.00929101	0.972787
14	21	0.195	1.194	411	1.45768e+06	8868.94	9256.03	75	0.411553	1.43883	2852	0.975023	0.00822847	0.983251
14	22	0.195	1.669	412	1.52548e+06	8315.42	8890.33	70	0.44099	1.93379	2973	0.973592	0.00890336	0.982495
14	23	0.195	2.143	413	1.0616e+06	8652.44	9112.69	48	0.449424	2.35092	2804	0.966871	0.0109541	0.977826
14	24	0.195	2.617	414	836754	4912.02	4836.43	41	0.397567	2.85726	2410	0.946818	0.0213567	0.968175
14	25	0.195	3.092	415	1.34868e+06	2502.51	2667.48	49	0.371485	3.34285	710	0.945126	0.0227742	0.9679
14	26	0.195	3.566	416	874488	2448.69	2325.69	32	0.460765	3.74479	416	0.898288	0.0470876	0.945376
14	27	0.195	4.041	417	197136	649.222	748.37	10	0.54652	4.26706	305	0.608878	0.175191	0.78407
14	28	0.195	4.515	418	36963	873.346	1251.62	2	0.599749	4.7026	243	0.203922	0.292356	0.496278
15	8	0.623	-4.973	428	6595.3	8834.86	343.834	2	0.934042	-4.52889	133	0.666667	0.12249	0.789157
15	9	0.623	-4.499	429	12900	8656.16	8548.95	3	0.854843	-4.25699	240	0.560976	0.204824	0.765799
15	10	0.623	-4.025	430	47160.4	7457.77	8107.62	6	0.829845	-3.79238	521	0.789024	0.0820706	0.871094
15	11	0.623	-3.55	431	38765	10363.3	9585.05	4	0.855107	-3.39931	535	0.84088	0.0634749	0.904355
15	12	0.623	-3.076	432	42714.5	8116.51	8602.15	7	0.900392	-2.78672	806	0.848806	0.0347741	0.88358
15	13	0.623	-2.601	433	84118.7	5585.09	8477.43	7	0.87135	-2.35621	874	0.861384	0.0503283	0.911713
15	14	0.623	-2.127	434	75715.9	9784.42	10391.2	17	0.775853	-1.91266	1418	0.916644	0.0227026	0.939346
15	15	0.623	-1.652	435	152790	7813	9482.67	12	0.860114	-1.39015	2034	0.914218	0.0188608	0.933079
15	16	0.623	-1.178	436	572651	9449.44	9501.87	29	0.802326	-0.916406	2416	0.950003	0.01257	0.962573
15	17	0.623	-0.704	437	398599	10068	10095	32	0.791521	-0.50455	3296	0.941217	0.0164388	0.957656
15	18	0.623	-0.229	438	273298	8352.64	8909.29	22	0.788993	0.00732806	2820	0.912995	0.0308792	0.943874
15	19	0.623	0.245	439	416174	8767.89	9104.77	29	0.809701	0.474885	2503	0.931747	0.0225747	0.954321
15	20	0.623	0.72	440	452013	9230.15	9149.51	30	0.838629	0.936436	2531	0.94658	0.0153836	0.961964
15	21	0.623	1.194	441	385360	9575.25	9663.02	26	0.831539	1.47042	2086	0.93185	0.0216942	0.953544
15	22	0.623	1.669	442	534527	9178.26	9161.59	30	0.82094	1.91665	2591	0.947412	0.0138667	0.961279
15	23	0.623	2.143	443	1.52042e+06	6525.32	6949.12	68	0.824532	2.37158	2497	0.971921	0.00909202	0.981013
15	24	0.623	2.617	444	542571	6109.47	6254.69	29	0.839397	2.82484	2384	0.943335	0.0167353	0.96007
15	25	0.623	3.092	445	541759	3292.27	3279.31	27	0.80125	3.33376	1472	0.914181	0.0371951	0.951376
15	26	0.623	3.566	446	911476	2495.79	1731.29	33	0.816435	3.84546	459	0.895961	0.0531993	0.949161
15	27	0.623	4.041	447	562344	2013.75	1677.32	21	0.903829	4.24959	399	0.847397	0.0763414	0.923739
15	28	0.623	4.515	448	283383	839.79	870.772	15	0.873566	4.79772	311	0.711561	0.136643	0.848203
15	29	0.623	4.99	449	357309	788.571	772.39	9	0.752702	5.22887	270	0.659866	0.185832	0.845699
15	30	0.623	5.464	450	468198	479.24	832.946	2	0.854107	5.65113	130	0.521711	0.221915	0.743626
16	6	1.051	-5.922	456	5865.3	75.2826	0	1	1.1405	-5.5581	41	0	0.025	0.025
16	8	1.051	-4.973	458	9194.6	403.25	462.848	2	1.19577	-4.69498	200	0.351779	0.0960328	0.447811
16	9	1.051	-4.499	459	26331.1	8982.87	10956.7	3	1.18889	-4.24126	341	0.890785	0.0516093	0.942394
16	10	1.051	-4.025	460	38504.9	8126.2	8600.28	6	1.23651	-3.77585	321	0.801291	0.0418571	0.843148
16	11	1.051	-3.55	461	15127.9	7323.52	8564.12	4	1.23377	-3.29992	367	0.807692	0.0441974	0.85189
16	12	1.051	-3.076	462	13148.7	5839.23	6653.4	3	1.25627	-2.79129	548	0.806122	0.0932952	0.899418
16	13	1.051	-2.601	463	35203.1	9172.74	9517.5	9	1.20983	-2.40644	1096	0.868439	0.035133	0.903572
16	14	1.051	-2.127	464	139305	9012.64	10156.7	11	1.27123	-1.84593	1491	0.861599	0.0318759	0.893475
16	15	1.051	-1.652	465	156800	7046.03	7955.73	12	1.24341	-1.40417	2064	0.88555	0.0446668	0.930217
16	16	1.051	-1.178	466	203514	9942.15	10045	15	1.28717	-0.890651	2008	0.880829	0.0402506	0.92108
16	17	1.051	-0.704	467	416292	9868.63	10040.8	24	1.26451	-0.471153	3036	0.93727	0.0205202	0.95779
16	18	1.051	-0.229	468	270498	9982.29	9745.5	16	1.26236	0.0313075	2877	0.915389	0.0251394	0.940528
16	19	1.051	0.245	469	342557	9622.69	9667.19	28	1.24603	0.498229	3129	0.941098	0.0184028	0.959501
16	20	1.051	0.72	470	507494	8991.62	8807.02	34	1.29127	0.922722	3478	0.950294	0.0178117	0.968106
16	21	1.051	1.194	471	819882	8188.3	8154.49	43	1.30322	1.43314	3538	0.957842	0.0151612	0.973003
16	22	1.051	1.669	472	723992	6011.6	6137.74	41	1.27001	1.94472	3107	0.947574	0.0176035	0.965178
16	23	1.051	2.143	473	989993	6776.38	7062	45	1.25659	2.38786	2442	0.959516	0.0136041	0.97312
16	24	1.051	2.617	474	536639	6406.19	6451.65	33	1.25091	2.77824	1891	0.939852	0.0208841	0.960736
16	25	1.051	3.092	475	351393	3020.71	2676.14	20	1.21847	3.35766	1529	0.886403	0.0514798	0.937883
16	26	1.051	3.566	476	951441	2921.99	3093.69	42	1.24596	3.82443	663	0.884861	0.0752091	0.96007
16	27	1.051	4.041	477	1133532	2530.64	1568.78	30	1.25507	4.2683	604	0.90843	0.0560512	0.964481
16	28	1.051	4.515	478	468198	1279.69	1344.59	18	1.24005	4.68553	388	0.814939	0.0875323	0.902471
16	29	1.051	4.99	479	49284	788.926	381.89	3	1.11201	5.14704	94	0.145631	0.147542	0.293173
16	30	1.051	5.464	480	135531	491.778	1086.99	2	1.1216	5.7107	94	0.239848	0.185847	0.425695
17	6	1.479	-5.922	486	7381.6	326.907	412.853	2	1.53271	-5.71311	151	0.177665	0.135894	0.313559
17	7	1.479	-5.448	487	5892.2	8247.66	0	1	1.73783	-5.09135	277	0.916667	0.027193	0.94386
17	10	1.479	-4.025	490	1513.3	230.303	0	1	1.55705	-3.76508	170	0.12	0.00582781	0.125828
17	12	1.479	-3.076	492	2398.9	8545.42	10723.6	4	1.7639	-2.83426	596	0.567491	0.157012	0.724503
17	13	1.479	-2.601	493	752.5	133.097	0	1	1.79531	-2.25369	136	0.507042	0.083601	0.590643
17	14	1.479	-2.127	494	182372	6745.11	10466.9	8	1.67562	-1.85227	1545	0.846552	0.0545479	0.9011
17	15	1.479	-1.652	495	213257	9450.67	9946.16	17	1.70872	-1.41047	2833	0.912066	0.032044	0.94411
17	16	1.479	-1.178	496	364957	9295.95	9239.06	29	1.70674	-0.964462	3269	0.947839	0.0164839	0.964323
17	17	1.479	-0.704	497	439046	8970.64	8935.46	31	1.74616	-0.518678	3773	0.947189	0.0137984	0.960987
17	18	1.479	-0.229	498	577208	8530.16	8440	38	1.75694	0.0493383	3776	0.953626	0.0101379	0.963764
17	19	1.479	0.245	499	1.26297e+06	6231.41	6669.99	68	1.73901	0.485777	4433	0.968299	0.0081157	0.976415
17	20	1.479	0.72	500	1.02168e+06	5572.5	5641.92	52	1.67906	0.929246	3321	0.947443	0.015537	0.96298
17	21	1.479	1.194	501	928351	4884.49	5292.82	51	1.68659	1.42564	3541	0.957995	0.0125859	0.970581
17	22	1.479	1.669	502	726231	4502.21	5026.64	38	1.69621	1.91498	2320	0.95586	0.0117715	0.967631
17	23	1.479	2.143	503	692893	6059.17	6256.47	35	1.65066	2.35156	1843	0.941565	0.017491	0.959056
17	24	1.479	2.617	504	365420	6187.29	5929.16	16	1.72743	2.86715	938	0.857514	0.0547698	0.912284
17	25	1.479	3.092	505	541313	2001.74	2249.72	23	1.72925	3.35592	752	0.782513	0.134069	0.916582
17	26	1.479	3.566	506	899433	1982.21	1863.45	31	1.6551	3.77512	684	0.856577	0.0962468	0.952824
17	27	1.479	4.041	507	197136	1575.82	2105.93	7	1.54506	4.2155	439	0.569904	0.226464	0.796368
18	7	1.907	-5.448	517	10546.3	10874.8	12289.1	2	2.0834	-5.21471	304	0.947598	0.0143065	0.961905
18	8	1.907	-4.973	518	5921.6	12028.1	0	1	1.96832	-4.87095	194	0.955224	0.0143193	0.969543
18	10	1.907	-4.025	520	6587.6	724.023	763.417	3	2.23346	-3.79958	401	0.151206	0.0640599	0.215266
18	11	1.907	-3.55	521	1522	3989.91	644.185	2	2.08206	-3.32585	526	0.400703	0.14311	0.543813
18	12	1.907	-3.076	522	33279.4	9904.66	10653.9	4	2.12435	-2.78659	1470	0.924095	0.0413131	0.965408
18	13	1.907	-2.601	523	32399	9185.95	9690.08	7	2.13321	-2.31159	1537	0.848465	0.0713472	0.919812
18	14	1.907	-2.127	524	96728.5	6239.93	7515.63	8	2.07587	-1.82043	1706	0.821104	0.0572053	0.878309
18	15	1.907	-1.652	525	122555	8738.21	8475.97	20	2.16949	-1.38496	2912	0.910812	0.0255238	0.936336
18	16	1.907	-1.178	526	292718	9084.64	9297.01	27	2.12868	-0.93169	4165	0.94654	0.011189	0.957729
18	17	1.907	-0.704	527	1.03819e+06	7714.62	8065.08	60	2.11385	-0.425077	5315	0.97408	0.00507236	0.979153
18	18	1.907	-0.229	528	2.30596e+06	6471.31	6486.25	113	2.14158	0.0199549	5073	0.984344	0.00315258	0.987497
18	19	1.907	0.245	529	1.74941e+06	5619.31	5598.75	93	2.13294	0.474323	4979	0.978011	0.004999	0.98301
18	20	1.907	0.72	530	1.5283e+06	6098.93	5791.91	78	2.15312	0.942808	4701	0.976331	0.00536288	0.981694
18	21	1.907	1.194	531	1.17324e+06	6121.63	6564.01	57	2.17053	1.42707	3530	0.96684	0.00925037	0.976091
18	22	1.907	1.669	532	1025277	6307.01	6309.29	49	2.13577	1.88595	1653	0.954703	0.0125214	0.967224
18	23	1.907	2.143	533	724326	4521.84	4518.42	31	2.12697	2.39033	1202	0.90917	0.0271492	0.936319
18	24	1.907	2.617	534	463503	1937.08	2000.7	20	2.07748	2.82737	738	0.770083	0.120112	0.890196
18	25	1.907	3.092	535	320346	2266.64	2051.11	12	2.03154	3.28778	529	0.658952	0.188755	0.847707
18	26	1.907	3.566	536	61605	2426.21	3469.77	3	1.97595	3.63191	195	0.320843	0.238427	0.559271
19	11	2.335	-3.55	551	15710.8	9074.71	10314.6	4	2.58315	-3.26343	887	0.844737	0.0949051	0.939642
19	12	2.335	-3.076	552	2808.2	3832.67	5854.7	3	2.56502	-2.88131	569	0.674324	0.191712	0.866037
19	13	2.335	-2.601	553	35811.7	8618.21	9183.42	8	2.57519	-2.28701	1875	0.828709	0.084679	0.913388
19	14	2.335	-2.127	554	138062	9336.78	9697.41	17	2.54843	-1.83283	3585	0.929468	0.0150766	0.944544
19	15	2.335	-1.652	555	775930	6708.05	7151.72	51	2.6284	-1.37676	4674	0.96406	0.00852623	0.972586
19	16	2.335	-1.178	556	1544967	7904.31	8153.36	94	2.56894	-0.929552	4829	0.980363	0.0038637	0.984227
19	17	2.335	-0.704	557	1.81183e+06	7659.63	8136.4	104	2.51738	-0.473912	5106	0.982721	0.00357224	0.986293
19	18	2.335	-0.229	558	1.71796e+06	7708.27	7573.07	91	2.51279	0.00775958	5082	0.980574	0.00448203	0.985056
19	19	2.335	0.245	559	873055	7361.64	7752.74	52	2.47715	0.474813	4159	0.966427	0.00741023	0.973837
19	20	2.335	0.72	560	704914	7465.99	7269.32	39	2.46177	0.956128	3313	0.951016	0.0156104	0.966627
19	21	2.335	1.194	561	508511	6098.29	5485.54	27	2.46048	1.44539	2186	0.926187	0.0178054	0.943993
19	22	2.335	1.669	562	399986	2983.6	2584.14	18	2.43465	1.89213	1019	0.860823	0.0363836	0.897207
19	23	2.335	2.143	563	184640	2098.68	2743.45	10	2.44216	2.31441	775	0.680546	0.0906147	0.771161
20	11	2.763	-3.55	581	15858.8	9485.42	12018.4	3	2.99445	-3.30827	1279	0.909091	0.0580488	0.96714
20	12	2.763	-3.076	582	59110.6	9899.81	9856.35	10	2.94498	-2.81967	1894	0.847538	0.058916	0.906454
20	13	2.763	-2.601	583	131910	10125.7	10291.3	20	3.00932	-2.37184	3346	0.917448	0.0285408	0.945989
20	14	2.763	-2.127	584	557642	8646.13	8857.38	46	3.00449	-1.8775	4167	0.95838	0.011088	0.969468
20	15	2.763	-1.652	585	1.16599e+06	8825.46	8832.09	79	2.98835	-1.427	5109	0.975759	0.00575417	0.981513
20	16	2.763	-1.178	586	1.03869e+06	8165.41	8514.07	70	2.9543	-0.969757	4903	0.97122	0.00752366	0.978744
20	17	2.763	-0.704	587	789293	9160.34	8960.86	46	2.93927	-0.471604	4125	0.96707	0.00724118	0.974311
20	18	2.763	-0.229	588	253995	9036.22	8974.85	23	2.92132	0.0485209	3325	0.922128	0.0262482	0.948376
20	19	2.763	0.245	589	189913	9488.49	10137	13	2.97944	0.477743	2318	0.889976	0.046229	0.936205
20	20	2.763	0.72	590	118053	8229.85	8703.63	7	2.84287	0.960337	1594	0.739487	0.0997109	0.839198
20	21	2.763	1.194	591	36928.8	2230.6	3296.99	2	2.86651	1.27596	915	0.566479	0.061203	0.627682
21	10	3.191	-4.025	610	18905.4	3299.49	3480.31	7	3.4249	-3.73481	442	0.566689	0.192256	0.758945
21	11	3.191	-3.55	611	39880.3	7093.09	5718.81	9	3.42451	-3.2348	1903	0.873466	0.0202601	0.893726
21	12	3.191	-3.076	612	278564	8021.93	8547.59	30	3.44113	-2.7995	3722	0.941076	0.0157943	0.95687
21	13	3.191	-2.601	613	628046	9932.46	10045.7	56	3.42721	-2.33311	4509	0.965224	0.0100035	0.975227
21	14	3.191	-2.127	614	1.09107e+06	9169.2	9557.09	71	3.39404	-1.87391	4690	0.971232	0.0072807	0.978513
21	15	3.191	-1.652	615	1.10817e+06	7636.41	7842.58	69	3.37029	-1.45886	4464	0.966934	0.00881439	0.975748
21	16	3.191	-1.178	616	309651	6806.54	8048.54	19	3.36617	-0.966947	2739	0.891515	0.034893	0.926408
21	17	3.191	-0.704	617	108894	8724.27	9015.23	11	3.29785	-0.498747	2480	0.879069	0.0363971	0.915466
21	18	3.191	-0.229	618	115730	8062.72	7542.82	10	3.37432	0.0138792	2362	0.857523	0.0565261	0.914049
21	19	3.191	0.245	619	36144.5	165.225	194.414	2	3.33389	0.302263	338	0.296724	0.0549629	0.351687
22	9	3.618	-4.499	639	5404.7	1193.01	1226.57	3	3.95225	-4.21497	234	0.446203	0.227609	0.673812
22	10	3.618	-4.025	640	163128	8497.07	8837.48	14	3.92266	-3.72825	1886	0.846925	0.031182	0.878107
22	11	3.618	-3.55	641	382210	9957.59	10151.9	33	3.87574	-3.3099	3058	0.934982	0.0149187	0.949901
22	12	3.618	-3.076	642	589549	9932.88	9768.31	52	3.82949	-2.83301	4173	0.958219	0.0119871	0.970206
22	13	3.618	-2.601	643	718504	9910.78	10011.6	55	3.81588	-2.38981	4670	0.968127	0.00876308	0.97689
22	14	3.618	-2.127	644	410344	9912.63	9943.71	34	3.80061	-1.92251	3343	0.935446	0.0228912	0.958337
22	15	3.618	-1.652	645	199726	8539.32	9569.45	12	3.74441	-1.46436	2428	0.880133	0.033472	0.913605
22	17	3.618	-0.704	647	24454.8	9387.77	0	1	3.70923	-0.41636	365	0.542254	0.155421	0.697674
23	8	4.046	-4.973	668	23559	125.375	0	1	4.21093	-4.61648	336	0.009375	0.0197215	0.0290965
23	9	4.046	-4.499	669	177121	8243.73	8909.62	14	4.30302	-4.21527	2127	0.823396	0.085668	0.909064
23	10	4.046	-4.025	670	336907	9035.97	9096.01	35	4.27531	-3.79667	3118	0.939263	0.018428	0.957691
23	11	4.046	-3.55	671	338043	7791.58	8367.4	36	4.24562	-3.32155	3376	0.928796	0.0258477	0.954644
23	12	4.046	-3.076	672	303060	8099.89	8758.53	28	4.21753	-2.83472	2863	0.9217	0.0241973	0.945897
23	13	4.046	-2.601	673	186873	9751.96	10046.6	21	4.16586	-2.4294	3081	0.916779	0.0279145	0.944694
23	14	4.046	-2.127	674	30717.5	7855.96	2826.07	4	4.23965	-1.82995	998	0.810659	0.0338706	0.84453
23	16	4.046	-1.178	676	14466.9	320.887	0	1	4.32937	-1.09024	133	0.172043	0.0946237	0.266667
24	7	4.474	-5.448	697	16515	1100.24	1393.6	3	4.73533	-5.14466	577	0.626582	0.17156	0.798143
24	8	4.474	-4.973	698	74661.1	8138.75	7265.59	10	4.66221	-4.66837	1243	0.809057	0.0911764	0.900233
24	9	4.474	-4.499	699	122193	5242.02	6252.18	15	4.62413	-4.27289	1826	0.859043	0.0594242	0.918467
24	10	4.474	-4.025	700	194827	3679.84	4079.46	18	4.69859	-3.76752	2074	0.870074	0.0418103	0.911885
24	11	4.474	-3.55	701	127827	3520.41	1997.62	12	4.58879	-3.34516	1248	0.801041	0.0710235	0.872065
24	12	4.474	-3.076	702	11377.8	9171.97	8745.77	4	4.58641	-2.98288	1421	0.752035	0.0804684	0.832503
24	13	4.474	-2.601	703	21462	12342.2	2365.61	2	4.63542	-2.35871	1217	0.814336	0.069913	0.884249
24	14	4.474	-2.127	704	3212	9298.14	0	1	4.73902	-1.8146	364	0.62	0.190945	0.810945
24	15	4.474	-1.652	705	17338.6	9586.93	0	1	4.52639	-1.46014	416	0.556075	0.0721053	0.62818
25	6	4.902	-5.922	726	15002.9	2820.56	802.737	3	5.21876	-5.69645	510	0.756178	0.0888483	0.845026
25	7	4.902	-5.448	727	13512.7	7745.64	10108.5	3	5.14522	-5.26991	720	0.693989	0.214057	0.908046
25	8	4.902	-4.973	728	107213	4147.36	5989.67	7	5.11804	-4.73451	1582	0.846738	0.0435968	0.890335
25	9	4.902	-4.499	729	85471.9	5987.8	7694.4	10	5.08926	-4.38073	1582	0.851011	0.0442204	0.895231
25	10	4.902	-4.025	730	12240.8	6789.58	0	1	4.93615	-3.88377	436	0.972477	0.0138555	0.986333
25	11	4.902	-3.55	731	1267.1	557.474	0	1	5.16961	-3.49771	483	0.721116	0.0257199	0.746835
25	14	4.902	-2.127	734	11244.8	95.5846	0	1	4.99959	-1.80904	123	0.0961538	0.0374867	0.133641
26	4	5.33	-6.871	754	317.1	2558.04	0	1	5.59307	-6.46639	196	0.328358	0.0422712	0.370629
26	5	5.33	-6.397	755	339.4	2557.8	0	1	5.45169	-6.29419	243	0.382166	0.0472462	0.429412
26	6	5.33	-5.922	756	57062.5	6626.54	15796	2	5.57806	-5.60426	1204	0.651256	0.14805	0.799306
26	7	5.33	-5.448	757	17009.7	8450.18	10963.3	3	5.59865	-5.3253	1351	0.955037	0.0192544	0.974292
26	9	5.33	-4.499	759	4412.4	3168.94	1936.02	2	5.55576	-4.35458	632	0.572358	0.131137	0.703495
26	10	5.33	-4.025	760	1016.9	3039.61	0	1	5.52666	-3.89455	500	0.533333	0.0122617	0.545595
26	13	5.33	-2.601	763	748.4	729.229	0	1	5.38508	-2.39671	385	0.856	0.05467	0.91067
27	3	5.758	-7.346	783	12441.1	3003.69	0	1	6.00967	-7.0935	440	0.576271	0.132467	0.708738
27	4	5.758	-6.871	784	12069.7	12934	0	1	5.87032	-6.58803	709	0.966851	0.016366	0.983217
27	5	5.758	-6.397	785	11468.3	13694.7	0	1	6.11051	-6.12039	659	0.897196	0.0699679	0.967164
27	6	5.758	-5.922	786	8927.5	1641.39	0	1	5.96381	-5.72833	133	0.925926	0.0156799	0.941606

## Sheet: Birds_40
x	y	min_x	min_y	id	climate_area	avg_dist_among_cells	avg_dist_among_frags	number_of_patches	pc1	pc2	richness	beta_sim	beta_sne	beta_sor
1	19	-5.369	-1.89	19	82046.1	176.79	174.432	3	-5.19194	-1.59036	548	0.498032	0.33394	0.831972
1	21	-5.369	-1.178	21	52187.8	150.124	195.402	3	-5.12914	-0.95769	43	0.0487805	0.117886	0.166667
1	23	-5.369	-0.466	23	98568	226.465	192.604	3	-5.14764	-0.178873	153	0.225603	0.117521	0.343124
1	24	-5.369	-0.11	24	24642	217.599	0	1	-5.13098	0.019531	146	0.0434783	0.00688145	0.0503597
1	25	-5.369	0.245	25	36963	80.6691	0	1	-5.22363	0.268231	142	0.00711744	0.00352086	0.0106383
2	17	-5.048	-2.601	57	49284	302.099	435.822	2	-4.7683	-2.28973	42	0.178571	0.0912698	0.269841
2	18	-5.048	-2.245	58	383256	499.129	436.762	14	-4.83372	-2.08709	42	0.595733	0.230254	0.825987
2	19	-5.048	-1.89	59	77895.8	393.969	368.911	6	-4.9235	-1.65853	39	0.0775862	0.43215	0.509737
2	20	-5.048	-1.534	60	63349.1	282.746	272.46	7	-4.86514	-1.30471	45	0.0959752	0.168508	0.264484
2	21	-5.048	-1.178	61	185612	1938.83	1182.08	11	-4.84626	-0.99397	124	0.606645	0.240914	0.84756
2	22	-5.048	-0.822	62	328454	1117.06	1115.31	17	-4.80775	-0.582515	177	0.687724	0.103271	0.790995
2	23	-5.048	-0.466	63	406593	547.606	546.238	19	-4.85816	-0.317079	180	0.583978	0.113419	0.697397
2	24	-5.048	-0.11	64	209457	325.222	318.261	7	-4.88675	0.00818371	156	0.242247	0.0536226	0.295869
3	17	-4.727	-2.601	97	139348	431.707	537.43	6	-4.54752	-2.38747	50	0.367886	0.282872	0.650758
3	18	-4.727	-2.245	98	249742	662.913	788.053	17	-4.558	-2.05914	489	0.716107	0.227804	0.94391
3	19	-4.727	-1.89	99	236434	1580.66	1093.39	20	-4.50988	-1.70248	652	0.80895	0.138925	0.947875
3	20	-4.727	-1.534	100	231397	2172.51	2163.96	22	-4.54235	-1.33951	128	0.762494	0.120873	0.883367
3	21	-4.727	-1.178	101	594214	2288	2378.36	31	-4.58224	-0.965247	189	0.871803	0.0630876	0.934891
3	22	-4.727	-0.822	102	1051708	2291.59	2339.5	51	-4.57588	-0.637006	287	0.940542	0.00921527	0.949758
3	23	-4.727	-0.466	103	276615	2035.22	1997.65	13	-4.56036	-0.341153	268	0.745394	0.051651	0.797045
3	24	-4.727	-0.11	104	172494	362.195	349.568	4	-4.57163	0.00841534	155	0.209282	0.0676007	0.276882
4	17	-4.406	-2.601	137	239531	1509.54	1539.65	16	-4.24313	-2.39219	56	0.653607	0.212338	0.865945
4	18	-4.406	-2.245	138	63194.4	1725.64	1749.05	11	-4.21901	-2.03916	445	0.746863	0.177492	0.924354
4	19	-4.406	-1.89	139	150240	1879.23	1693.54	19	-4.28737	-1.73631	242	0.836172	0.0955462	0.931719
4	20	-4.406	-1.534	140	330166	2466.96	2527.07	23	-4.27293	-1.36442	189	0.863818	0.0391551	0.902974
4	21	-4.406	-1.178	141	464010	2513.25	2609.02	25	-4.23459	-0.965708	273	0.887303	0.0230406	0.910343
4	22	-4.406	-0.822	142	544473	2962.48	2935.47	26	-4.26846	-0.63324	316	0.905323	0.0164562	0.92178
4	23	-4.406	-0.466	143	480519	2105.6	2023.62	22	-4.24998	-0.2808	287	0.813271	0.0386135	0.851884
4	24	-4.406	-0.11	144	160173	360.213	422.254	4	-4.25402	-0.0696534	171	0.215853	0.049975	0.265828
5	17	-4.085	-2.601	177	191908	1725.36	1804.81	19	-3.91448	-2.36926	58	0.741609	0.126715	0.868323
5	18	-4.085	-2.245	178	135833	2011.5	2084.99	14	-3.93427	-2.09859	92	0.741445	0.123568	0.865012
5	19	-4.085	-1.89	179	69701.5	2786.5	2885.29	11	-3.90648	-1.68695	159	0.743025	0.0654754	0.808501
5	20	-4.085	-1.534	180	413398	2858.73	2929.2	26	-3.92926	-1.32881	235	0.878438	0.0381779	0.916616
5	21	-4.085	-1.178	181	424653	2788.78	2813.26	28	-3.94203	-1.00325	338	0.904302	0.0286743	0.932977
5	22	-4.085	-0.822	182	704382	2023.8	2192	43	-3.91682	-0.616027	380	0.90571	0.0412217	0.946932
5	23	-4.085	-0.466	183	706540	2549.41	2649.32	30	-3.91656	-0.303704	375	0.872363	0.0404896	0.912853
5	24	-4.085	-0.11	184	197136	649.106	633.813	9	-3.85502	0.0122788	237	0.351064	0.15241	0.503474
5	25	-4.085	0.245	185	73926	222.169	291.067	3	-3.83771	0.41656	213	0.0768483	0.034575	0.111423
6	16	-3.764	-2.957	216	49181.5	1579.97	2085.24	6	-3.52163	-2.69219	57	0.493075	0.268333	0.761408
6	17	-3.764	-2.601	217	169712	2172.25	2270.67	15	-3.61734	-2.41361	90	0.71002	0.143507	0.853528
6	18	-3.764	-2.245	218	145433	2048.21	2202.94	20	-3.62167	-2.03918	207	0.744558	0.162755	0.907314
6	19	-3.764	-1.89	219	67362.4	2641.11	2613.14	9	-3.59767	-1.71906	215	0.682752	0.157062	0.839813
6	20	-3.764	-1.534	220	163958	3249.94	3222.06	12	-3.63053	-1.36597	300	0.81849	0.0630494	0.881539
6	21	-3.764	-1.178	221	675440	3319.31	3355.58	33	-3.60321	-0.98241	364	0.915257	0.0221043	0.937361
6	22	-3.764	-0.822	222	513980	2902.78	2968.62	26	-3.61884	-0.615108	476	0.874796	0.0638174	0.938613
6	23	-3.764	-0.466	223	723630	3353.82	3390	34	-3.59258	-0.334588	490	0.919384	0.0192292	0.938613
6	24	-3.764	-0.11	224	246420	871.657	930.371	11	-3.62149	0.037494	274	0.529298	0.0834222	0.612721
6	25	-3.764	0.245	225	283383	479.447	454.261	12	-3.5912	0.401701	282	0.5119	0.0512234	0.563123
6	26	-3.764	0.601	226	110889	510.374	0	1	-3.56727	0.75052	318	0.285532	0.0568104	0.342342
7	16	-3.443	-2.957	256	53111.7	1423.7	1474.46	12	-3.28703	-2.69697	695	0.563534	0.335513	0.899046
7	17	-3.443	-2.601	257	77371.3	1837.59	1941.31	14	-3.26624	-2.39836	183	0.697323	0.175953	0.873276
7	18	-3.443	-2.245	258	72003.3	1772.12	2029.54	9	-3.25339	-2.0282	237	0.59087	0.230145	0.821015
7	19	-3.443	-1.89	259	67462.3	2684.12	2928.97	8	-3.24138	-1.62464	348	0.718782	0.108561	0.827343
7	20	-3.443	-1.534	260	305587	3319.96	3498.04	20	-3.25542	-1.35641	423	0.88914	0.0385793	0.92772
7	21	-3.443	-1.178	261	608031	3844.29	3856.58	34	-3.28685	-0.992904	454	0.924954	0.0171284	0.942083
7	22	-3.443	-0.822	262	723744	3440.78	3626.81	31	-3.23273	-0.676258	710	0.917725	0.0318861	0.949611
7	23	-3.443	-0.466	263	791674	3588.25	3679.64	36	-3.26957	-0.288132	722	0.936974	0.0136362	0.95061
7	24	-3.443	-0.11	264	283383	1219.03	1195.58	14	-3.25324	0.04592	370	0.644401	0.0843874	0.728788
7	25	-3.443	0.245	265	468198	1191.47	1206.22	21	-3.25198	0.434952	396	0.784325	0.0425393	0.826864
7	26	-3.443	0.601	266	283383	904.279	893.22	13	-3.26947	0.77819	362	0.673673	0.0712091	0.744882
7	27	-3.443	0.957	267	123210	796.559	984.61	5	-3.23111	1.11014	328	0.430233	0.122159	0.552391
7	28	-3.443	1.313	268	86247	973.666	1162.97	3	-3.18242	1.41129	295	0.397497	0.118539	0.516036
8	16	-3.122	-2.957	296	30473.8	495.955	934.939	5	-2.98178	-2.73745	868	0.441797	0.222371	0.664167
8	17	-3.122	-2.601	297	55698.2	1553.55	1567.44	7	-2.93964	-2.44664	631	0.587045	0.299712	0.886757
8	18	-3.122	-2.245	298	73904.9	2585.58	2678.18	11	-2.94999	-2.05494	288	0.719224	0.142547	0.86177
8	19	-3.122	-1.89	299	133740	3563.89	3733.7	15	-2.91888	-1.68825	457	0.814224	0.0874437	0.901668
8	20	-3.122	-1.534	300	386251	3914.26	4041.58	29	-2.97766	-1.34446	500	0.89865	0.0255093	0.924159
8	21	-3.122	-1.178	301	286126	3956.35	3795.03	19	-2.98343	-1.00738	579	0.858534	0.0579889	0.916523
8	22	-3.122	-0.822	302	872818	3491.39	3828.68	38	-2.96177	-0.625369	770	0.927919	0.0224003	0.950319
8	23	-3.122	-0.466	303	911726	4432.08	4551.64	40	-2.93733	-0.287726	963	0.949408	0.00891563	0.958324
8	24	-3.122	-0.11	304	344988	2105.06	1515.38	14	-2.91546	0.0657817	652	0.811085	0.0316306	0.842716
8	25	-3.122	0.245	305	295704	1559.02	1322.33	15	-2.97639	0.41156	448	0.757188	0.0385584	0.795746
8	26	-3.122	0.601	306	258741	994.996	1048.64	8	-2.97702	0.783531	379	0.68039	0.0390488	0.719439
8	27	-3.122	0.957	307	357309	671.866	492.489	8	-2.98992	1.178	319	0.670845	0.118253	0.789099
8	28	-3.122	1.313	308	209457	791.678	817.673	7	-2.96079	1.49678	283	0.563553	0.148277	0.71183
8	29	-3.122	1.669	309	61605	268.371	357.739	2	-2.926	1.72888	167	0.102857	0.15189	0.254747
9	16	-2.801	-2.957	336	59165	1398.97	1615.02	7	-2.63276	-2.76398	732	0.506796	0.394805	0.901601
9	17	-2.801	-2.601	337	38779.7	2606.64	3217.42	7	-2.63309	-2.46571	167	0.572238	0.301296	0.873534
9	18	-2.801	-2.245	338	44321.2	3483.72	3823.38	8	-2.67603	-2.04921	341	0.745928	0.112488	0.858416
9	19	-2.801	-1.89	339	133036	3816.72	3808.45	15	-2.67367	-1.70079	414	0.816149	0.0730165	0.889166
9	20	-2.801	-1.534	340	271993	4332.69	4333.12	22	-2.64472	-1.3565	557	0.888219	0.0313915	0.91961
9	21	-2.801	-1.178	341	508998	3806.71	4219.01	28	-2.62714	-1.01956	601	0.900617	0.0244195	0.925036
9	22	-2.801	-0.822	342	546120	4266.35	4631.78	28	-2.67401	-0.631872	770	0.906012	0.0340719	0.940084
9	23	-2.801	-0.466	343	1.04423e+06	4190.83	4398.68	50	-2.67861	-0.272826	948	0.947169	0.0123736	0.959543
9	24	-2.801	-0.11	344	856139	4417.14	4316.56	43	-2.62959	0.0524169	1027	0.933351	0.0204981	0.953849
9	25	-2.801	0.245	345	1059606	1819.57	1869.1	48	-2.60659	0.41209	746	0.926679	0.0211498	0.947829
9	26	-2.801	0.601	346	357309	1919.87	2115.47	18	-2.58869	0.741518	742	0.818444	0.0744876	0.892931
9	27	-2.801	0.957	347	184815	1694	1714.22	8	-2.6396	1.10105	492	0.685928	0.104921	0.790849
9	28	-2.801	1.313	348	135531	905.399	888.825	7	-2.66283	1.5443	309	0.503461	0.168105	0.671566
9	29	-2.801	1.669	349	295704	668.981	714.158	13	-2.60837	1.84038	288	0.667238	0.0959699	0.763208
10	16	-2.48	-2.957	376	28277.5	1314.69	1449.96	3	-2.31405	-2.75115	54	0.354978	0.286849	0.641827
10	17	-2.48	-2.601	377	20793.2	3003.01	3072.52	5	-2.32859	-2.47912	762	0.72067	0.190756	0.911426
10	18	-2.48	-2.245	378	78678.9	4091.5	4385.68	11	-2.33852	-2.04349	428	0.772677	0.124768	0.897445
10	19	-2.48	-1.89	379	189178	4429.6	4525.69	16	-2.27319	-1.71094	530	0.847121	0.0488701	0.895992
10	20	-2.48	-1.534	380	399700	3772.12	3988.43	25	-2.26675	-1.31942	604	0.872149	0.0611907	0.93334
10	21	-2.48	-1.178	381	857183	4168.54	4417.12	40	-2.33315	-0.97539	936	0.938433	0.0217479	0.960181
10	22	-2.48	-0.822	382	475381	3586.04	5012.48	19	-2.32353	-0.647805	702	0.903469	0.0262259	0.929694
10	23	-2.48	-0.466	383	495532	4419.35	4631.43	26	-2.32643	-0.280412	1100	0.892544	0.0406056	0.933149
10	24	-2.48	-0.11	384	594916	4400.14	5359.82	24	-2.34219	0.057674	793	0.93336	0.0174184	0.950779
10	25	-2.48	0.245	385	941357	4464.17	4394.61	36	-2.33813	0.424714	1046	0.942975	0.0230481	0.966023
10	26	-2.48	0.601	386	579087	1721.9	1739.21	23	-2.34465	0.774007	718	0.86401	0.060551	0.924561
10	27	-2.48	0.957	387	443556	2027.12	2046.57	20	-2.29206	1.13383	680	0.855997	0.0475036	0.9035
10	28	-2.48	1.313	388	172494	1248.27	1226.18	9	-2.32019	1.47334	362	0.636431	0.139171	0.775602
10	29	-2.48	1.669	389	73926	820.604	1059.98	3	-2.29113	1.84341	165	0.446003	0.0876454	0.533648
10	30	-2.48	2.024	390	234099	618.405	662.146	9	-2.27665	2.18892	223	0.637725	0.0934253	0.731151
10	31	-2.48	2.38	391	24642	285.06	0	1	-2.17424	2.42356	108	0.105263	0.0139078	0.119171
11	16	-2.159	-2.957	416	1725.4	1936.45	0	1	-2.0268	-2.73383	341	0.822222	0.131933	0.954155
11	17	-2.159	-2.601	417	21828.8	3704.61	3723.57	7	-2.02991	-2.40924	228	0.635974	0.143246	0.779221
11	18	-2.159	-2.245	418	78844.2	4092.29	4352.49	7	-2.00277	-2.01863	387	0.714733	0.0840762	0.798809
11	19	-2.159	-1.89	419	201802	4055.35	4205.73	21	-2.02113	-1.70766	539	0.830687	0.0940603	0.924747
11	20	-2.159	-1.534	420	449331	3057.09	3535.11	27	-2.05647	-1.31346	564	0.886506	0.054752	0.941258
11	21	-2.159	-1.178	421	614822	3911.55	4346.54	32	-2.00231	-1.01182	878	0.919102	0.025031	0.944133
11	22	-2.159	-0.822	422	423763	3338.73	3845.55	20	-1.98025	-0.645752	905	0.815141	0.0802743	0.895415
11	23	-2.159	-0.466	423	327932	4529.2	4845.68	17	-2.0135	-0.278036	1109	0.85587	0.052777	0.908647
11	24	-2.159	-0.11	424	399052	5746.7	5577.82	21	-2.02313	0.0866543	1107	0.905402	0.0311877	0.93659
11	25	-2.159	0.245	425	432428	5354.67	5773.16	21	-2.01541	0.42566	764	0.916096	0.0233327	0.939429
11	26	-2.159	0.601	426	384450	5213.93	5328.31	16	-1.9863	0.766197	850	0.905778	0.0242144	0.929993
11	27	-2.159	0.957	427	468198	3128.98	2895.24	20	-2.00667	1.13268	742	0.894938	0.0275531	0.922491
11	28	-2.159	1.313	428	258741	2055.09	1948.74	9	-1.99355	1.44586	443	0.797909	0.0414607	0.83937
11	29	-2.159	1.669	429	160173	905.778	976.092	11	-1.99874	1.80058	324	0.596614	0.167464	0.764078
11	30	-2.159	2.024	430	308025	812.735	939.584	14	-1.97102	2.18565	313	0.710751	0.115178	0.825928
11	31	-2.159	2.38	431	197136	737.07	888.752	6	-1.99288	2.54055	229	0.615458	0.104138	0.719595
11	32	-2.159	2.736	432	36963	131.175	0	1	-1.9309	2.89997	110	0.0432432	0.0933421	0.136585
12	16	-1.838	-2.957	456	693.3	1931.36	2893.9	2	-1.59108	-2.65372	64	0.518519	0.305806	0.824324
12	17	-1.838	-2.601	457	23357.9	3545.15	4357.91	7	-1.66573	-2.3987	341	0.642315	0.0808862	0.723201
12	18	-1.838	-2.245	458	81810.7	4778.11	4903.32	10	-1.69476	-2.10405	532	0.798095	0.0522084	0.850303
12	19	-1.838	-1.89	459	148418	4778.77	4731.91	18	-1.7078	-1.71557	631	0.847452	0.0509475	0.898399
12	20	-1.838	-1.534	460	403188	3802.73	4169.25	23	-1.67405	-1.32759	613	0.892349	0.0287678	0.921117
12	21	-1.838	-1.178	461	637468	3382.83	3748.9	35	-1.67635	-1.01652	733	0.919963	0.0202884	0.940251
12	22	-1.838	-0.822	462	439451	4395.91	5013.04	24	-1.67559	-0.646244	752	0.878536	0.0380075	0.916544
12	23	-1.838	-0.466	463	358680	5422.63	5938.45	18	-1.66342	-0.306628	916	0.900867	0.0227329	0.9236
12	24	-1.838	-0.11	464	505161	6237.71	6170.58	26	-1.66976	0.0453804	984	0.925368	0.0172053	0.942573
12	25	-1.838	0.245	465	419218	6209.93	6407.03	21	-1.67425	0.439968	1107	0.913267	0.0191239	0.932391
12	26	-1.838	0.601	466	363811	5884.15	5945.78	21	-1.66885	0.787738	794	0.890058	0.0250272	0.915085
12	27	-1.838	0.957	467	308025	5537.16	5605.49	18	-1.66926	1.11073	759	0.888533	0.0175581	0.906091
12	28	-1.838	1.313	468	283383	1872.4	2052.49	10	-1.71929	1.50069	435	0.799941	0.0376651	0.837606
12	29	-1.838	1.669	469	147852	1597.44	1609.32	7	-1.65718	1.84509	391	0.676768	0.0716559	0.748424
12	30	-1.838	2.024	470	61605	386.477	732.066	2	-1.71278	2.17192	215	0.120462	0.292534	0.412996
12	31	-1.838	2.38	471	73926	479.227	1012.08	2	-1.72592	2.5742	161	0.269608	0.184605	0.454212
12	32	-1.838	2.736	472	123210	367.323	608.016	2	-1.71737	2.90132	131	0.364925	0.110569	0.475494
13	15	-1.517	-3.313	495	5547	1327.51	1975.64	2	-1.37112	-3.06893	116	0.54902	0.279339	0.828358
13	16	-1.517	-2.957	496	3871	1417.2	1712.97	2	-1.24915	-2.75519	341	0.44775	0.12182	0.56957
13	17	-1.517	-2.601	497	48849.8	4229.31	4376.95	8	-1.33017	-2.43727	454	0.710505	0.10431	0.814815
13	18	-1.517	-2.245	498	109640	4541.91	4769.58	14	-1.35837	-2.043	656	0.846025	0.0504579	0.896483
13	19	-1.517	-1.89	499	168754	4812.76	4892.39	16	-1.35616	-1.71896	715	0.85863	0.0353023	0.893933
13	20	-1.517	-1.534	500	307740	4941.01	4790.33	18	-1.35259	-1.33573	802	0.895175	0.012421	0.907596
13	21	-1.517	-1.178	501	474151	4166.47	4541.15	27	-1.37181	-1.00852	684	0.904962	0.02002	0.924982
13	22	-1.517	-0.822	502	550178	3284.36	3683.25	26	-1.35399	-0.659956	1272	0.913203	0.0210371	0.93424
13	23	-1.517	-0.466	503	542588	5134.3	5769.09	27	-1.36032	-0.291912	1212	0.927029	0.0153158	0.942345
13	24	-1.517	-0.11	504	319603	6132.38	6117.43	19	-1.35721	0.0630239	966	0.904837	0.0132532	0.91809
13	25	-1.517	0.245	505	357309	6785.18	6388.07	20	-1.36934	0.425151	1254	0.912522	0.0126096	0.925132
13	26	-1.517	0.601	506	563780	5481.46	5889.64	28	-1.34628	0.821422	802	0.925307	0.00738017	0.932687
13	27	-1.517	0.957	507	591408	4811.64	5282.87	26	-1.33675	1.12828	730	0.913207	0.0127952	0.926002
13	28	-1.517	1.313	508	86247	4932.68	2443.34	6	-1.31168	1.46916	601	0.749307	0.0654947	0.814802
13	29	-1.517	1.669	509	147852	726.956	717.191	7	-1.39385	1.82359	310	0.520193	0.213866	0.734059
13	30	-1.517	2.024	510	135531	607.376	0	1	-1.31967	2.12504	233	0.362484	0.164447	0.526931
14	14	-1.196	-3.669	534	2575.7	3893.19	539.859	2	-1.00242	-3.43142	240	0.319915	0.21987	0.539785
14	15	-1.196	-3.313	535	1950.1	5381.38	8059.19	2	-1.07865	-3.13601	278	0.556923	0.0775947	0.634518
14	16	-1.196	-2.957	536	22693.2	4182.5	4633.96	6	-1.02688	-2.80322	420	0.620205	0.104043	0.724248
14	17	-1.196	-2.601	537	93845.2	5280.37	5026.85	12	-1.01799	-2.4186	611	0.807773	0.0601939	0.867967
14	18	-1.196	-2.245	538	85965.4	4795.47	4930.2	10	-1.03057	-2.06744	609	0.797076	0.0455269	0.842603
14	19	-1.196	-1.89	539	143188	4717.36	4956.73	16	-0.997155	-1.68732	676	0.827019	0.0333704	0.860389
14	20	-1.196	-1.534	540	182300	3360.57	3488.08	16	-1.03781	-1.31935	548	0.837249	0.00893172	0.846181
14	21	-1.196	-1.178	541	524020	4990.6	4786.23	32	-1.0015	-1.00152	1272	0.925804	0.0145462	0.94035
14	22	-1.196	-0.822	542	714407	3627.8	3737.73	33	-1.05321	-0.637153	1356	0.929289	0.0171406	0.946429
14	23	-1.196	-0.466	543	580135	5597.96	5370.31	30	-1.03542	-0.286235	1424	0.934611	0.0117526	0.946364
14	24	-1.196	-0.11	544	252557	6106.95	6379.04	14	-1.05199	0.0590087	922	0.877729	0.0145078	0.892237
14	25	-1.196	0.245	545	216020	7347.78	6877.01	10	-1.03502	0.453349	1167	0.889364	0.00960931	0.898973
14	26	-1.196	0.601	546	394259	7303.09	6853.97	21	-1.0417	0.782988	1262	0.913534	0.0135037	0.927038
14	27	-1.196	0.957	547	403810	6632.96	6541.66	18	-1.03518	1.12943	1238	0.908433	0.0141146	0.922548
14	28	-1.196	1.313	548	418914	5865.62	6405.17	23	-1.01834	1.46729	709	0.894416	0.0103324	0.904749
14	29	-1.196	1.669	549	221778	2063.72	919.509	9	-1.03091	1.82878	555	0.730096	0.0732082	0.803304
14	30	-1.196	2.024	550	135531	753.429	811.149	7	-1.0434	2.23388	312	0.549205	0.064045	0.61325
14	31	-1.196	2.38	551	36963	885.871	234.138	2	-0.913488	2.41081	308	0.306954	0.104451	0.411405
15	13	-0.875	-4.025	573	18594.6	4848.14	5243.87	3	-0.773122	-3.87033	249	0.412979	0.274619	0.687598
15	14	-0.875	-3.669	574	10399.5	2018.97	2270.26	5	-0.671934	-3.44596	366	0.686631	0.116922	0.803553
15	15	-0.875	-3.313	575	22059.7	4536.61	4665.24	9	-0.650195	-3.16059	378	0.687226	0.112164	0.79939
15	16	-0.875	-2.957	576	62359.2	3978.92	4179.51	12	-0.729877	-2.81136	408	0.766921	0.0940488	0.86097
15	17	-0.875	-2.601	577	23791	6697.91	5536.21	5	-0.713576	-2.37905	608	0.753483	0.0483673	0.80185
15	18	-0.875	-2.245	578	54040.9	6999.16	6068.46	7	-0.682628	-2.04786	665	0.811269	0.0200547	0.831324
15	19	-0.875	-1.89	579	110266	8805.53	7622.83	11	-0.662836	-1.7133	761	0.854658	0.0301666	0.884824
15	20	-0.875	-1.534	580	256846	3745.53	5164.96	10	-0.700298	-1.30419	623	0.80881	0.0204864	0.829297
15	21	-0.875	-1.178	581	399085	6103.96	5773.59	27	-0.701088	-0.991554	1075	0.919077	0.0079808	0.927057
15	22	-0.875	-0.822	582	284831	6859.81	6512.96	17	-0.743426	-0.640461	1312	0.900002	0.0214589	0.921461
15	23	-0.875	-0.466	583	324929	6909.64	6887.19	17	-0.734749	-0.298338	1405	0.901326	0.0274507	0.928777
15	24	-0.875	-0.11	584	292164	8608.25	8327.4	16	-0.693427	0.0542292	1319	0.902812	0.0176321	0.920445
15	25	-0.875	0.245	585	248405	9904.04	10009.3	14	-0.735768	0.438667	1251	0.900408	0.0135661	0.913974
15	26	-0.875	0.601	586	257525	6798.13	6331.77	13	-0.742196	0.748401	923	0.871791	0.0163403	0.888131
15	27	-0.875	0.957	587	160173	8784.31	8487.22	8	-0.746815	1.1235	1051	0.846611	0.0255348	0.872146
15	28	-0.875	1.313	588	357309	7246.17	7253.12	22	-0.732617	1.48711	1137	0.88334	0.0354019	0.918742
15	29	-0.875	1.669	589	221778	4952.53	4938.44	10	-0.725595	1.82692	596	0.815461	0.0348303	0.850291
15	30	-0.875	2.024	590	197136	678.458	631.286	12	-0.713698	2.21621	387	0.58859	0.120897	0.709488
15	31	-0.875	2.38	591	221778	652.777	685.333	9	-0.681882	2.53773	361	0.637763	0.0779447	0.715708
16	11	-0.554	-4.736	611	14921.9	62.0805	0	1	-0.420398	-4.53559	49	0.2	0.142466	0.342466
16	13	-0.554	-4.025	613	6396.3	4704.88	132.111	2	-0.340733	-3.80309	255	0.535055	0.103913	0.638968
16	14	-0.554	-3.669	614	17809.2	2362.45	1183.16	4	-0.342236	-3.5397	286	0.510448	0.254707	0.765155
16	15	-0.554	-3.313	615	5662.9	3840	4793.99	3	-0.471742	-3.12138	251	0.521236	0.0797299	0.600965
16	16	-0.554	-2.957	616	42952.9	9225.51	9016.03	6	-0.402772	-2.7886	403	0.745763	0.0622578	0.80802
16	17	-0.554	-2.601	617	47566.5	7690.04	9340.05	7	-0.416007	-2.43103	468	0.776238	0.0577385	0.833976
16	18	-0.554	-2.245	618	76381.4	9973.38	10219.5	6	-0.389458	-2.07158	556	0.780948	0.0395352	0.820483
16	19	-0.554	-1.89	619	129828	3095.98	3845.75	11	-0.412508	-1.66737	884	0.777795	0.0513049	0.8291
16	20	-0.554	-1.534	620	359772	6144.96	6208.81	23	-0.385888	-1.37969	947	0.886339	0.019182	0.905521
16	21	-0.554	-1.178	621	376344	5507.76	6171.53	19	-0.361721	-0.999517	850	0.911746	0.00643394	0.91818
16	22	-0.554	-0.822	622	354782	7043.54	6897.29	25	-0.392361	-0.65345	1208	0.927343	0.00999366	0.937336
16	23	-0.554	-0.466	623	315146	7895.42	7133.32	21	-0.343756	-0.299067	1550	0.898746	0.0276222	0.926368
16	24	-0.554	-0.11	624	387925	8841.07	8847.39	21	-0.40296	0.0687744	1503	0.918449	0.0215157	0.939964
16	25	-0.554	0.245	625	320572	9404.78	8678.34	16	-0.422723	0.397283	1186	0.908105	0.0155849	0.92369
16	26	-0.554	0.601	626	296687	7165.22	7775.87	14	-0.377868	0.794487	1056	0.901112	0.0137128	0.914825
16	27	-0.554	0.957	627	221778	7564.42	8085.27	11	-0.377038	1.12574	1287	0.868677	0.0417539	0.910431
16	28	-0.554	1.313	628	320346	6130.6	6819.29	12	-0.389553	1.47872	1193	0.873412	0.0406648	0.914077
16	29	-0.554	1.669	629	234099	6509.93	6388.43	11	-0.376948	1.79753	1128	0.862415	0.0298235	0.892239
16	30	-0.554	2.024	630	344988	5841.2	5398.8	17	-0.380809	2.20354	1174	0.885676	0.0208628	0.906539
16	31	-0.554	2.38	631	344988	1165.29	1195.09	16	-0.402724	2.56511	551	0.776102	0.070299	0.846401
16	32	-0.554	2.736	632	234099	551.679	1197.92	4	-0.412524	2.9144	331	0.583811	0.126471	0.710282
17	13	-0.233	-4.025	653	9085	1446.35	892.812	2	-0.155197	-3.81601	101	0.380952	0.169804	0.550756
17	14	-0.233	-3.669	654	10614.5	7529.25	9727.79	4	-0.11734	-3.41446	586	0.796225	0.0589277	0.855152
17	15	-0.233	-3.313	655	20724.9	4141.86	1732.52	3	-0.101658	-3.15049	219	0.552347	0.172404	0.72475
17	16	-0.233	-2.957	656	24424.1	5201.57	3345.02	6	-0.0742511	-2.79144	524	0.676591	0.0236621	0.700253
17	17	-0.233	-2.601	657	32842.8	4187.64	4961.16	7	-0.049703	-2.46378	417	0.676433	0.0269586	0.703391
17	18	-0.233	-2.245	658	84430.2	2399.6	3458.22	6	-0.0605253	-2.08187	403	0.541183	0.0262808	0.567464
17	19	-0.233	-1.89	659	47957.1	7269.23	3100.13	6	-0.0962889	-1.68247	590	0.688506	0.0345298	0.723036
17	20	-0.233	-1.534	660	118278	7587.77	7297.35	12	-0.0951927	-1.36107	930	0.85479	0.027279	0.882069
17	21	-0.233	-1.178	661	378656	6802.84	6652.49	29	-0.0780098	-0.982733	1743	0.933226	0.0116327	0.944859
17	22	-0.233	-0.822	662	555124	6871.23	6290.83	28	-0.0506535	-0.638671	1495	0.942002	0.0129547	0.954957
17	23	-0.233	-0.466	663	388650	6978.67	7460.25	31	-0.0762283	-0.297347	1704	0.933555	0.0160051	0.94956
17	24	-0.233	-0.11	664	151059	8555.98	8890.04	14	-0.0614456	0.00663768	1521	0.885293	0.024676	0.909969
17	25	-0.233	0.245	665	264250	7500.13	7574.91	16	-0.0697426	0.447263	1160	0.905922	0.0141328	0.920054
17	26	-0.233	0.601	666	234756	6090.39	7422.66	9	-0.0746196	0.80366	1352	0.877776	0.0274855	0.905261
17	27	-0.233	0.957	667	205218	7100.18	7255.92	13	-0.0756459	1.12418	1292	0.860565	0.0363816	0.896947
17	28	-0.233	1.313	668	197136	6716.45	8011.44	9	-0.0421633	1.44506	1623	0.861065	0.0386687	0.899734
17	29	-0.233	1.669	669	308025	6558.95	6443.45	16	-0.065272	1.86093	1183	0.876969	0.029211	0.90618
17	30	-0.233	2.024	670	295704	6945.15	7559.55	13	-0.0579865	2.17866	1311	0.882663	0.0273653	0.910028
17	31	-0.233	2.38	671	320346	4478.73	5430.88	15	-0.0426566	2.60623	867	0.882639	0.0209914	0.903631
17	32	-0.233	2.736	672	357309	1889.64	2187.3	15	-0.0684003	2.90107	670	0.86268	0.0366561	0.899336
17	33	-0.233	3.092	673	271062	1476.36	959.555	10	-0.0338073	3.24529	352	0.733408	0.0742186	0.807626
17	34	-0.233	3.448	674	73926	179.54	0	1	-0.0504158	3.59061	178	0.182192	0.115868	0.29806
18	13	0.088	-4.025	693	10543.3	13923.6	0	1	0.309959	-3.76929	261	0.954545	0.0152659	0.969811
18	14	0.088	-3.669	694	35406.7	7707.4	4577.28	3	0.226872	-3.43857	354	0.597448	0.117893	0.71534
18	15	0.088	-3.313	695	6730.5	9267.01	10963.2	4	0.217379	-3.12746	487	0.70908	0.0228087	0.731889
18	16	0.088	-2.957	696	57748	8645.75	6541.53	8	0.270544	-2.7264	565	0.720771	0.0295125	0.750284
18	17	0.088	-2.601	697	57129.2	9014.73	8201.02	8	0.227012	-2.40949	574	0.743883	0.0641356	0.808018
18	18	0.088	-2.245	698	94661.7	9188.86	9097.85	15	0.248024	-2.03878	980	0.863052	0.0327159	0.895768
18	19	0.088	-1.89	699	47970.9	8380.57	9055.73	8	0.27781	-1.73007	1091	0.850887	0.0343287	0.885215
18	20	0.088	-1.534	700	86460.7	9636.16	10038.7	8	0.234406	-1.3448	1168	0.853919	0.0184386	0.872357
18	21	0.088	-1.178	701	395681	8932.35	9086.25	26	0.219181	-0.950844	1871	0.929749	0.0118256	0.941575
18	22	0.088	-0.822	702	534621	8468.1	8278.29	32	0.237732	-0.656504	1932	0.951118	0.00801878	0.959137
18	23	0.088	-0.466	703	340981	9506.66	9566.68	30	0.248263	-0.302007	2487	0.9379	0.0166091	0.954509
18	24	0.088	-0.11	704	249765	9657.56	9891.83	21	0.23204	0.0817931	1753	0.925564	0.0168266	0.94239
18	25	0.088	0.245	705	420867	9274.1	9124.86	26	0.223785	0.442063	2189	0.942069	0.0116538	0.953723
18	26	0.088	0.601	706	538099	9443.39	9594.24	32	0.230958	0.789999	2092	0.949424	0.0105176	0.959941
18	27	0.088	0.957	707	546535	8885.63	9500.12	30	0.268024	1.14694	2394	0.943204	0.0176284	0.960833
18	28	0.088	1.313	708	650937	9194.44	9613.53	36	0.284609	1.49735	2453	0.945772	0.0192627	0.965035
18	29	0.088	1.669	709	352215	9523.57	9602.31	20	0.2797	1.84269	2097	0.911054	0.0331719	0.944226
18	30	0.088	2.024	710	390225	8494.61	8493.54	20	0.259639	2.19085	1530	0.915421	0.0180431	0.933464
18	31	0.088	2.38	711	488399	5353.96	5925.97	23	0.249484	2.56247	1724	0.926063	0.0235277	0.949591
18	32	0.088	2.736	712	540503	3557.92	3796.05	27	0.220418	2.93705	1403	0.915649	0.0335208	0.94917
18	33	0.088	3.092	713	946647	2302.62	2437.83	43	0.258417	3.2687	676	0.918179	0.0339346	0.952114
18	34	0.088	3.448	714	529738	2628.19	2856.49	17	0.298939	3.58248	362	0.844255	0.0655475	0.909802
19	12	0.409	-4.38	732	5038.9	13605	0	1	0.637776	-4.2323	143	0.923077	0.0225013	0.945578
19	13	0.409	-4.025	733	12042.6	13357.2	13916.7	2	0.600689	-3.75699	442	0.907407	0.00943251	0.91684
19	14	0.409	-3.669	734	8831.9	6807.62	0	1	0.595281	-3.50275	247	0.763158	0.100993	0.864151
19	15	0.409	-3.313	735	11052.5	9158.56	5696.18	5	0.508173	-3.14007	540	0.710725	0.0634324	0.774157
19	16	0.409	-2.957	736	23940.6	303.635	136.569	2	0.608018	-2.78965	103	0.12766	0.235035	0.362694
19	17	0.409	-2.601	737	12987.2	5831.65	8535.66	2	0.626815	-2.31681	469	0.639939	0.0136267	0.653566
19	18	0.409	-2.245	738	33081.1	10364.5	11649.9	5	0.636257	-1.9998	671	0.802078	0.0608927	0.862971
19	19	0.409	-1.89	739	58587	8498.73	9216.39	12	0.567033	-1.75	1334	0.880333	0.0214159	0.901749
19	20	0.409	-1.534	740	78303.3	10093.8	10864	8	0.554817	-1.34188	1253	0.872485	0.0162137	0.888698
19	21	0.409	-1.178	741	282062	9117.73	10087.8	20	0.598668	-0.97754	2193	0.929175	0.0143531	0.943528
19	22	0.409	-0.822	742	452719	9497.68	9479.32	28	0.565353	-0.641868	3083	0.946332	0.0126585	0.958991
19	23	0.409	-0.466	743	264719	9889.37	9610.26	22	0.55286	-0.294058	2529	0.905585	0.0401929	0.945778
19	24	0.409	-0.11	744	278504	9696.5	9514.13	26	0.556978	0.0643797	3018	0.935297	0.018644	0.953941
19	25	0.409	0.245	745	422421	9023.06	9360.67	33	0.55768	0.403895	2424	0.945133	0.0124338	0.957567
19	26	0.409	0.601	746	354952	9740.78	9931.73	25	0.56482	0.831885	2451	0.937089	0.0158614	0.952951
19	27	0.409	0.957	747	374066	9478.14	9857.2	26	0.534086	1.13773	2302	0.936609	0.016238	0.952847
19	28	0.409	1.313	748	646218	9274.09	9599.14	36	0.513714	1.48852	2023	0.954226	0.01201	0.966236
19	29	0.409	1.669	749	768519	7332.9	8117.37	41	0.504385	1.8644	2296	0.950261	0.0157586	0.96602
19	30	0.409	2.024	750	1.21506e+06	6949.98	8007.75	56	0.573763	2.19467	2571	0.964301	0.0124392	0.976741
19	31	0.409	2.38	751	509145	7403.46	7763.7	26	0.572808	2.52506	2378	0.939265	0.0197808	0.959046
19	32	0.409	2.736	752	497293	4611.06	4678.37	26	0.535465	2.90477	1940	0.911706	0.0370774	0.948783
19	33	0.409	3.092	753	467551	2937.19	2458.4	25	0.564234	3.2918	983	0.894881	0.040877	0.935758
19	34	0.409	3.448	754	613073	2784.5	2381.53	23	0.556837	3.63364	371	0.880994	0.0449418	0.925936
19	35	0.409	3.804	755	579087	1504.85	1707.93	25	0.57097	3.94145	364	0.810919	0.103845	0.914764
19	36	0.409	4.159	756	184815	951.381	968.571	10	0.586937	4.37463	306	0.600801	0.188609	0.78941
19	37	0.409	4.515	757	73926	613.927	727.214	4	0.620563	4.74483	293	0.4225	0.233366	0.655866
19	38	0.409	4.871	758	61605	572.105	547.388	4	0.684879	5.06182	207	0.291581	0.281439	0.57302
19	39	0.409	5.227	759	160173	249.187	0	1	0.668798	5.39241	76	0.26776	0.129722	0.397482
20	11	0.73	-4.736	771	6595.3	8834.86	343.834	2	0.934042	-4.52889	133	0.666667	0.12249	0.789157
20	12	0.73	-4.38	772	10565.6	8624.31	12665.3	2	0.912656	-4.30603	219	0.398734	0.2958	0.694534
20	13	0.73	-4.025	773	33995	6786.23	8371.89	3	0.87524	-3.87823	280	0.706337	0.117411	0.823748
20	14	0.73	-3.669	774	32046.3	7962	3699.96	4	0.820822	-3.54198	344	0.664646	0.121436	0.786082
20	15	0.73	-3.313	775	12359.5	12032.2	17487.5	2	0.911625	-3.05851	588	0.94501	0.0109441	0.955954
20	16	0.73	-2.957	776	31419.8	7476.77	8259.11	4	0.943333	-2.71508	629	0.813079	0.0414587	0.854538
20	17	0.73	-2.601	777	47504.7	5483.9	7280.09	5	0.913118	-2.45213	449	0.803226	0.0621906	0.865416
20	18	0.73	-2.245	778	51927.2	9170.41	10435.2	9	0.875244	-2.06607	1052	0.879891	0.0389034	0.918794
20	19	0.73	-1.89	779	22892.5	9035.01	8718.84	8	0.880227	-1.69179	1004	0.852874	0.0169422	0.869816
20	20	0.73	-1.534	780	129381	7021.49	8767.72	8	0.899964	-1.32075	1851	0.879008	0.0309252	0.909933
20	21	0.73	-1.178	781	282348	9816.43	9929.4	21	0.858374	-0.983095	1864	0.904404	0.0305125	0.934917
20	22	0.73	-0.822	782	323883	9240.96	8061.14	14	0.868341	-0.641753	2468	0.91034	0.0231059	0.933446
20	23	0.73	-0.466	783	112095	9227.58	9898.14	9	0.849031	-0.283217	2615	0.887089	0.0308777	0.917967
20	24	0.73	-0.11	784	122118	8886.29	9698.9	10	0.860135	0.0653585	2009	0.865792	0.0417594	0.907552
20	25	0.73	0.245	785	206295	8368.47	8214.99	12	0.895636	0.44519	1680	0.876738	0.0423576	0.919095
20	26	0.73	0.601	786	280201	8377.17	8958.78	20	0.882818	0.769263	2237	0.898916	0.0371123	0.936028
20	27	0.73	0.957	787	159558	9132.16	8874.37	15	0.894433	1.10919	1635	0.902778	0.0232076	0.925986
20	28	0.73	1.313	788	281610	9531.57	9504.88	19	0.869998	1.529	1875	0.906823	0.0305255	0.937348
20	29	0.73	1.669	789	311468	9280.31	9647.65	18	0.865599	1.8396	1922	0.91225	0.0236228	0.935873
20	30	0.73	2.024	790	573269	6818.13	7302.6	29	0.882129	2.21998	2002	0.935153	0.0203514	0.955504
20	31	0.73	2.38	791	766606	5730.74	6658.68	38	0.900405	2.53235	1863	0.9447	0.0165586	0.961259
20	32	0.73	2.736	792	183696	4440.73	3371.55	14	0.916959	2.94168	1365	0.847091	0.0533854	0.900477
20	33	0.73	3.092	793	232486	3299.51	2132.89	12	0.891225	3.26352	1352	0.857236	0.0529517	0.910188
20	34	0.73	3.448	794	332465	3280.37	3383.52	15	0.878731	3.6577	591	0.829525	0.083524	0.913049
20	35	0.73	3.804	795	587172	2397.94	1436.77	21	0.885489	3.96672	301	0.828073	0.0943275	0.9224
20	36	0.73	4.159	796	283197	1709.67	1914.94	14	0.97029	4.33967	388	0.753439	0.109713	0.863152
20	37	0.73	4.515	797	147852	958.511	1300.14	5	0.946667	4.69937	256	0.547374	0.205215	0.75259
20	38	0.73	4.871	798	209457	940.718	1036.3	10	0.847744	5.04537	275	0.627277	0.177574	0.804851
20	39	0.73	5.227	799	172494	673.498	793.989	4	0.825522	5.45693	169	0.379254	0.290217	0.669471
20	40	0.73	5.583	800	320346	435.764	0	1	0.884791	5.7075	105	0.379339	0.241416	0.620755
21	8	1.051	-5.804	808	5865.3	75.2826	0	1	1.1405	-5.5581	41	0	0.025	0.025
21	10	1.051	-5.092	810	8786.7	151.707	0	1	1.10024	-4.77294	142	0.0537634	0.181019	0.234783
21	12	1.051	-4.38	812	18292.8	8423.65	12367.8	2	1.17455	-4.15684	163	0.854701	0.0508547	0.905556
21	13	1.051	-4.025	813	37875.6	8094.01	8820.6	5	1.25672	-3.808	312	0.823276	0.0367924	0.860068
21	14	1.051	-3.669	814	12864.9	7695.68	11514	2	1.22602	-3.47501	287	0.698006	0.0259526	0.723958
21	15	1.051	-3.313	815	2892.3	571.006	277.451	2	1.20203	-3.21917	110	0.18125	0.17343	0.35468
21	16	1.051	-2.957	816	13148.7	5839.23	6653.4	3	1.25627	-2.79129	548	0.806122	0.0932952	0.899418
21	17	1.051	-2.601	817	27427.4	9548.39	9625.85	8	1.17502	-2.43559	950	0.866155	0.0367154	0.902871
21	18	1.051	-2.245	818	42844.3	9827.19	8061.74	4	1.21188	-2.03219	874	0.786014	0.025028	0.811042
21	19	1.051	-1.89	819	72748.4	8475.41	9041.61	8	1.2347	-1.7227	1340	0.841572	0.0537938	0.895366
21	20	1.051	-1.534	820	101657	7771.37	8126.52	8	1.18863	-1.37061	1812	0.853855	0.052238	0.906093
21	21	1.051	-1.178	821	126901	10571.8	10586.3	10	1.22676	-0.946543	1719	0.836485	0.0618028	0.898288
21	22	1.051	-0.822	822	212557	9664.42	10207.5	11	1.19395	-0.617237	1891	0.867212	0.0459047	0.913117
21	23	1.051	-0.466	823	190119	10033.9	9442.71	11	1.24725	-0.319828	2068	0.880647	0.0395391	0.920186
21	24	1.051	-0.11	824	158001	9739.8	9942.94	13	1.17297	0.0902276	2621	0.905489	0.0242543	0.929743
21	25	1.051	0.245	825	179132	9923.24	10038.2	16	1.18685	0.417176	2389	0.906306	0.029807	0.936113
21	26	1.051	0.601	826	298582	9149.02	9791.94	22	1.23273	0.774772	2560	0.919524	0.0301444	0.949668
21	27	1.051	0.957	827	320098	8670.55	9728.9	19	1.2118	1.14281	2909	0.920592	0.0279224	0.948514
21	28	1.051	1.313	828	400464	8683.54	9196.37	24	1.24857	1.49738	2765	0.92811	0.025149	0.953259
21	29	1.051	1.669	829	323134	7398.79	7379.84	17	1.23469	1.85837	2465	0.902621	0.0306513	0.933272
21	30	1.051	2.024	830	607064	6184	6400.45	32	1.21529	2.18303	2311	0.934337	0.0224628	0.9568
21	31	1.051	2.38	831	606232	5903.91	6548.21	31	1.20383	2.53833	1858	0.931388	0.022262	0.95365
21	32	1.051	2.736	832	242659	6487.08	6246.96	18	1.20769	2.84494	1440	0.895857	0.0390345	0.934891
21	33	1.051	3.092	833	240504	3256.26	2695.57	14	1.21013	3.31398	1247	0.855332	0.0619177	0.917249
21	34	1.051	3.448	834	386422	3268.86	3385.77	19	1.19395	3.65773	721	0.81395	0.108914	0.922864
21	35	1.051	3.804	835	601982	2796.07	2880.68	24	1.20681	3.98239	554	0.838543	0.0981027	0.936646
21	36	1.051	4.159	836	739260	2574.92	1512.7	21	1.20639	4.30635	498	0.878317	0.0674702	0.945787
21	37	1.051	4.515	837	295704	1260.98	1547.94	13	1.20343	4.63979	374	0.749109	0.10985	0.858959
21	38	1.051	4.871	838	110889	818.389	915.966	6	1.16376	4.93983	210	0.402985	0.246138	0.649123
21	39	1.051	5.227	839	61605	666.088	318.902	3	1.1407	5.46349	94	0.157509	0.16602	0.323529
21	40	1.051	5.583	840	98568	571.854	1101	2	1.11054	5.76217	92	0.202627	0.157795	0.360421
22	7	1.372	-6.159	847	5867	166.218	0	1	1.59617	-5.95511	170	0.347826	0.039929	0.387755
22	8	1.372	-5.804	848	1517.8	486.836	0	1	1.51855	-5.66542	102	0.10989	0.00486399	0.114754
22	13	1.372	-4.025	853	1513.3	230.303	0	1	1.55705	-3.76508	170	0.12	0.00582781	0.125828
22	16	1.372	-2.957	856	1091.4	12234.1	0	1	1.61813	-2.69008	478	0.709677	0.0574206	0.767098
22	17	1.372	-2.601	857	3905.1	12740.8	0	1	1.39182	-2.34569	490	0.912134	0.00567433	0.917808
22	18	1.372	-2.245	858	46479.4	245.973	321.302	2	1.53828	-1.97458	390	0.136455	0.143322	0.279777
22	19	1.372	-1.89	859	135707	4786.43	5289.48	8	1.59772	-1.72126	1134	0.779382	0.0739538	0.853335
22	20	1.372	-1.534	860	118339	9214.58	10183.2	12	1.5706	-1.40607	2384	0.897094	0.0324344	0.929528
22	21	1.372	-1.178	861	149792	9788.57	10293.6	14	1.58342	-0.976554	2273	0.885028	0.0384104	0.923439
22	22	1.372	-0.822	862	186777	9809.23	9971.59	19	1.52998	-0.63322	2607	0.895817	0.036264	0.932081
22	23	1.372	-0.466	863	87373.1	10654.4	10734.3	9	1.47393	-0.312254	1717	0.881202	0.0414019	0.922604
22	24	1.372	-0.11	864	234872	9633.27	9875.83	13	1.53352	0.0950441	2499	0.878651	0.039362	0.918013
22	25	1.372	0.245	865	312940	8624.89	8686.57	24	1.56502	0.443337	3140	0.927168	0.0191843	0.946352
22	26	1.372	0.601	866	579968	7048.4	7048.12	38	1.55746	0.800336	3201	0.937987	0.0191417	0.957129
22	27	1.372	0.957	867	528217	6665.71	6816.19	27	1.53484	1.13156	2625	0.917676	0.025438	0.943114
22	28	1.372	1.313	868	465455	6104.18	6643.02	34	1.52692	1.4947	2937	0.927824	0.0239298	0.951754
22	29	1.372	1.669	869	338146	4597.22	3829.53	26	1.53801	1.84077	2126	0.914325	0.0240163	0.938341
22	30	1.372	2.024	870	364103	6620.12	6645.85	25	1.53543	2.21865	1982	0.923373	0.025338	0.948711
22	31	1.372	2.38	871	474738	5994.58	6774.72	24	1.49194	2.52111	1703	0.917817	0.0255652	0.943383
22	32	1.372	2.736	872	110612	5841.7	4481.55	7	1.497	2.92154	855	0.804416	0.0885302	0.892947
22	33	1.372	3.092	873	160173	2424.31	2975.66	9	1.55641	3.31402	617	0.516889	0.251737	0.768625
22	34	1.372	3.448	874	455066	2349.19	2519.49	21	1.54734	3.65801	671	0.738872	0.181126	0.919998
22	35	1.372	3.804	875	529803	1999.01	2205.63	22	1.526	3.96791	620	0.813707	0.117516	0.931224
22	36	1.372	4.159	876	271062	1994.18	2126.51	13	1.4738	4.31529	540	0.683481	0.179842	0.863322
22	37	1.372	4.515	877	86247	1403.79	1689.63	5	1.42337	4.60398	189	0.484749	0.114403	0.599153
23	10	1.693	-5.092	890	4641.3	211.758	0	1	1.94084	-4.97339	71	0	0.0289855	0.0289855
23	15	1.693	-3.313	895	338	6358.55	432.149	2	1.89496	-3.08243	534	0.485714	0.143284	0.628998
23	16	1.693	-2.957	896	1273.4	8332.55	0	1	1.81298	-2.80667	394	0.272727	0.285346	0.558074
23	17	1.693	-2.601	897	699.5	15.454	0	1	1.88555	-2.41788	122	0.415094	0.179677	0.594771
23	18	1.693	-2.245	898	43068.6	10247.6	10500.1	6	1.8553	-2.03448	1069	0.84931	0.0529834	0.902294
23	19	1.693	-1.89	899	101453	6726.31	6249.12	11	1.84866	-1.7438	1294	0.77821	0.0889729	0.867183
23	20	1.693	-1.534	900	117037	10097.9	9768.33	7	1.83968	-1.33183	1971	0.822954	0.0617611	0.884715
23	21	1.693	-1.178	901	221736	9038.44	9433.19	24	1.8229	-1.00836	3019	0.925752	0.0226677	0.948419
23	22	1.693	-0.822	902	428308	8037.24	8130.42	25	1.87074	-0.618659	3338	0.941281	0.010217	0.951498
23	23	1.693	-0.466	903	490970	6817.17	7661.33	29	1.8968	-0.280915	3869	0.943703	0.0105664	0.954269
23	24	1.693	-0.11	904	677290	7136.51	7132.37	42	1.90568	0.0971211	3894	0.956723	0.00734327	0.964067
23	25	1.693	0.245	905	946975	5887.08	5920.16	53	1.8539	0.429369	4190	0.961202	0.00862887	0.969831
23	26	1.693	0.601	906	614173	4821.84	5390.25	32	1.84034	0.756326	3103	0.924375	0.017632	0.942007
23	27	1.693	0.957	907	427755	5316.26	5556.17	26	1.8511	1.11523	3111	0.910152	0.0298125	0.939964
23	28	1.693	1.313	908	582460	4094.83	4145.78	31	1.83256	1.46527	2918	0.935045	0.0183354	0.953381
23	29	1.693	1.669	909	461516	4750.55	5389.8	21	1.83159	1.86342	1821	0.930834	0.0171403	0.947974
23	30	1.693	2.024	910	480335	6294.8	6385.37	24	1.84144	2.18529	1740	0.920592	0.0186521	0.939245
23	31	1.693	2.38	911	271062	6299.65	5599.42	15	1.85483	2.57498	1339	0.866175	0.025091	0.891266
23	32	1.693	2.736	912	321396	1708.59	1678.73	15	1.87134	2.95693	742	0.73828	0.120654	0.858934
23	33	1.693	3.092	913	357309	1801.54	1781.33	17	1.86091	3.26998	718	0.7175	0.154275	0.871774
23	34	1.693	3.448	914	443556	2052.46	1952.07	15	1.82162	3.6249	638	0.750179	0.156083	0.906262
23	35	1.693	3.804	915	86247	1395.41	1508.99	6	1.73722	3.88854	422	0.399488	0.188292	0.587781
24	9	2.014	-5.448	929	9339.7	8321.4	0	1	2.14505	-5.28127	237	0.909091	0.025603	0.934694
24	13	2.014	-4.025	933	6587.6	724.023	763.417	3	2.23346	-3.79958	401	0.151206	0.0640599	0.215266
24	14	2.014	-3.669	934	867.1	7751.39	0	1	2.17524	-3.39012	495	0.955556	0.0204923	0.976048
24	16	2.014	-2.957	936	33107.8	10551.4	12134	3	2.16285	-2.7234	1259	0.966763	0.0212765	0.98804
24	17	2.014	-2.601	937	4161.7	4105.03	0	1	2.12014	-2.45498	200	0.587629	0.122516	0.710145
24	18	2.014	-2.245	938	35611.3	10153.9	10854.9	5	2.19551	-2.13898	1355	0.764387	0.0391318	0.803518
24	19	2.014	-1.89	939	32214.5	10510.9	10453.2	7	2.18601	-1.66561	1494	0.853889	0.0532377	0.907127
24	20	2.014	-1.534	940	96019.9	8015.57	8019.15	16	2.1902	-1.34149	2616	0.889281	0.0309629	0.920244
24	21	2.014	-1.178	941	132198	8781.18	9806.21	15	2.17161	-1.01313	3397	0.920307	0.0166106	0.936917
24	22	2.014	-0.822	942	315806	7752.77	7592.01	23	2.22111	-0.616489	3441	0.933725	0.0152536	0.948979
24	23	2.014	-0.466	943	806793	7211.78	7568.23	55	2.16744	-0.263943	4634	0.966861	0.00634427	0.973206
24	24	2.014	-0.11	944	1.48889e+06	6449.58	6504.51	75	2.18066	0.0590317	4541	0.976447	0.00474902	0.981196
24	25	2.014	0.245	945	1.03794e+06	5746.69	5550.52	61	2.16988	0.40913	4169	0.965146	0.00760761	0.972754
24	26	2.014	0.601	946	1.06433e+06	5585.02	5597.17	57	2.18947	0.772212	3936	0.965784	0.00765853	0.973443
24	27	2.014	0.957	947	825115	5829.74	5687.74	44	2.20007	1.11759	3700	0.959294	0.00886125	0.968156
24	28	2.014	1.313	948	750271	6113.44	6254.26	42	2.19926	1.48564	2475	0.947266	0.0155772	0.962844
24	29	2.014	1.669	949	619907	5809.84	5734.46	32	2.17817	1.81999	1515	0.927248	0.0205262	0.947774
24	30	2.014	2.024	950	416015	4959.25	4325.74	20	2.19806	2.17412	1075	0.869736	0.0369991	0.906735
24	31	2.014	2.38	951	406592	2659.37	2693.79	18	2.14991	2.53304	718	0.790355	0.0756277	0.865983
24	32	2.014	2.736	952	204762	2601.33	2713.87	10	2.16735	2.83679	502	0.513116	0.271074	0.78419
24	33	2.014	3.092	953	160173	2649.62	2498.47	6	2.08636	3.25722	491	0.433462	0.314986	0.748448
24	34	2.014	3.448	954	24642	3585.32	0	1	2.03079	3.55344	347	0.209677	0.542848	0.752525
25	15	2.335	-3.313	975	15153.2	10589.6	12312.1	3	2.50445	-3.17651	876	0.84	0.0830769	0.923077
25	16	2.335	-2.957	976	1823.9	1495.99	0	1	2.51079	-2.89653	176	0.467066	0.165166	0.632231
25	17	2.335	-2.601	977	22029.5	8308.3	8651.24	5	2.52224	-2.368	1328	0.829499	0.0971419	0.92664
25	18	2.335	-2.245	978	22819	7888.67	6839.05	6	2.5058	-2.05307	1689	0.857206	0.0301458	0.887352
25	19	2.335	-1.89	979	137679	9368.53	10019.8	15	2.50004	-1.70195	3346	0.919681	0.0179846	0.937666
25	20	2.335	-1.534	980	227981	7391.66	7959.47	22	2.52263	-1.29653	2646	0.912015	0.018759	0.930774
25	21	2.335	-1.178	981	750549	7892.47	8140.03	50	2.51049	-0.97761	3949	0.96246	0.00829844	0.970759
25	22	2.335	-0.822	982	1.16262e+06	7625.3	7845.96	70	2.49301	-0.617578	4555	0.973672	0.00571872	0.97939
25	23	2.335	-0.466	983	996619	6817.19	7167.73	62	2.46709	-0.287444	4037	0.968646	0.00647095	0.975116
25	24	2.335	-0.11	984	1.09508e+06	7978.62	7898.97	62	2.47482	0.0549443	4641	0.972738	0.00560358	0.978342
25	25	2.335	0.245	985	548694	6395.73	6740.98	36	2.44763	0.41754	3444	0.949559	0.00986146	0.959421
25	26	2.335	0.601	986	500068	6345.05	6482.28	31	2.43461	0.755512	3456	0.939467	0.0146963	0.954163
25	27	2.335	0.957	987	460144	7794.92	7196.89	23	2.44578	1.11445	2687	0.926457	0.0248789	0.951336
25	28	2.335	1.313	988	357819	5410.49	4899.22	21	2.42367	1.50384	1496	0.883869	0.0270977	0.910967
25	29	2.335	1.669	989	301449	3082.31	2999.04	13	2.43906	1.8303	1002	0.831399	0.0410852	0.872484
25	30	2.335	2.024	990	221573	1797.76	3321.77	6	2.44972	2.17104	796	0.703097	0.0802488	0.783346
25	31	2.335	2.38	991	61605	2980.02	3338.99	4	2.38089	2.46402	506	0.429707	0.11114	0.540846
26	15	2.656	-3.313	1015	3097.3	1169.9	1333.41	3	2.7667	-3.06994	200	0.358362	0.27659	0.634951
26	16	2.656	-2.957	1016	28393.6	10678.8	10314.6	6	2.82561	-2.75064	1689	0.835862	0.058291	0.894153
26	17	2.656	-2.601	1017	31061.8	8914.79	9242.83	6	2.88121	-2.42127	1469	0.825281	0.0781452	0.903426
26	18	2.656	-2.245	1018	78610	9121.01	9206.75	9	2.84248	-2.06649	2556	0.858727	0.0466776	0.905405
26	19	2.656	-1.89	1019	360916	8710.75	8453.6	28	2.83876	-1.66635	3970	0.945542	0.013171	0.958713
26	20	2.656	-1.534	1020	819277	7147.29	7834.39	50	2.77206	-1.37388	4205	0.960475	0.0100392	0.970514
26	21	2.656	-1.178	1021	787514	8098.41	8122.79	55	2.80583	-1.01699	3971	0.963428	0.00831016	0.971739
26	22	2.656	-0.822	1022	686948	8582.37	9183.66	43	2.80572	-0.646869	4236	0.95948	0.0084898	0.96797
26	23	2.656	-0.466	1023	454323	9393.96	9391.25	26	2.83045	-0.31187	3010	0.942699	0.0141489	0.956848
26	24	2.656	-0.11	1024	415095	6759.06	8301.82	25	2.75899	0.0776902	2710	0.905705	0.0340561	0.939761
26	25	2.656	0.245	1025	170314	9958.96	9822.56	14	2.79926	0.384933	2356	0.880276	0.0483871	0.928663
26	26	2.656	0.601	1026	110278	6779.25	7049.1	7	2.79333	0.745023	1298	0.793956	0.087637	0.881593
26	27	2.656	0.957	1027	141667	7295.97	7399.94	7	2.77	1.13388	1425	0.748296	0.0707383	0.819035
26	28	2.656	1.313	1028	36057.1	2280.91	256.66	2	2.77954	1.46335	877	0.69759	0.0785024	0.776093
27	14	2.977	-3.669	1054	6987.3	9365.92	12231.8	3	3.23809	-3.47823	596	0.728546	0.132002	0.860549
27	15	2.977	-3.313	1055	9776.1	7801.74	7010.46	3	3.1529	-3.0856	752	0.883087	0.035393	0.91848
27	16	2.977	-2.957	1056	44067.4	10166	11314.9	5	3.16677	-2.78844	1638	0.844268	0.035808	0.880076
27	17	2.977	-2.601	1057	139163	9741	10060.5	16	3.13892	-2.40552	2813	0.910935	0.0235615	0.934497
27	18	2.977	-2.245	1058	310751	8621.46	9257.34	31	3.12551	-2.0435	3425	0.937983	0.016868	0.954851
27	19	2.977	-1.89	1059	648336	9500.58	9171.18	49	3.15241	-1.69856	4361	0.960825	0.00963023	0.970455
27	20	2.977	-1.534	1060	714367	7300.76	8536.78	50	3.14137	-1.35993	3818	0.954343	0.0107156	0.965059
27	21	2.977	-1.178	1061	489926	6621.87	8051.23	33	3.08213	-1.02799	3644	0.936316	0.0166744	0.952991
27	22	2.977	-0.822	1062	318303	9289.58	8940.4	22	3.10658	-0.641737	3285	0.936291	0.013722	0.950013
27	23	2.977	-0.466	1063	196399	7185.58	7223.36	14	3.10147	-0.323657	2559	0.898403	0.0238134	0.922216
27	24	2.977	-0.11	1064	68335.7	8483.48	8621.05	7	3.19264	0.146748	2064	0.798724	0.0821975	0.880922
27	25	2.977	0.245	1065	70446.4	6671.56	7078.17	4	3.11174	0.393767	1466	0.848742	0.0626106	0.911353
27	26	2.977	0.601	1066	36088.8	1749.39	312.086	2	3.07676	0.676021	883	0.632081	0.0703638	0.702445
28	13	3.298	-4.025	1093	17392.7	3320.61	1396	4	3.47865	-3.79291	401	0.513644	0.225149	0.738793
28	14	3.298	-3.669	1094	12573.3	13206.9	14554.4	2	3.49046	-3.50023	860	0.895476	0.0320134	0.927489
28	15	3.298	-3.313	1095	71223.3	7058.07	8550.89	12	3.46133	-3.08184	2766	0.898189	0.0177248	0.915914
28	16	3.298	-2.957	1096	206817	7895.26	7373.66	24	3.46479	-2.73941	3156	0.92201	0.0219583	0.943968
28	17	3.298	-2.601	1097	386791	9951.78	10100.1	32	3.47202	-2.40856	3548	0.94105	0.0173504	0.958401
28	18	3.298	-2.245	1098	541722	9745.43	10058.3	46	3.45539	-2.06778	3521	0.949851	0.0129274	0.962778
28	19	3.298	-1.89	1099	707089	6962.4	8270.79	50	3.43081	-1.70397	3996	0.947732	0.0146267	0.962359
28	20	3.298	-1.534	1100	484032	8777.26	8703.9	34	3.42862	-1.38313	3515	0.937263	0.0169631	0.954226
28	21	3.298	-1.178	1101	174050	6443.97	6808.53	10	3.41388	-1.00661	1629	0.795807	0.0658481	0.861655
28	22	3.298	-0.822	1102	33340.3	9082.15	9639.68	5	3.47426	-0.754142	1353	0.861892	0.0424066	0.904298
28	23	3.298	-0.466	1103	12348.2	10194.3	7754.51	5	3.43146	-0.25462	1630	0.822785	0.0527595	0.875544
28	24	3.298	-0.11	1104	49566.1	8007.31	6675.29	8	3.42752	0.0471457	1657	0.824503	0.0776851	0.902188
28	25	3.298	0.245	1105	23823.5	159.181	0	1	3.39507	0.315548	326	0.297872	0.0300299	0.327902
29	13	3.618	-4.025	1133	32993.8	9069.94	10117.9	4	3.81242	-3.83645	1132	0.757392	0.0658079	0.8232
29	14	3.618	-3.669	1134	114991	9704.56	9688.1	12	3.81089	-3.44142	2030	0.846838	0.0315006	0.878338
29	15	3.618	-3.313	1135	224376	9793.52	10152.5	19	3.80606	-3.14518	2645	0.908242	0.0159901	0.924232
29	16	3.618	-2.957	1136	387896	10074.1	9979.78	34	3.76887	-2.76593	3633	0.93604	0.0174562	0.953496
29	17	3.618	-2.601	1137	441977	9900.58	9994.16	39	3.7728	-2.42772	4037	0.952026	0.0123997	0.964426
29	18	3.618	-2.245	1138	323559	10064.5	10069.9	31	3.75918	-2.06846	3699	0.930667	0.0200101	0.950677
29	19	3.618	-1.89	1139	186988	8672.6	9620.35	18	3.75162	-1.70916	2488	0.878825	0.0430706	0.921895
29	20	3.618	-1.534	1140	143986	8885.83	9642.26	9	3.71819	-1.39922	2121	0.854175	0.0278038	0.881979
30	11	3.939	-4.736	1171	23559	125.375	0	1	4.21093	-4.61648	336	0.009375	0.0197215	0.0290965
30	12	3.939	-4.38	1172	65496.7	7476.27	7845.62	9	4.11884	-4.18558	1373	0.784008	0.0905359	0.874543
30	13	3.939	-4.025	1173	186961	9979.74	10183.8	16	4.12705	-3.80722	2447	0.889869	0.0258973	0.915766
30	14	3.939	-3.669	1174	234314	9902.72	10161.3	23	4.05457	-3.48804	2699	0.911195	0.0197279	0.930923
30	15	3.939	-3.313	1175	252684	9036.92	9129.96	29	4.06933	-3.1358	3016	0.904882	0.0373625	0.942245
30	16	3.939	-2.957	1176	253950	7402.16	8452.36	19	4.06718	-2.7833	2470	0.90012	0.0258168	0.925937
30	17	3.939	-2.601	1177	304802	9309.05	9742.92	29	4.07537	-2.44595	3591	0.934222	0.0237125	0.957935
30	18	3.939	-2.245	1178	90495.9	10093.5	9867.04	7	4.03562	-2.07966	1563	0.831476	0.0450781	0.876554
30	19	3.939	-1.89	1179	30140.5	6848.3	3518.38	4	4.0784	-1.79175	767	0.789015	0.0848778	0.873893
31	9	4.26	-5.448	1209	12869.2	2856.27	0	1	4.45635	-5.13202	376	0.384615	0.264507	0.649123
31	11	4.26	-4.736	1211	62695.1	4884.92	251.089	3	4.49337	-4.49416	698	0.38212	0.155168	0.537288
31	12	4.26	-4.38	1212	145434	9728.98	9742.02	19	4.44318	-4.2228	2026	0.847202	0.0670959	0.914298
31	13	4.26	-4.025	1213	165341	8478.77	8622.2	23	4.3958	-3.87386	2672	0.89936	0.0347998	0.934159
31	14	4.26	-3.669	1214	183635	6654.35	6812.96	17	4.42428	-3.51393	2325	0.880055	0.0423558	0.92241
31	15	4.26	-3.313	1215	108646	1928.2	1747.56	16	4.40635	-3.18474	1203	0.776818	0.0923902	0.869209
31	16	4.26	-2.957	1216	89290.6	10591.5	10918.8	10	4.37074	-2.82011	2283	0.850193	0.0489376	0.89913
31	17	4.26	-2.601	1217	25510	9731.46	10992.6	3	4.37149	-2.42398	1474	0.734866	0.0735554	0.808421
31	19	4.26	-1.89	1219	21287.3	1816.93	2490.47	2	4.38239	-1.76141	564	0.797448	0.0124321	0.80988
31	21	4.26	-1.178	1221	14466.9	320.887	0	1	4.32937	-1.09024	133	0.172043	0.0946237	0.266667
32	9	4.581	-5.448	1249	14554.6	1374.18	2047.28	2	4.78519	-5.22727	503	0.508353	0.174724	0.683077
32	10	4.581	-5.092	1250	8577.3	698.883	739.118	4	4.75558	-4.90209	645	0.753647	0.13072	0.884367
32	11	4.581	-4.736	1251	41825	7362.87	7973.75	10	4.68801	-4.54506	1185	0.818458	0.0790977	0.897556
32	12	4.581	-4.38	1252	56542.7	3072.46	3153.48	7	4.69697	-4.22227	666	0.685168	0.130881	0.816049
32	13	4.581	-4.025	1253	107014	1808.01	1868.75	11	4.76207	-3.82291	1094	0.775109	0.0429404	0.818049
32	14	4.581	-3.669	1254	76125.8	3069.95	2063.11	8	4.68889	-3.5525	866	0.704934	0.0905054	0.795439
32	15	4.581	-3.313	1255	28711.6	1271.48	1379.06	5	4.649	-3.16749	986	0.690396	0.118676	0.809073
32	18	4.581	-2.245	1258	3464.6	14221.9	0	1	4.69921	-2.06399	497	0.844156	0.0207597	0.864916
33	9	4.902	-5.448	1289	4798	930.237	632.407	2	5.11447	-5.25704	125	0.231884	0.248508	0.480392
33	10	4.902	-5.092	1290	37280	8019.97	15720.7	2	5.04426	-4.83813	885	0.706107	0.120029	0.826136
33	11	4.902	-4.736	1291	96166	4323.73	7488.47	5	5.06332	-4.4867	1251	0.810067	0.0448779	0.854945
33	12	4.902	-4.38	1292	25582.9	1954.8	992.946	4	5.05335	-4.30915	840	0.698925	0.0902152	0.78914
33	13	4.902	-4.025	1293	12240.8	6789.58	0	1	4.93615	-3.88377	436	0.972477	0.0138555	0.986333
33	19	4.902	-1.89	1299	11276.3	6388.92	0	1	4.97115	-1.72685	362	0.480287	0.207885	0.688172
34	6	5.223	-6.515	1326	424	1710.09	2561.47	2	5.46999	-6.34924	243	0.318584	0.0860551	0.404639
34	8	5.223	-5.804	1328	22709.6	7623.89	10109.5	3	5.35657	-5.48058	905	0.703704	0.225764	0.929468
34	9	5.223	-5.448	1329	10162.3	14701.7	0	1	5.36422	-5.28704	718	0.943548	0.0371413	0.98069
34	10	5.223	-5.092	1330	24005	1019.17	0	1	5.26892	-4.8565	518	0.46732	0.145506	0.612827
34	11	5.223	-4.736	1331	9470.8	431.904	0	1	5.24813	-4.54728	286	0.479452	0.28598	0.765432
34	12	5.223	-4.38	1332	2133.6	16230	0	1	5.3966	-4.36463	815	0.96962	0.00135919	0.970979
34	17	5.223	-2.601	1337	748.4	729.229	0	1	5.38508	-2.39671	385	0.856	0.05467	0.91067
35	8	5.544	-5.804	1368	36963	169.855	0	1	5.66354	-5.68824	409	0.0892144	0.0213188	0.110533
35	9	5.544	-5.448	1369	15562.1	10963.3	426.821	2	5.63454	-5.34522	1256	0.969988	0.0104502	0.980438
35	12	5.544	-4.38	1372	1610.7	6740.51	0	1	5.71926	-4.19114	415	0.837398	0.0706476	0.908046
36	7	5.865	-6.159	1407	20007.5	14599.5	0	1	6.0497	-5.94521	616	0.981481	0.015277	0.996759

## Sheet: Birds_50
x	y	min_x	min_y	id	climate_area	avg_dist_among_cells	avg_dist_among_frags	number_of_patches	pc1	pc2	richness	beta_sim	beta_sne	beta_sor
1	24	-5.369	-1.747	24	45699.6	87.6617	0	1	-5.26268	-1.57223	547	0.434803	0.250631	0.685434
1	26	-5.369	-1.178	26	14328.4	210.207	0	1	-5.12986	-0.947936	43	0.0238095	0	0.0238095
1	27	-5.369	-0.893	27	27349	56.9514	0	1	-5.16104	-0.834774	43	0.0128205	0.0481551	0.0609756
1	29	-5.369	-0.324	29	49284	158.154	0	1	-5.21744	-0.16651	125	0.10303	0.0500455	0.153076
1	31	-5.369	0.245	31	36963	80.6691	0	1	-5.22363	0.268231	142	0.00711744	0.00352086	0.0106383
2	22	-5.112	-2.317	72	98166.1	179.622	474.408	2	-4.8929	-2.17292	34	0.10917	0.0970554	0.206226
2	23	-5.112	-2.032	73	73368.2	256.502	299.183	4	-4.93056	-1.89876	33	0.172185	0.298154	0.470339
2	24	-5.112	-1.747	74	84433.9	399.277	414.311	4	-5.02433	-1.56072	30	0	0.511568	0.511568
2	25	-5.112	-1.463	75	24674.6	137.895	154.355	3	-4.90705	-1.29207	38	0.036036	0.0128529	0.0488889
2	26	-5.112	-1.178	76	79978.1	305.891	324.232	5	-5.00278	-1.08806	61	0.115942	0.332521	0.448463
2	28	-5.112	-0.609	78	184815	566.329	516.26	8	-4.89129	-0.458407	158	0.378295	0.13695	0.515245
2	29	-5.112	-0.324	79	283383	409.672	416.826	12	-4.96387	-0.175581	172	0.402597	0.176781	0.579379
2	30	-5.112	-0.039	80	36963	216.612	0	1	-4.92256	0.147147	149	0.0449827	0.00329316	0.0482759
3	21	-4.855	-2.601	121	61605	285.445	435.822	2	-4.67731	-2.37339	44	0.192308	0.133896	0.326203
3	22	-4.855	-2.317	122	287150	381.609	380.912	11	-4.77316	-2.15115	46	0.507136	0.284329	0.791465
3	23	-4.855	-2.032	123	93350.4	323.472	301.111	6	-4.73752	-1.97317	36	0.28223	0.21777	0.5
3	24	-4.855	-1.747	124	61488.6	478.514	540.995	8	-4.67072	-1.59804	542	0.646609	0.261738	0.908348
3	25	-4.855	-1.463	125	90682.5	2049.94	1948.59	9	-4.69916	-1.31771	83	0.514286	0.227254	0.74154
3	26	-4.855	-1.178	126	293763	2111.72	2047.89	16	-4.6865	-0.993127	145	0.676416	0.216192	0.892609
3	27	-4.855	-0.893	127	465850	1639.97	1816.66	18	-4.69642	-0.757512	202	0.805267	0.0718583	0.877126
3	28	-4.855	-0.609	128	505161	1104.3	980.666	21	-4.72522	-0.504585	205	0.754157	0.0586191	0.812776
3	29	-4.855	-0.324	129	172494	543.525	523.475	8	-4.74141	-0.16345	166	0.324703	0.1346	0.459303
3	30	-4.855	-0.039	130	98568	377.159	421.754	5	-4.74414	0.0727864	156	0.131769	0.0438951	0.175664
4	21	-4.599	-2.601	171	98568	352.995	405.185	4	-4.45282	-2.45288	45	0.208191	0.228018	0.436209
4	22	-4.599	-2.317	172	127121	936.631	875.78	7	-4.45462	-2.21148	41	0.614987	0.205926	0.820913
4	23	-4.599	-2.032	173	190190	1131.85	857.769	15	-4.47814	-1.86923	641	0.725138	0.204235	0.929373
4	24	-4.599	-1.747	174	164641	1702.91	1700.34	21	-4.4555	-1.64605	406	0.765148	0.168721	0.933869
4	25	-4.599	-1.463	175	261938	2278.72	2361.88	17	-4.42059	-1.30757	145	0.786415	0.0828625	0.869277
4	26	-4.599	-1.178	176	217365	2239.38	2258.57	10	-4.50856	-1.01276	170	0.710537	0.133982	0.844519
4	27	-4.599	-0.893	177	621658	2655.58	2691.06	26	-4.45688	-0.752713	273	0.910304	0.014638	0.924942
4	28	-4.599	-0.609	178	472962	2572.12	2531.96	24	-4.47721	-0.491175	277	0.877321	0.0178161	0.895137
4	29	-4.599	-0.324	179	172494	669.532	832.772	6	-4.4637	-0.16871	172	0.297342	0.124012	0.421354
4	30	-4.599	-0.039	180	86247	284.226	406.532	3	-4.49437	0.0399161	153	0.105717	0.0289382	0.134656
5	21	-4.342	-2.601	221	125328	1520.25	1670.47	9	-4.20143	-2.44139	45	0.498403	0.273896	0.772299
5	22	-4.342	-2.317	222	83335.6	1872.06	1938.49	9	-4.20681	-2.19335	63	0.611613	0.177603	0.789216
5	23	-4.342	-2.032	223	80362.9	1948.66	1799.44	15	-4.22453	-1.86414	281	0.765432	0.147759	0.913191
5	24	-4.342	-1.747	224	108268	2260.17	2220.66	14	-4.24255	-1.5998	117	0.698168	0.146052	0.84422
5	25	-4.342	-1.463	225	143375	2734.5	2665.23	10	-4.2216	-1.33789	187	0.787808	0.0432223	0.83103
5	26	-4.342	-1.178	226	296814	2534.34	2619.62	16	-4.20769	-1.01581	252	0.836724	0.0349913	0.871716
5	27	-4.342	-0.893	227	241089	2461.89	2509.31	14	-4.21498	-0.731805	297	0.827286	0.032288	0.859574
5	28	-4.342	-0.609	228	295611	2869.22	3052.71	13	-4.22272	-0.523667	299	0.826068	0.0259199	0.851988
5	29	-4.342	-0.324	229	406593	722.688	692.339	16	-4.21984	-0.188183	194	0.504523	0.128982	0.633505
6	21	-4.085	-2.601	271	85073.5	1746.71	1778.09	9	-3.91973	-2.45305	49	0.53176	0.256504	0.788264
6	22	-4.085	-2.317	272	164125	1788.12	1764.16	15	-3.95929	-2.22882	86	0.754249	0.0980042	0.852253
6	23	-4.085	-2.032	273	67834.7	2297.14	2314.1	7	-3.93478	-1.92972	95	0.608861	0.169475	0.778336
6	24	-4.085	-1.747	274	70981.7	2681.31	2912.39	8	-3.95003	-1.57881	134	0.687047	0.0569127	0.743959
6	25	-4.085	-1.463	275	294388	2733.99	2768.51	15	-3.95197	-1.31376	222	0.836775	0.0482946	0.88507
6	26	-4.085	-1.178	276	305317	2808.09	2892.67	21	-3.9588	-1.04311	324	0.872444	0.0381443	0.910589
6	27	-4.085	-0.893	277	259392	1735.99	1803.87	19	-3.97841	-0.749726	316	0.822438	0.0880125	0.910451
6	28	-4.085	-0.609	278	523394	2733.54	2613.37	24	-3.9448	-0.487455	355	0.880836	0.0244159	0.905252
6	29	-4.085	-0.324	279	406593	1204.72	1114.07	18	-3.93966	-0.200625	283	0.645443	0.105736	0.751179
6	30	-4.085	-0.039	280	61605	510.829	390.046	3	-3.89792	0.0811871	222	0.137841	0.0830752	0.220917
6	31	-4.085	0.245	281	36963	139.85	0	1	-3.88407	0.449307	202	0.0208877	0.0224796	0.0433673
7	20	-3.828	-2.886	320	15218.9	1625.27	1893.21	3	-3.65852	-2.67117	47	0.363636	0.354957	0.718593
7	21	-3.828	-2.601	321	124660	1610.11	1741	11	-3.70212	-2.47097	62	0.541717	0.24239	0.784107
7	22	-3.828	-2.317	322	70924	2378.25	2462.63	10	-3.68168	-2.18305	111	0.689655	0.149125	0.838781
7	23	-3.828	-2.032	323	64080.3	2347.04	2758.8	9	-3.65983	-1.93437	202	0.634998	0.208632	0.84363
7	24	-3.828	-1.747	324	66750	2924.09	2993.92	9	-3.71388	-1.61884	164	0.689613	0.13064	0.820253
7	25	-3.828	-1.463	325	188339	3221	3267.25	13	-3.72282	-1.32017	269	0.794287	0.0651172	0.859404
7	26	-3.828	-1.178	326	431254	3091.46	3163.35	22	-3.67961	-1.0001	332	0.867341	0.0338272	0.901169
7	27	-3.828	-0.893	327	246628	2443.63	2468.02	16	-3.7441	-0.756167	365	0.801762	0.0939908	0.895753
7	28	-3.828	-0.609	328	613981	2942.22	2919.94	30	-3.71921	-0.473183	417	0.903552	0.0337582	0.93731
7	29	-3.828	-0.324	329	283341	1841.21	1612.82	11	-3.72022	-0.221592	322	0.682413	0.07324	0.755653
7	30	-3.828	-0.039	330	172494	630.976	649.927	9	-3.7011	0.0867691	249	0.408077	0.0453658	0.453443
7	31	-3.828	0.245	331	147852	421.124	426.312	7	-3.6971	0.380857	262	0.296671	0.0637682	0.360439
7	32	-3.828	0.53	332	73926	180.368	200.36	2	-3.68702	0.618533	243	0.12111	0.0448914	0.166002
8	20	-3.571	-2.886	370	62350.4	1423.47	1695.54	13	-3.42164	-2.68238	595	0.68869	0.248524	0.937215
8	21	-3.571	-2.601	371	64407.4	1894.29	2122.73	7	-3.41885	-2.42631	74	0.613095	0.110014	0.72311
8	22	-3.571	-2.317	372	54498.2	1952.43	2008.78	8	-3.46828	-2.17176	71	0.509524	0.15415	0.663673
8	23	-3.571	-2.032	373	37223	1602.13	2022.98	6	-3.49811	-1.8971	203	0.474544	0.250858	0.725402
8	24	-3.571	-1.747	374	33546.3	3489.26	3099.87	7	-3.39767	-1.6003	294	0.692565	0.108409	0.800974
8	25	-3.571	-1.463	375	125214	2657.86	2628.47	11	-3.42905	-1.33734	353	0.777083	0.0685802	0.845663
8	26	-3.571	-1.178	376	286632	3776.25	3834.93	16	-3.44536	-1.03672	380	0.841945	0.0442905	0.886235
8	27	-3.571	-0.893	377	357139	3010.53	3243.98	14	-3.43429	-0.791427	405	0.864403	0.020886	0.885289
8	28	-3.571	-0.609	378	452701	2732	3132.28	23	-3.4599	-0.435778	498	0.866278	0.0550875	0.921365
8	29	-3.571	-0.324	379	344988	3512.7	3702.14	14	-3.45396	-0.230428	479	0.852556	0.0333138	0.88587
8	30	-3.571	-0.039	380	98568	1014.49	1136.77	5	-3.47401	0.0590169	276	0.379056	0.054195	0.433251
8	31	-3.571	0.245	381	197136	742.596	767.66	8	-3.4513	0.374587	333	0.515084	0.0584093	0.573493
8	32	-3.571	0.53	382	147852	804.348	962.406	6	-3.44657	0.671205	332	0.453459	0.066234	0.519693
8	33	-3.571	0.815	383	61605	1147.91	1236.5	4	-3.40331	0.952953	328	0.314381	0.0667508	0.381132
8	34	-3.571	1.099	384	24642	1737.52	0	1	-3.41924	1.15115	310	0.251185	0.0736015	0.324786
9	20	-3.315	-2.886	420	28872	1342.03	1378.95	9	-3.20243	-2.71619	736	0.461002	0.348123	0.809125
9	21	-3.315	-2.601	421	53427.2	1770.95	1894.59	9	-3.198	-2.42193	464	0.727969	0.20208	0.930049
9	22	-3.315	-2.317	422	77334.5	1931.3	2016.82	7	-3.17597	-2.17377	98	0.565812	0.190192	0.756004
9	23	-3.315	-2.032	423	18251.9	2093.73	1503.32	3	-3.18829	-1.91615	312	0.547009	0.15452	0.701529
9	24	-3.315	-1.747	424	91334.4	2574.72	3442.94	7	-3.20848	-1.57065	336	0.722619	0.117573	0.840192
9	25	-3.315	-1.463	425	272140	3626.95	3859.53	18	-3.16607	-1.32529	467	0.881002	0.0363958	0.917397
9	26	-3.315	-1.178	426	397979	3718.37	3520.83	22	-3.20637	-1.03771	421	0.88	0.0379207	0.917921
9	27	-3.315	-0.893	427	671145	3172.18	3228.33	32	-3.17716	-0.735093	669	0.905203	0.0319467	0.937149
9	28	-3.315	-0.609	428	344707	3811.87	3817.4	21	-3.18454	-0.472256	563	0.868273	0.0390825	0.907356
9	29	-3.315	-0.324	429	554445	3771.18	4160.29	25	-3.19586	-0.225597	728	0.913115	0.0162854	0.9294
9	30	-3.315	-0.039	430	221778	1670.38	1611.09	11	-3.20007	0.0886359	518	0.701483	0.0491998	0.750683
9	31	-3.315	0.245	431	369630	1113.1	1174.83	17	-3.19608	0.408819	390	0.742192	0.0448981	0.78709
9	32	-3.315	0.53	432	197136	880.298	1196.56	9	-3.22198	0.672714	372	0.575193	0.0838178	0.659011
9	33	-3.315	0.815	433	209457	654.093	841.529	9	-3.16423	0.930047	337	0.564471	0.0943614	0.658833
9	34	-3.315	1.099	434	172494	781.503	875.049	6	-3.13179	1.2595	324	0.535945	0.117898	0.653843
9	35	-3.315	1.384	435	36963	131.547	0	1	-3.23273	1.51267	243	0.0671141	0.0361117	0.103226
10	20	-3.058	-2.886	470	27590.9	573.179	936.154	5	-2.95347	-2.74116	863	0.418381	0.234795	0.653176
10	21	-3.058	-2.601	471	47766.3	1576.91	1620.44	6	-2.90323	-2.43564	515	0.496976	0.373917	0.870893
10	22	-3.058	-2.317	472	11319.4	2006.46	3217.75	3	-2.91991	-2.10376	187	0.448852	0.164051	0.612903
10	23	-3.058	-2.032	473	64262	2597.37	2775.21	9	-2.90476	-1.89172	276	0.624761	0.194238	0.818999
10	24	-3.058	-1.747	474	181047	3703.5	3632.03	17	-2.90952	-1.59963	416	0.823451	0.0645456	0.887997
10	25	-3.058	-1.463	475	200396	4157.34	4203.05	15	-2.94745	-1.29686	485	0.836638	0.044394	0.881032
10	26	-3.058	-1.178	476	143239	4133.47	3918.28	11	-2.94971	-1.06227	481	0.78632	0.0844084	0.870728
10	27	-3.058	-0.893	477	383530	3945.6	4042.36	21	-2.92224	-0.729151	588	0.877504	0.0427428	0.920247
10	28	-3.058	-0.609	478	665277	4335.64	4513.6	32	-2.91496	-0.463231	957	0.928809	0.0125163	0.941325
10	29	-3.058	-0.324	479	554445	4569.02	4757	26	-2.91826	-0.206022	827	0.921885	0.0134145	0.935299
10	30	-3.058	-0.039	480	234099	1638.84	1627.14	9	-2.89878	0.0924868	446	0.713369	0.0436877	0.757056
10	31	-3.058	0.245	481	184815	2001.6	1684.64	9	-2.93445	0.36653	446	0.707368	0.0352284	0.742596
10	32	-3.058	0.53	482	160173	935.735	1018.96	9	-2.9634	0.658625	375	0.543167	0.0802574	0.623424
10	33	-3.058	0.815	483	147852	843.839	895.369	5	-2.91989	0.95261	331	0.49814	0.119865	0.618005
10	34	-3.058	1.099	484	246420	673.654	866.401	9	-2.96112	1.25391	290	0.596791	0.124335	0.721126
10	35	-3.058	1.384	485	147852	807.228	822.714	5	-2.95362	1.55389	254	0.521796	0.118889	0.640685
10	36	-3.058	1.669	486	61605	268.371	357.739	2	-2.926	1.72888	167	0.102857	0.15189	0.254747
11	20	-2.801	-2.886	520	32450.6	1191.13	1542.2	5	-2.64758	-2.77117	720	0.366169	0.51321	0.879379
11	21	-2.801	-2.601	521	33297.6	1347.84	1485.44	4	-2.6882	-2.49758	60	0.397163	0.36996	0.767123
11	22	-2.801	-2.317	522	5743.9	3453.74	4671.04	3	-2.74293	-2.11193	271	0.612303	0.139073	0.751376
11	23	-2.801	-2.032	523	68816.8	3662.48	3778.55	11	-2.69422	-1.87284	298	0.751377	0.116731	0.868108
11	24	-2.801	-1.747	524	152313	3901.91	3946.24	11	-2.66242	-1.56387	456	0.814428	0.0460195	0.860448
11	25	-2.801	-1.463	525	160570	4298.84	4254.91	13	-2.6764	-1.30522	531	0.823236	0.0533058	0.876542
11	26	-2.801	-1.178	526	374416	3743.61	4100.52	20	-2.65394	-1.04926	567	0.871591	0.0303899	0.901981
11	27	-2.801	-0.893	527	300995	3707.29	4523.89	15	-2.69101	-0.721591	724	0.830049	0.0751409	0.90519
11	28	-2.801	-0.609	528	613806	4057.38	4522.38	28	-2.6975	-0.432145	931	0.916817	0.0207893	0.937606
11	29	-2.801	-0.324	529	788544	4599.94	4807.75	35	-2.67477	-0.155665	749	0.934645	0.0169993	0.951644
11	30	-2.801	-0.039	530	468198	2274.61	2460.35	24	-2.6731	0.117931	891	0.852041	0.0415984	0.89364
11	31	-2.801	0.245	531	653013	1947.75	1883.28	30	-2.64657	0.381462	733	0.890997	0.0288352	0.919832
11	32	-2.801	0.53	532	320346	1805.57	2266.88	15	-2.62079	0.645179	724	0.793146	0.0747191	0.867865
11	33	-2.801	0.815	533	110889	1630.22	1699.66	5	-2.64517	0.990307	510	0.568198	0.152556	0.720755
11	34	-2.801	1.099	534	86247	1313.92	1573.53	3	-2.67988	1.21264	299	0.33453	0.242376	0.576906
11	35	-2.801	1.384	535	110889	782.291	607.977	5	-2.68729	1.56212	299	0.426996	0.188714	0.61571
11	36	-2.801	1.669	536	160173	640.656	676.577	7	-2.64971	1.79612	285	0.534631	0.116231	0.650862
11	37	-2.801	1.953	537	24642	91.3844	0	1	-2.76645	1.99996	119	0.00877193	0.0170901	0.0258621
12	20	-2.544	-2.886	570	38578.8	1055.88	615.812	4	-2.43551	-2.7034	77	0.443609	0.175439	0.619048
12	21	-2.544	-2.601	571	21066.6	3000.23	3227.08	5	-2.41316	-2.48209	704	0.653527	0.266702	0.920229
12	22	-2.544	-2.317	572	20998.4	3464.92	3814.87	7	-2.43906	-2.15713	185	0.659404	0.151785	0.811189
12	23	-2.544	-2.032	573	37298.4	4321.59	4437.91	3	-2.41504	-1.91258	232	0.641686	0.0929192	0.734605
12	24	-2.544	-1.747	574	129233	4532.31	4454.16	10	-2.39866	-1.58671	488	0.787264	0.061723	0.848987
12	25	-2.544	-1.463	575	85021.7	4757.95	4732.55	7	-2.45437	-1.29374	513	0.759072	0.0661833	0.825255
12	26	-2.544	-1.178	576	459587	3917.25	4233.64	24	-2.40588	-1.02247	672	0.885617	0.0406091	0.926226
12	27	-2.544	-0.893	577	511185	4704.45	5121.9	27	-2.3865	-0.771866	925	0.918811	0.0225759	0.941387
12	28	-2.544	-0.609	578	222703	2394.95	3597.08	10	-2.38351	-0.471735	563	0.817514	0.0390242	0.856538
12	29	-2.544	-0.324	579	416776	4955.89	5140.39	22	-2.40718	-0.167719	1013	0.893809	0.0345734	0.928382
12	30	-2.544	-0.039	580	410230	4117.52	4814.58	23	-2.42195	0.0926944	741	0.899887	0.0299563	0.929843
12	31	-2.544	0.245	581	738423	3805.7	3714.5	38	-2.43144	0.383881	1037	0.925749	0.028571	0.95432
12	32	-2.544	0.53	582	505161	1750.27	1691.31	22	-2.42566	0.652335	722	0.84737	0.0707372	0.918107
12	33	-2.544	0.815	583	344988	1828.53	1929.06	18	-2.40289	0.957693	682	0.814345	0.0701852	0.884531
12	34	-2.544	1.099	584	172494	2059.67	2309.88	8	-2.3668	1.22625	390	0.711153	0.0851254	0.796278
12	35	-2.544	1.384	585	98568	1106.76	1124.58	4	-2.39425	1.54385	294	0.419296	0.190171	0.609467
12	36	-2.544	1.669	586	135531	742.632	789.739	7	-2.4424	1.82541	211	0.501542	0.10843	0.609972
12	37	-2.544	1.953	587	110889	639.153	648.118	5	-2.43662	2.08052	211	0.448617	0.111552	0.560168
13	20	-2.287	-2.886	620	4787.9	1187.27	1369.37	3	-2.17312	-2.7565	343	0.673077	0.265717	0.938794
13	21	-2.287	-2.601	621	19454.8	773.285	827.878	3	-2.1398	-2.48989	85	0.460674	0.0854251	0.546099
13	22	-2.287	-2.317	622	27929.6	3050.83	1319.92	5	-2.15632	-2.21043	233	0.550063	0.122446	0.672509
13	23	-2.287	-2.032	623	149777	4534.82	4612.56	16	-2.15655	-1.85819	527	0.83029	0.0684684	0.898758
13	24	-2.287	-1.747	624	152612	3530.89	4117.09	14	-2.14565	-1.58048	441	0.80307	0.102128	0.905199
13	25	-2.287	-1.463	625	533824	3061.16	3324.31	27	-2.16532	-1.28532	560	0.891213	0.0530986	0.944312
13	26	-2.287	-1.178	626	442681	3546.98	3573.18	19	-2.14699	-1.06078	503	0.886976	0.0291721	0.916148
13	27	-2.287	-0.893	627	254413	3921.53	4641.02	13	-2.16338	-0.810886	594	0.804914	0.0536504	0.858564
13	28	-2.287	-0.609	628	298274	2974.06	3421.49	17	-2.17862	-0.482895	850	0.794434	0.0579184	0.852352
13	29	-2.287	-0.324	629	303337	4974.97	5086.88	17	-2.17562	-0.177622	1172	0.863963	0.0441295	0.908092
13	30	-2.287	-0.039	630	312210	5351.29	5227.34	17	-2.15672	0.108876	804	0.891565	0.0282596	0.919824
13	31	-2.287	0.245	631	348468	5356.99	5724.31	17	-2.17547	0.367441	684	0.896472	0.0292087	0.92568
13	32	-2.287	0.53	632	381951	4592.75	4426.07	17	-2.1707	0.639577	811	0.876903	0.0443981	0.921301
13	33	-2.287	0.815	633	283383	2263.6	2099.56	14	-2.145	0.984413	604	0.820091	0.0459465	0.866037
13	34	-2.287	1.099	634	332667	2192.68	2181.51	18	-2.1532	1.25431	545	0.835502	0.0469292	0.882431
13	35	-2.287	1.384	635	61605	1580.47	1808.03	4	-2.13891	1.49524	290	0.531353	0.144446	0.675799
13	36	-2.287	1.669	636	98568	744.534	785.605	7	-2.12054	1.8139	245	0.523727	0.147799	0.671526
13	37	-2.287	1.953	637	135531	764.033	809.044	8	-2.1749	2.14414	232	0.540197	0.130288	0.670485
13	38	-2.287	2.238	638	135531	302.786	380.201	4	-2.13384	2.37242	142	0.428657	0.0350458	0.463703
13	39	-2.287	2.523	639	36963	569.861	807.283	2	-2.101	2.59732	169	0.190476	0.168014	0.358491
14	21	-2.031	-2.601	671	5088.3	4640.3	4340.82	3	-1.89719	-2.42319	216	0.623482	0.152692	0.776173
14	22	-2.031	-2.317	672	34487.3	3881.95	5609.23	4	-1.85597	-2.09625	372	0.57272	0.1399	0.71262
14	23	-2.031	-2.032	673	75861.5	4393.21	4563.04	7	-1.89751	-1.86427	546	0.755907	0.101639	0.857547
14	24	-2.031	-1.747	674	126151	4358.18	4301.34	10	-1.89528	-1.63007	561	0.761438	0.103146	0.864585
14	25	-2.031	-1.463	675	237751	3555.75	4107.39	13	-1.91009	-1.29074	559	0.835879	0.0505857	0.886464
14	26	-2.031	-1.178	676	363254	3171.11	3567.57	19	-1.87917	-1.02874	492	0.840949	0.053546	0.894495
14	27	-2.031	-0.893	677	273304	4629.81	4900.76	15	-1.91249	-0.76724	870	0.836204	0.0557573	0.891961
14	28	-2.031	-0.609	678	282201	3504.75	5231.15	13	-1.9008	-0.494438	1023	0.793067	0.069797	0.862864
14	29	-2.031	-0.324	679	172494	5668.11	5546.87	9	-1.90431	-0.196218	1060	0.808102	0.0764462	0.884548
14	30	-2.031	-0.039	680	217048	6214.25	6238.7	13	-1.90551	0.117663	1079	0.857907	0.0488421	0.906749
14	31	-2.031	0.245	681	238219	5609.32	6336.59	13	-1.88988	0.408657	802	0.874693	0.0341483	0.908841
14	32	-2.031	0.53	682	320042	4992.52	4860.02	15	-1.89746	0.691673	877	0.890206	0.0300213	0.920228
14	33	-2.031	0.815	683	172494	4770.57	4397.79	7	-1.91691	0.971636	573	0.802514	0.0581325	0.860647
14	34	-2.031	1.099	684	209457	2492.34	2396.81	8	-1.90696	1.23419	465	0.768022	0.0589009	0.826923
14	35	-2.031	1.384	685	197136	1718.5	2185.28	6	-1.8951	1.52939	423	0.722663	0.040456	0.763119
14	36	-2.031	1.669	686	123210	1072.65	1023.6	7	-1.89398	1.79754	334	0.534553	0.1687	0.703253
14	37	-2.031	1.953	687	147852	661.264	980.018	5	-1.96058	2.12837	295	0.502554	0.177142	0.679696
14	38	-2.031	2.238	688	160173	744.453	1039.72	6	-1.92251	2.32238	266	0.514941	0.184197	0.699138
14	39	-2.031	2.523	689	123210	666.109	722.505	7	-1.8974	2.64698	222	0.482558	0.148453	0.631012
14	40	-2.031	2.807	690	86247	384.04	417.471	3	-1.85929	2.94619	132	0.327889	0.057874	0.385763
15	20	-1.774	-2.886	720	693.3	1931.36	2893.9	2	-1.59108	-2.65372	64	0.518519	0.305806	0.824324
15	21	-1.774	-2.601	721	21059.9	4364.56	4835.32	5	-1.64357	-2.43292	339	0.647059	0.0647672	0.711826
15	22	-1.774	-2.317	722	40325	4550.78	4823.15	9	-1.64955	-2.15832	505	0.730573	0.0776441	0.808217
15	23	-1.774	-2.032	723	72467.2	4758.88	4881.32	7	-1.6891	-1.86454	542	0.74052	0.0911651	0.831686
15	24	-1.774	-1.747	724	79929.9	4615.78	4977.64	7	-1.64119	-1.55926	562	0.756689	0.0557678	0.812457
15	25	-1.774	-1.463	725	293982	3753.63	4098.43	17	-1.64123	-1.30102	502	0.850338	0.0404232	0.890761
15	26	-1.774	-1.178	726	469448	3350.12	3708.84	24	-1.63452	-1.04036	583	0.89233	0.0269659	0.919296
15	27	-1.774	-0.893	727	265092	3390.97	4220.98	15	-1.63763	-0.752102	617	0.80356	0.0500819	0.853642
15	28	-1.774	-0.609	728	247816	5265.5	6024.48	14	-1.65649	-0.455031	712	0.85638	0.0432542	0.899635
15	29	-1.774	-0.324	729	333429	6147.17	6203.26	18	-1.64227	-0.159131	883	0.897202	0.0248098	0.922012
15	30	-1.774	-0.039	730	283383	6263.48	6522.08	16	-1.6456	0.0971423	926	0.884405	0.0246198	0.909025
15	31	-1.774	0.245	731	246420	6371.66	6599.41	13	-1.63921	0.397218	1086	0.877089	0.0234092	0.900498
15	32	-1.774	0.53	732	230779	3986.03	4358.13	13	-1.64837	0.666977	791	0.816123	0.0307232	0.846846
15	33	-1.774	0.815	733	308025	5962.58	6267.67	16	-1.61907	0.958008	765	0.882323	0.0233664	0.905689
15	34	-1.774	1.099	734	147852	4760.03	4481.43	8	-1.68529	1.24605	564	0.804916	0.0344712	0.839388
15	35	-1.774	1.384	735	172494	2139.66	2136.52	7	-1.68939	1.50813	431	0.741433	0.0437105	0.785143
15	36	-1.774	1.669	736	110889	964.203	1192.54	4	-1.60148	1.87609	294	0.51317	0.119077	0.632247
15	37	-1.774	1.953	737	36963	220.438	159.112	2	-1.71423	2.10865	208	0.0625	0.160298	0.222798
15	38	-1.774	2.238	738	36963	346.932	469.472	2	-1.62518	2.38232	120	0.119318	0.156383	0.275701
15	39	-1.774	2.523	739	24642	234.138	0	1	-1.65101	2.74154	82	0.0394737	0.0185908	0.0580645
15	40	-1.774	2.807	740	49284	321.36	0	1	-1.61189	2.88411	97	0.204545	0.0191144	0.22366
16	19	-1.517	-3.171	769	5421.3	1990.19	0	1	-1.42816	-3.11928	113	0.666667	0.232493	0.89916
16	20	-1.517	-2.886	770	913.9	2113.01	1711.48	2	-1.28405	-2.70387	327	0.618497	0.0773554	0.695853
16	21	-1.517	-2.601	771	23335.2	4792.41	5162.26	5	-1.38832	-2.44496	447	0.719355	0.118533	0.837888
16	22	-1.517	-2.317	772	44602.4	5023.1	5756.96	6	-1.32957	-2.1766	516	0.72829	0.0943024	0.822592
16	23	-1.517	-2.032	773	134530	4553.76	5000.01	14	-1.38882	-1.88725	710	0.845688	0.0455869	0.891275
16	24	-1.517	-1.747	774	104769	4857.87	4553.6	9	-1.39874	-1.60906	569	0.797587	0.0461862	0.843773
16	25	-1.517	-1.463	775	216728	5305.39	4999.32	15	-1.37173	-1.327	739	0.86299	0.0177152	0.880706
16	26	-1.517	-1.178	776	338300	3965.71	4665.45	19	-1.39841	-1.02934	599	0.865247	0.0294301	0.894677
16	27	-1.517	-0.893	777	308025	3056.59	3839.69	15	-1.40995	-0.756038	812	0.844651	0.033617	0.878268
16	28	-1.517	-0.609	778	370446	5044.8	5809.8	21	-1.39095	-0.440753	1235	0.89243	0.0291954	0.921625
16	29	-1.517	-0.324	779	348852	5726.81	5977.71	21	-1.37709	-0.174883	989	0.906527	0.0150689	0.921596
16	30	-1.517	-0.039	780	164158	6324.42	6508.88	8	-1.39745	0.0980591	857	0.849845	0.0179878	0.867833
16	31	-1.517	0.245	781	221778	6291.58	6269.24	12	-1.39012	0.379789	923	0.861518	0.0236723	0.885191
16	32	-1.517	0.53	782	231113	5814.69	6162.73	15	-1.41377	0.689276	837	0.862682	0.0112036	0.873886
16	33	-1.517	0.815	783	455877	4761.05	5068.88	24	-1.38974	0.958687	733	0.898673	0.0121688	0.910842
16	34	-1.517	1.099	784	221778	5888.62	6442.69	11	-1.36354	1.21689	673	0.834448	0.0272894	0.861737
16	35	-1.517	1.384	785	49284	1045.27	1126.48	3	-1.36654	1.54842	268	0.388128	0.230649	0.618777
16	36	-1.517	1.669	786	123210	720.549	783.513	6	-1.43112	1.81795	261	0.460637	0.240893	0.701529
16	37	-1.517	1.953	787	110889	331.946	365.178	3	-1.31445	2.08974	207	0.245122	0.129941	0.375063
17	18	-1.26	-3.455	818	2859.2	5447.2	7721	2	-1.06015	-3.26454	294	0.722222	0.116013	0.838235
17	19	-1.26	-3.171	819	4879.2	5300.39	5471.18	3	-1.19644	-2.93993	324	0.510251	0.21071	0.72096
17	20	-1.26	-2.886	820	8968.1	4174.29	2321.56	4	-1.13309	-2.75678	434	0.652602	0.10248	0.755082
17	21	-1.26	-2.601	821	35923.6	5498.23	5638.7	5	-1.13422	-2.47226	434	0.690023	0.109857	0.79988
17	22	-1.26	-2.317	822	44259.3	3569.75	4860.52	2	-1.11348	-2.24319	251	0.452736	0.203782	0.656518
17	23	-1.26	-2.032	823	53555.9	4842.53	5104.59	8	-1.11745	-1.92613	591	0.775383	0.040129	0.815512
17	24	-1.26	-1.747	824	51907.9	6338.16	6416.11	6	-1.13897	-1.63528	642	0.766884	0.0304941	0.797378
17	25	-1.26	-1.463	825	203069	3783.97	3316.07	13	-1.11236	-1.29916	543	0.844861	0.00974423	0.854605
17	26	-1.26	-1.178	826	257581	5056.51	5328.44	17	-1.12429	-1.04832	1040	0.874407	0.0213899	0.895797
17	27	-1.26	-0.893	827	496023	2792.55	3887.1	26	-1.14164	-0.717873	1210	0.904923	0.0250321	0.929955
17	28	-1.26	-0.609	828	287045	4395.42	4597.33	17	-1.12919	-0.468873	880	0.88365	0.0115431	0.895193
17	29	-1.26	-0.324	829	263189	5527.06	5860.86	15	-1.12823	-0.181733	1104	0.876174	0.0241157	0.900289
17	30	-1.26	-0.039	830	197834	6351.67	6642.93	11	-1.16739	0.0953736	906	0.862837	0.0191817	0.882019
17	31	-1.26	0.245	831	141042	7891.33	6709.82	9	-1.16235	0.423515	1114	0.865108	0.00841269	0.87352
17	32	-1.26	0.53	832	295691	8146.38	8051.18	18	-1.1337	0.684865	1268	0.905092	0.0109254	0.916017
17	33	-1.26	0.815	833	283383	7108.42	6644	17	-1.15427	0.936123	1093	0.890307	0.0133504	0.903658
17	34	-1.26	1.099	834	357309	4175.82	4475.31	18	-1.15316	1.2301	680	0.846642	0.0167239	0.863366
17	35	-1.26	1.384	835	184815	5876.6	7084.95	8	-1.077	1.47919	672	0.800453	0.0210581	0.821511
17	36	-1.26	1.669	836	86247	476.481	584.069	3	-1.147	1.80429	325	0.419797	0.164391	0.584188
17	37	-1.26	1.953	837	110889	619.754	798.311	4	-1.12	2.08677	254	0.447728	0.0532681	0.500996
17	38	-1.26	2.238	838	49284	163.967	0	1	-1.06101	2.3174	187	0.0881764	0.0676678	0.155844
18	16	-1.004	-4.025	866	18243	5410.42	7426	2	-0.821342	-3.89324	226	0.711712	0.161806	0.873518
18	17	-1.004	-3.74	867	552.5	78.557	0	1	-0.898699	-3.61715	197	0.0374332	0.00765968	0.0450928
18	18	-1.004	-3.455	868	647.8	1556.16	0	1	-0.867442	-3.32832	198	0.323529	0.0419878	0.365517
18	19	-1.004	-3.171	869	6312.1	5279.52	0	1	-0.891218	-3.04025	223	0.710526	0.195457	0.905983
18	20	-1.004	-2.886	870	39679.1	4222.32	4390.72	9	-0.850483	-2.74348	392	0.674497	0.134008	0.808505
18	21	-1.004	-2.601	871	49506.8	5017.22	5643.57	6	-0.90544	-2.41673	570	0.743014	0.0424602	0.785474
18	22	-1.004	-2.317	872	61742.1	4365.76	5177.9	7	-0.909234	-2.18021	573	0.752019	0.0393647	0.791384
18	23	-1.004	-2.032	873	38530	4919.82	5917.72	5	-0.875836	-1.8333	431	0.619506	0.0876299	0.707136
18	24	-1.004	-1.747	874	90265.7	3498.25	4100.44	10	-0.926943	-1.62649	578	0.714394	0.0410067	0.7554
18	25	-1.004	-1.463	875	120318	5686.79	4665.75	10	-0.877481	-1.27708	625	0.773153	0.0229937	0.796146
18	26	-1.004	-1.178	876	334998	4903.4	4164.42	23	-0.886258	-1.05417	1234	0.889352	0.0217694	0.911121
18	27	-1.004	-0.893	877	302172	5128.76	5116.21	17	-0.894808	-0.744576	1158	0.885206	0.024679	0.909885
18	28	-1.004	-0.609	878	377783	5849.13	5511.29	20	-0.90762	-0.468249	1168	0.886527	0.0255855	0.912113
18	29	-1.004	-0.324	879	297592	5465.67	4608.02	16	-0.898365	-0.210947	880	0.866487	0.0241855	0.890672
18	30	-1.004	-0.039	880	148629	7049.34	6354.66	7	-0.878254	0.1029	921	0.830876	0.0161577	0.847034
18	31	-1.004	0.245	881	163209	7670.57	6801.64	11	-0.877199	0.399542	1156	0.870487	0.0166252	0.887112
18	32	-1.004	0.53	882	232883	6218.33	6535.97	10	-0.876156	0.689837	831	0.858483	0.0171773	0.875661
18	33	-1.004	0.815	883	258741	7838.46	7788.25	14	-0.876288	0.96796	1207	0.884118	0.0203313	0.90445
18	34	-1.004	1.099	884	218995	6087.29	5767.1	10	-0.905865	1.26826	680	0.839065	0.0121191	0.851184
18	35	-1.004	1.384	885	258741	6476.97	6207.5	14	-0.875565	1.56004	597	0.852763	0.0208709	0.873634
18	36	-1.004	1.669	886	209457	4057.82	2746.29	11	-0.894248	1.80091	560	0.789928	0.0456981	0.835626
18	37	-1.004	1.953	887	86247	931.163	917.529	5	-0.849025	2.10657	353	0.406138	0.129462	0.5356
18	38	-1.004	2.238	888	123210	713.944	732.933	5	-0.863357	2.37547	337	0.490335	0.105423	0.595758
19	16	-0.747	-4.025	916	5751.7	7626.84	0	1	-0.567805	-3.87702	293	0.591954	0.0179361	0.60989
19	17	-0.747	-3.74	917	6535.8	2786.94	0	1	-0.57829	-3.59512	156	0.588235	0.247059	0.835294
19	18	-0.747	-3.455	918	5380.3	824.925	1812.67	3	-0.614969	-3.30248	185	0.291759	0.222002	0.513761
19	19	-0.747	-3.171	919	44782.1	3873.31	3873.9	10	-0.639951	-3.01494	377	0.730226	0.103747	0.833972
19	20	-0.747	-2.886	920	9099.7	4539.49	5668.17	3	-0.625783	-2.81009	345	0.65016	0.0672596	0.717419
19	21	-0.747	-2.601	921	2397.6	2574.03	0	1	-0.652628	-2.4255	309	0.385714	0.124257	0.509972
19	22	-0.747	-2.317	922	32702.2	9762.31	11074.5	4	-0.61275	-2.21284	623	0.798558	0.0339093	0.832467
19	23	-0.747	-2.032	923	46561.8	8492.51	8211.35	7	-0.602621	-1.89847	693	0.797523	0.0440203	0.841543
19	24	-0.747	-1.747	924	100178	8521.86	7759.38	9	-0.595977	-1.6355	688	0.831807	0.0320382	0.863845
19	25	-0.747	-1.463	925	203566	1912.28	6574.7	4	-0.610289	-1.3176	538	0.696708	0.0347086	0.731416
19	26	-0.747	-1.178	926	178163	7596.88	6343.35	13	-0.635135	-1.02849	768	0.860492	0.0145509	0.875043
19	27	-0.747	-0.893	927	269747	5948.72	6339.66	18	-0.603296	-0.772448	889	0.891146	0.0103132	0.901459
19	28	-0.747	-0.609	928	159310	7234.42	6342.47	10	-0.628387	-0.448319	848	0.851828	0.0116909	0.863519
19	29	-0.747	-0.324	929	173569	8319.59	8349.71	11	-0.64242	-0.170044	1345	0.858965	0.0413236	0.900288
19	30	-0.747	-0.039	930	232495	9720.73	9830.86	15	-0.58731	0.114476	1297	0.886628	0.0279623	0.91459
19	31	-0.747	0.245	931	160173	9820.44	10318.2	6	-0.589543	0.379041	974	0.850723	0.0232014	0.873925
19	32	-0.747	0.53	932	135531	10131.4	10840.3	7	-0.620654	0.668694	903	0.846621	0.0153329	0.861954
19	33	-0.747	0.815	933	49284	11601.5	9640.62	3	-0.629549	0.925765	746	0.906838	0.00703043	0.913868
19	34	-0.747	1.099	934	160173	7120.19	8182.88	9	-0.627306	1.28401	1111	0.794795	0.0544945	0.849289
19	35	-0.747	1.384	935	160173	6232.48	6279.07	10	-0.606639	1.52093	1025	0.791611	0.0592419	0.850853
19	36	-0.747	1.669	936	123210	5127.9	4950.73	6	-0.599734	1.80108	576	0.728457	0.0348142	0.763271
19	37	-0.747	1.953	937	86247	778.023	556.95	4	-0.635368	2.13516	327	0.43213	0.0451745	0.477305
19	38	-0.747	2.238	938	209457	610.684	636.786	11	-0.594231	2.41471	382	0.62231	0.0930998	0.71541
19	39	-0.747	2.523	939	197136	615.334	615.918	11	-0.566621	2.66308	369	0.576782	0.126439	0.703221
20	17	-0.49	-3.74	967	17499.6	2307.13	834.162	4	-0.294685	-3.56591	240	0.473011	0.272093	0.745105
20	18	-0.49	-3.455	968	1693.4	6575.85	0	1	-0.454762	-3.34902	237	0.708661	0.0212656	0.729927
20	19	-0.49	-3.171	969	11570.4	4654.18	2127.01	2	-0.42175	-3.0327	227	0.594118	0.160331	0.754448
20	20	-0.49	-2.886	970	31007.9	8857.39	9788.25	4	-0.383129	-2.76518	372	0.701692	0.0439421	0.745634
20	21	-0.49	-2.601	971	24929.3	7846.73	8852.32	6	-0.398592	-2.48636	400	0.71987	0.0630956	0.782965
20	22	-0.49	-2.317	972	59391.3	8409.14	9969.82	4	-0.374536	-2.17926	412	0.741935	0.0645426	0.806478
20	23	-0.49	-2.032	973	48706.1	9904.71	6464.29	3	-0.411408	-1.92561	504	0.703145	0.0308534	0.733999
20	24	-0.49	-1.747	974	157048	4315.72	2931.45	11	-0.365936	-1.59458	960	0.790309	0.0473737	0.837683
20	25	-0.49	-1.463	975	250251	6454.59	6588.79	16	-0.376327	-1.34891	892	0.867275	0.0197547	0.88703
20	26	-0.49	-1.178	976	305671	4661.66	5506.88	13	-0.353004	-1.03338	788	0.877323	0.00830009	0.885624
20	27	-0.49	-0.893	977	204664	7233.92	7126.17	20	-0.344285	-0.74514	1149	0.898159	0.0149702	0.91313
20	28	-0.49	-0.609	978	221984	6783.81	6248.17	15	-0.333427	-0.475853	1269	0.883795	0.0211213	0.904916
20	29	-0.49	-0.324	979	226185	8129.39	7076.38	14	-0.348533	-0.184649	1344	0.851912	0.0465742	0.898486
20	30	-0.49	-0.039	980	228430	8459.83	8908.12	14	-0.36478	0.085932	1017	0.875917	0.0253534	0.90127
20	31	-0.49	0.245	981	222004	9686.85	8769.46	11	-0.402454	0.384803	1132	0.888176	0.017626	0.905803
20	32	-0.49	0.53	982	185798	7295.66	8370.15	9	-0.373741	0.7022	798	0.851778	0.0192876	0.871066
20	33	-0.49	0.815	983	221778	7317.52	7742.28	12	-0.346257	0.959225	1252	0.883362	0.0262177	0.90958
20	34	-0.49	1.099	984	160173	6420.52	6776.69	10	-0.356485	1.27685	1171	0.815773	0.0667851	0.882558
20	35	-0.49	1.384	985	184815	6734.05	6794.21	10	-0.365176	1.53688	1114	0.81269	0.0642504	0.87694
20	36	-0.49	1.669	986	184815	6077.46	5800.7	7	-0.362194	1.77082	1061	0.837664	0.0343037	0.871968
20	37	-0.49	1.953	987	234099	6937.88	6102.28	13	-0.3604	2.13466	1164	0.863271	0.0267348	0.890005
20	38	-0.49	2.238	988	184815	3339.13	4425.44	9	-0.358713	2.37241	740	0.782943	0.0294691	0.812412
20	39	-0.49	2.523	989	160173	1013.46	1051.94	8	-0.324323	2.65302	385	0.525549	0.168995	0.694544
20	40	-0.49	2.807	990	160173	339.364	486.297	2	-0.400135	2.97683	275	0.41388	0.169715	0.583595
21	16	-0.233	-4.025	1016	8025.2	614.63	0	1	-0.135325	-3.85817	57	0.142857	0.122449	0.265306
21	17	-0.233	-3.74	1017	3857	4627.03	704.232	2	-0.136937	-3.5762	228	0.563559	0.100936	0.664495
21	18	-0.233	-3.455	1018	16524.9	4785.31	2169.45	2	-0.160124	-3.34156	251	0.600642	0.113753	0.714395
21	19	-0.233	-3.171	1019	16761.3	3498.29	4436.79	3	-0.0703902	-3.00132	261	0.374765	0.171993	0.546758
21	20	-0.233	-2.886	1020	19335.7	4903.62	717.264	4	-0.0864397	-2.72686	398	0.57632	0.0301486	0.606469
21	21	-0.233	-2.601	1021	13586	5217.67	5987.76	5	-0.0755738	-2.50461	412	0.641871	0.0322391	0.67411
21	22	-0.233	-2.317	1022	62940.1	2887.38	4754.81	4	-0.0970757	-2.14261	358	0.475141	0.0179283	0.493069
21	23	-0.233	-2.032	1023	24563.4	9710.7	903.277	3	-0.0663071	-1.89417	386	0.537313	0.0520905	0.589404
21	24	-0.233	-1.747	1024	47277.4	2914.44	3575.51	6	-0.15226	-1.56853	415	0.523342	0.0400783	0.563421
21	25	-0.233	-1.463	1025	83287	8536	8046.02	8	-0.113161	-1.32601	769	0.812652	0.040766	0.853418
21	26	-0.233	-1.178	1026	253633	7281.96	6780.85	22	-0.0915391	-1.00947	1647	0.910533	0.0179697	0.928502
21	27	-0.233	-0.893	1027	360741	6993.57	5503.53	17	-0.094056	-0.730143	1226	0.917132	0.0132381	0.93037
21	28	-0.233	-0.609	1028	282958	5993.44	5724.44	23	-0.0906325	-0.462456	1413	0.899728	0.025641	0.925369
21	29	-0.233	-0.324	1029	254961	7642.56	7213.06	20	-0.11635	-0.201118	1623	0.901334	0.023116	0.92445
21	30	-0.233	-0.039	1030	42940	3887.07	5118.57	4	-0.122755	0.0629682	628	0.724	0.0278481	0.751848
21	31	-0.233	0.245	1031	154554	7123.75	6413.6	10	-0.100189	0.422473	855	0.859398	0.0218761	0.881274
21	32	-0.233	0.53	1032	126059	6237.4	7747.23	5	-0.102693	0.635336	730	0.812992	0.0225828	0.835574
21	33	-0.233	0.815	1033	184784	5597.64	7056.79	9	-0.124201	0.938974	1295	0.837727	0.045862	0.883589
21	34	-0.233	1.099	1034	155934	7112.3	7255.19	10	-0.0713047	1.24684	1318	0.849061	0.0438851	0.892947
21	35	-0.233	1.384	1035	86247	8621.4	10707.6	4	-0.085935	1.4905	908	0.770656	0.0457769	0.816433
21	36	-0.233	1.669	1036	160173	7653.59	7334.66	10	-0.0950889	1.82345	1117	0.824671	0.0402596	0.864931
21	37	-0.233	1.953	1037	234099	5792.46	7072.34	11	-0.106198	2.07853	1272	0.842043	0.0365293	0.878572
21	38	-0.233	2.238	1038	123210	5884.66	6140.1	9	-0.114309	2.37294	761	0.791847	0.0425555	0.834403
21	39	-0.233	2.523	1039	197136	4674.69	4392.25	10	-0.0798524	2.69162	853	0.847436	0.0265746	0.87401
21	40	-0.233	2.807	1040	246420	1583.97	1762.5	9	-0.0936481	2.91464	650	0.816067	0.0468722	0.86294
21	41	-0.233	3.092	1041	160173	1066.88	1109.63	9	-0.086323	3.20425	298	0.601578	0.0950094	0.696588
21	42	-0.233	3.377	1042	61605	206.384	279.012	2	-0.0671935	3.48234	190	0.194662	0.105474	0.300136
21	43	-0.233	3.661	1043	24642	109.45	0	1	-0.0284559	3.73769	135	0.0578512	0.0264861	0.0843374
22	17	0.024	-3.74	1067	17558.9	14478.3	0	1	0.184062	-3.57172	290	0.96124	0.00486138	0.966102
22	18	0.024	-3.455	1068	13480.5	11386.3	12750.7	3	0.159992	-3.26373	536	0.71504	0.0293391	0.744379
22	19	0.024	-3.171	1069	398.4	11114.7	8936.65	2	0.108919	-3.01957	471	0.707188	0.0259525	0.733141
22	20	0.024	-2.886	1070	22345.2	357.405	240.042	2	0.160588	-2.6929	208	0.0808081	0.0137193	0.0945274
22	21	0.024	-2.601	1071	31843.8	6936.1	3072.64	5	0.144639	-2.44569	405	0.598664	0.0813852	0.680049
22	22	0.024	-2.317	1072	80369.6	7079.12	5830.06	8	0.160901	-2.13393	696	0.763211	0.0354527	0.798663
22	23	0.024	-2.032	1073	50903.9	9899.17	11041.2	4	0.174953	-1.87361	568	0.839387	0.0538251	0.893212
22	24	0.024	-1.747	1074	37558.7	6471.32	2788.6	3	0.168537	-1.5994	557	0.743802	0.0404524	0.784254
22	25	0.024	-1.463	1075	53755.8	8960.5	7759.29	6	0.139573	-1.3052	1007	0.833269	0.0200862	0.853355
22	26	0.024	-1.178	1076	225598	8694.48	8568.65	18	0.152965	-0.999875	1308	0.900074	0.0136541	0.913728
22	27	0.024	-0.893	1077	445786	8195.44	8356.17	28	0.150883	-0.761069	2016	0.934773	0.0118673	0.94664
22	28	0.024	-0.609	1078	227552	7805.92	8026.2	23	0.153121	-0.471118	1847	0.929	0.0150278	0.944028
22	29	0.024	-0.324	1079	215913	9265.91	9191.09	18	0.150438	-0.185448	1783	0.900883	0.0259535	0.926837
22	30	0.024	-0.039	1080	169181	9757.82	9733.19	15	0.153273	0.103242	1819	0.914109	0.0222986	0.936407
22	31	0.024	0.245	1081	248373	9009.8	9334.15	16	0.161983	0.403242	1664	0.922446	0.013134	0.93558
22	32	0.024	0.53	1082	339873	9570.26	9738.31	21	0.174723	0.667651	2177	0.934072	0.0131776	0.947249
22	33	0.024	0.815	1083	326817	9694.87	9604.56	19	0.167561	0.942743	1939	0.922716	0.0195801	0.942296
22	34	0.024	1.099	1084	296266	9308.24	9065.88	18	0.185053	1.24155	2112	0.910647	0.0303656	0.941013
22	35	0.024	1.384	1085	265511	8253.06	7744.41	17	0.183643	1.5379	2111	0.903578	0.020579	0.924157
22	36	0.024	1.669	1086	169160	8766.35	8849.32	13	0.139041	1.82214	1658	0.871307	0.0281747	0.899482
22	37	0.024	1.953	1087	242373	8392.11	8804.82	13	0.179761	2.09679	1663	0.883632	0.0239022	0.907534
22	38	0.024	2.238	1088	197136	5462.08	6569.07	10	0.172453	2.38525	1451	0.880006	0.0359869	0.915993
22	39	0.024	2.523	1089	333421	3303.78	4126.3	20	0.13904	2.64103	930	0.864872	0.0466163	0.911489
22	40	0.024	2.807	1090	420082	2977.35	3557.95	19	0.15888	2.96283	917	0.890743	0.0380915	0.928835
22	41	0.024	3.092	1091	455877	2223.69	2485.29	18	0.16633	3.21858	594	0.847298	0.0583024	0.905601
22	42	0.024	3.377	1092	357309	2428.37	3046.2	11	0.198099	3.47373	352	0.792158	0.0745375	0.866695
23	16	0.28	-4.025	1116	10543.3	13923.6	0	1	0.309959	-3.76929	261	0.954545	0.0152659	0.969811
23	17	0.28	-3.74	1117	2198.1	6654.95	0	1	0.513357	-3.59237	226	0.697368	0.117893	0.815261
23	18	0.28	-3.455	1118	12595	3466.04	6476.51	2	0.367311	-3.27473	239	0.228106	0.255545	0.483651
23	19	0.28	-3.171	1119	20627.8	9068.44	6651.88	5	0.483751	-3.07467	456	0.660576	0.109806	0.770383
23	20	0.28	-2.886	1120	35402.8	11020.3	9505.47	5	0.325522	-2.74315	561	0.744242	0.0292388	0.773481
23	21	0.28	-2.601	1121	12814.3	6597.87	6669.83	3	0.398405	-2.41279	509	0.716285	0.0774245	0.79371
23	23	0.28	-2.032	1123	26285.4	7998.73	9686.3	6	0.372205	-1.87287	988	0.824827	0.0207412	0.845569
23	24	0.28	-1.747	1124	22393.3	10849.3	11158.7	6	0.433331	-1.66243	1081	0.863647	0.0107044	0.874351
23	25	0.28	-1.463	1125	60767.4	9485.14	11518.7	5	0.365615	-1.35137	992	0.820677	0.0180905	0.838767
23	26	0.28	-1.178	1126	142576	9694.11	10396.1	10	0.435174	-1.02644	1309	0.875143	0.0146358	0.889779
23	27	0.28	-0.893	1127	331135	8729.14	9107.45	17	0.412961	-0.734448	1462	0.919543	0.0168947	0.936438
23	28	0.28	-0.609	1128	283627	7949.65	7481.43	16	0.424815	-0.502288	2457	0.901857	0.0304622	0.932319
23	29	0.28	-0.324	1129	178762	9772.74	9981.26	16	0.445125	-0.207588	2466	0.89682	0.0343664	0.931187
23	30	0.28	-0.039	1130	222434	9890.39	10002.2	16	0.419566	0.100413	2039	0.912899	0.02205	0.934949
23	31	0.28	0.245	1131	296020	9196.01	9765.48	17	0.434604	0.374879	1864	0.915515	0.0187806	0.934296
23	32	0.28	0.53	1132	153754	10127.6	9963.74	12	0.402552	0.661696	1539	0.880213	0.0309479	0.911161
23	33	0.28	0.815	1133	367813	8839.33	9359.56	23	0.41208	0.956896	2191	0.928274	0.0180523	0.946326
23	34	0.28	1.099	1134	463370	8569.21	9239.92	28	0.41613	1.27519	2289	0.932842	0.0221947	0.955037
23	35	0.28	1.384	1135	626713	8361.19	9301.57	36	0.420148	1.54161	1701	0.945328	0.0152306	0.960559
23	36	0.28	1.669	1136	639268	7036.13	8488.72	34	0.426635	1.82439	1818	0.935139	0.0243355	0.959475
23	37	0.28	1.953	1137	645152	8076.45	8379.17	27	0.462655	2.09267	1868	0.939837	0.0195906	0.959428
23	38	0.28	2.238	1138	302561	6927.62	7470	15	0.40495	2.39964	1858	0.902713	0.0336956	0.936408
23	39	0.28	2.523	1139	374198	6912.75	6601.38	18	0.40988	2.67731	2052	0.911708	0.0287235	0.940432
23	40	0.28	2.807	1140	300293	3253.49	3923.9	14	0.411795	2.95233	688	0.828152	0.0643993	0.892551
23	41	0.28	3.092	1141	502513	2231.36	2327.62	25	0.386729	3.23634	490	0.88304	0.0416189	0.924659
23	42	0.28	3.377	1142	591105	2438.72	2173.47	20	0.398861	3.52854	393	0.869411	0.0493561	0.918767
23	43	0.28	3.661	1143	344988	1709.81	2133.43	12	0.459938	3.79973	355	0.749385	0.124158	0.873543
23	44	0.28	3.946	1144	49284	1338.72	1686.91	3	0.466112	4.00641	222	0.213333	0.331771	0.545104
23	45	0.28	4.231	1145	73926	735.139	894.832	3	0.514248	4.38655	236	0.345768	0.272323	0.61809
24	14	0.537	-4.594	1164	2707.9	13897.7	0	1	0.684746	-4.44465	126	0.939394	0.0293561	0.96875
24	16	0.537	-4.025	1166	15270.6	5010.78	0	1	0.697536	-3.85322	296	0.64759	0.0649403	0.712531
24	17	0.537	-3.74	1167	10330.1	3698.47	4807.97	3	0.746723	-3.60061	265	0.315697	0.186548	0.502245
24	19	0.537	-3.171	1169	1819.9	9786.11	0	1	0.665095	-3.06984	358	0.90604	0.0186909	0.924731
24	20	0.537	-2.886	1170	11938.5	136.569	0	1	0.663183	-2.71328	94	0	0.0217391	0.0217391
24	22	0.537	-2.317	1172	34438.5	5455.18	5961.93	5	0.67062	-2.20208	582	0.741438	0.0773254	0.818764
24	23	0.537	-2.032	1173	49493.8	10066	10234.5	12	0.648964	-1.88957	1358	0.897535	0.0278786	0.925414
24	24	0.537	-1.747	1174	16375.6	11839.8	13182.2	4	0.672798	-1.61703	739	0.85111	0.00886973	0.85998
24	25	0.537	-1.463	1175	88919	10435.4	10640.2	11	0.653367	-1.32328	1893	0.887322	0.0279153	0.915237
24	26	0.537	-1.178	1176	217366	9009.42	9573.46	15	0.684282	-1.01539	1977	0.894789	0.0272039	0.921993
24	27	0.537	-0.893	1177	189181	9176.33	9499.86	13	0.689901	-0.775126	1461	0.900145	0.0185392	0.918684
24	28	0.537	-0.609	1178	199276	9653.47	9052.65	17	0.663585	-0.487172	2767	0.907784	0.0295888	0.937372
24	29	0.537	-0.324	1179	150972	10192.9	9719.89	11	0.673965	-0.179482	2300	0.874004	0.0517339	0.925738
24	30	0.537	-0.039	1180	133114	8676.66	8990.6	13	0.647468	0.0868181	2126	0.889747	0.0271618	0.916909
24	31	0.537	0.245	1181	189437	9359.91	9805.94	19	0.652435	0.376687	1855	0.910988	0.0186632	0.929651
24	32	0.537	0.53	1182	142460	9854.92	10099.9	12	0.655721	0.675987	1685	0.890934	0.027627	0.918561
24	33	0.537	0.815	1183	299403	9854.78	9950.56	22	0.637551	0.939355	2524	0.934291	0.0162902	0.950581
24	34	0.537	1.099	1184	170231	9552.58	9607.7	12	0.659231	1.29576	1332	0.888998	0.0276914	0.916689
24	35	0.537	1.384	1185	205028	8696.44	9052.7	17	0.650682	1.55647	1670	0.895423	0.0314923	0.926915
24	36	0.537	1.669	1186	244158	9793.47	10156.9	15	0.665413	1.82051	1914	0.912126	0.0183898	0.930516
24	37	0.537	1.953	1187	503608	8258.54	8945.65	31	0.634245	2.12774	2318	0.939353	0.0187151	0.958068
24	38	0.537	2.238	1188	712844	5567.07	6593.99	31	0.662378	2.35401	2142	0.937531	0.0231379	0.960668
24	39	0.537	2.523	1189	195866	6180.87	5888.37	12	0.699397	2.65003	1679	0.896342	0.0243132	0.920655
24	40	0.537	2.807	1190	203972	4798.43	4529.77	11	0.638697	2.93516	1219	0.809833	0.0785327	0.888366
24	41	0.537	3.092	1191	192850	3758.59	3007.22	12	0.660114	3.25499	849	0.762056	0.118184	0.88024
24	42	0.537	3.377	1192	268398	2617.19	2645.7	14	0.643961	3.51987	436	0.800437	0.071872	0.872309
24	43	0.537	3.661	1193	455801	2126.31	2239.01	21	0.666008	3.81274	275	0.803399	0.0787726	0.882171
24	44	0.537	3.946	1194	234099	1405.93	1402.74	13	0.64244	4.05011	225	0.647778	0.164762	0.81254
24	45	0.537	4.231	1195	110889	1088.62	1187.7	6	0.657824	4.39239	265	0.495146	0.210404	0.705549
24	46	0.537	4.515	1196	36963	177.083	0	1	0.617855	4.65437	282	0.353403	0.0940242	0.447427
24	47	0.537	4.8	1197	123210	763.995	785.156	7	0.694347	4.92823	230	0.465796	0.23091	0.696705
24	48	0.537	5.085	1198	147852	743.229	793.472	6	0.696924	5.24229	240	0.482274	0.239409	0.721683
24	49	0.537	5.369	1199	172494	360.549	426.177	3	0.713806	5.50247	85	0.290766	0.179714	0.47048
25	14	0.794	-4.594	1214	17057	6545.89	8653.13	3	0.949515	-4.43945	228	0.397436	0.247847	0.645283
25	16	0.794	-4.025	1216	29562.6	5114.43	359.28	2	0.893043	-3.85921	247	0.661932	0.153858	0.815789
25	17	0.794	-3.74	1217	22308.6	12551.2	0	1	0.805373	-3.50779	126	0.967742	0.00100806	0.96875
25	19	0.794	-3.171	1219	11853.6	12078.5	17878.3	2	0.975422	-3.03188	595	0.947686	0.0103106	0.957997
25	20	0.794	-2.886	1220	30981.4	7678.92	8256.34	4	0.937294	-2.67658	586	0.859821	0.031302	0.891123
25	21	0.794	-2.601	1221	40995.1	6273.56	7283.66	5	0.931055	-2.47978	444	0.81244	0.0530368	0.865477
25	22	0.794	-2.317	1222	31177.1	10524.7	13143.1	4	0.902556	-2.18682	707	0.854262	0.0466015	0.900863
25	23	0.794	-2.032	1223	32779.5	8830.77	9902.8	6	0.907553	-1.90194	683	0.791045	0.0732288	0.864274
25	24	0.794	-1.747	1224	5170.8	6738.9	7393.53	2	0.962259	-1.59624	621	0.757877	0.0206589	0.778536
25	25	0.794	-1.463	1225	87552.6	4810.48	4873.26	4	0.939849	-1.31464	1260	0.830999	0.0312955	0.862295
25	26	0.794	-1.178	1226	136882	9459.06	9021.47	10	0.908306	-1.01473	1089	0.852271	0.0374272	0.889698
25	27	0.794	-0.893	1227	169192	10040.5	10050.6	11	0.903381	-0.747039	2137	0.860814	0.0381043	0.898919
25	28	0.794	-0.609	1228	151138	9889.77	9941.36	10	0.888481	-0.521497	2045	0.871405	0.0268476	0.898252
25	29	0.794	-0.324	1229	55287.5	4447.28	3541.62	5	0.978798	-0.181046	1024	0.728592	0.056495	0.785087
25	30	0.794	-0.039	1230	72784.3	9864.12	9225.97	7	0.878619	0.121701	1773	0.85532	0.0523636	0.907683
25	31	0.794	0.245	1231	106160	7906.24	8146.2	6	0.937762	0.415112	1138	0.792894	0.0756488	0.868543
25	32	0.794	0.53	1232	177990	8406.81	8544.74	12	0.914027	0.661426	1805	0.863674	0.0544574	0.918131
25	33	0.794	0.815	1233	160023	8926.92	9246.75	13	0.936955	0.935739	1738	0.879703	0.0332589	0.912962
25	34	0.794	1.099	1234	82214.7	9486.98	8010.01	9	0.917477	1.21949	1192	0.867345	0.0371657	0.904511
25	35	0.794	1.384	1235	158082	9507.16	9507.62	13	0.933459	1.54087	1546	0.859553	0.0446889	0.904242
25	36	0.794	1.669	1236	178302	8897.73	9608.13	11	0.929595	1.81732	1375	0.860798	0.0383078	0.899105
25	37	0.794	1.953	1237	319893	5633.52	9589.63	7	0.917682	2.15019	1491	0.847929	0.0479861	0.895915
25	38	0.794	2.238	1238	448750	5862.52	6682.62	24	0.912879	2.40653	1443	0.912871	0.0310903	0.943961
25	39	0.794	2.523	1239	323455	5527.3	6254.93	16	0.94489	2.61471	1336	0.897666	0.0242192	0.921886
25	40	0.794	2.807	1240	162259	4595	3485.67	13	0.935694	2.95727	1346	0.836068	0.0592994	0.895368
25	41	0.794	3.092	1241	173059	3954.69	2403.24	10	0.902361	3.2252	1350	0.836345	0.0556876	0.892033
25	42	0.794	3.377	1242	137570	2219.73	1225.98	7	0.900741	3.48782	596	0.757883	0.0759932	0.833876
25	43	0.794	3.661	1243	332465	2171.48	2782.04	14	0.91875	3.80752	284	0.730654	0.138813	0.869467
25	44	0.794	3.946	1244	377715	2519.24	2165.76	13	0.928749	4.07736	347	0.78343	0.108228	0.891658
25	45	0.794	4.231	1245	196950	1478.2	2041.4	9	0.973196	4.39234	371	0.673615	0.144636	0.818251
25	46	0.794	4.515	1246	110889	1034.86	1337.63	5	0.957992	4.65698	211	0.49915	0.192312	0.691461
25	47	0.794	4.8	1247	123210	948.746	1013.84	5	0.919215	4.94381	275	0.513858	0.211479	0.725337
25	48	0.794	5.085	1248	49284	562.549	604.749	3	0.913439	5.18668	89	0.0934066	0.192308	0.285714
25	49	0.794	5.369	1249	135531	506.571	737.382	4	0.862146	5.54207	116	0.286842	0.22793	0.514772
25	50	0.794	5.654	1250	234099	428.817	554.285	5	0.910273	5.7284	104	0.285248	0.265981	0.55123
26	10	1.051	-5.732	1260	5865.3	75.2826	0	1	1.1405	-5.5581	41	0	0.025	0.025
26	13	1.051	-4.878	1263	8786.7	151.707	0	1	1.10024	-4.77294	142	0.0537634	0.181019	0.234783
26	15	1.051	-4.309	1265	18292.8	8423.65	12367.8	2	1.17455	-4.15684	163	0.854701	0.0508547	0.905556
26	16	1.051	-4.025	1266	10535	224.146	0	1	1.09003	-3.8896	95	0.0434783	0.136646	0.180124
26	18	1.051	-3.455	1268	14992.3	8718.17	10388.7	3	1.24293	-3.34252	367	0.886752	0.028853	0.915605
26	19	1.051	-3.171	1269	1837.9	2665.2	0	1	1.25031	-3.03805	378	0.5	0.283019	0.783019
26	20	1.051	-2.886	1270	11397.4	8822.57	0	1	1.17923	-2.7897	255	0.967742	0.00900225	0.976744
26	21	1.051	-2.601	1271	20450.7	10279.8	11800.2	4	1.12024	-2.4833	706	0.830902	0.048093	0.878995
26	22	1.051	-2.317	1272	14773	7186.53	214.977	2	1.19747	-2.19257	388	0.48927	0.160558	0.649828
26	23	1.051	-2.032	1273	56359.7	9037.27	10265.2	5	1.22554	-1.88117	899	0.794883	0.0366707	0.831553
26	24	1.051	-1.747	1274	38193.6	8966.45	10233.2	5	1.17961	-1.62557	1218	0.883729	0.0491287	0.932857
26	25	1.051	-1.463	1275	72458.7	8629.52	9776.6	6	1.18633	-1.34726	1632	0.823485	0.0583998	0.881885
26	26	1.051	-1.178	1276	49571.7	7271.99	3632.78	5	1.16432	-1.02545	1140	0.73675	0.121822	0.858572
26	27	1.051	-0.893	1277	119180	7788.95	9407.41	7	1.16084	-0.73036	1110	0.737519	0.0936166	0.831136
26	28	1.051	-0.609	1278	115296	9554.81	9576.55	9	1.14297	-0.468869	1833	0.835467	0.0543203	0.889788
26	29	1.051	-0.324	1279	67304.3	9550.01	10940.4	5	1.17565	-0.217377	1691	0.866166	0.0396681	0.905834
26	30	1.051	-0.039	1280	142197	9719.5	9824.29	10	1.15838	0.115887	2430	0.891949	0.0278904	0.91984
26	31	1.051	0.245	1281	92693.6	10319.8	10282.1	11	1.15101	0.384007	1969	0.883566	0.0386873	0.922253
26	32	1.051	0.53	1282	194014	8779.09	9596.99	12	1.19271	0.673746	2047	0.884324	0.0381675	0.922491
26	33	1.051	0.815	1283	193220	9017.81	8994.27	14	1.17821	0.976242	2253	0.897277	0.0391226	0.936399
26	34	1.051	1.099	1284	174194	9441.3	10510.8	11	1.17823	1.28072	2112	0.893575	0.0334262	0.927001
26	35	1.051	1.384	1285	182466	9183.35	8883.56	14	1.19	1.5394	2105	0.880089	0.0466749	0.926764
26	36	1.051	1.669	1286	174919	9457	9416.99	11	1.1726	1.82562	2027	0.884774	0.030394	0.915168
26	37	1.051	1.953	1287	383825	4911.83	5184.64	20	1.20026	2.10329	1876	0.885638	0.0418212	0.92746
26	38	1.051	2.238	1288	417483	6771.12	7269.35	22	1.1748	2.41502	2038	0.918151	0.026215	0.944366
26	39	1.051	2.523	1289	340362	5626.12	6186.03	19	1.17769	2.65063	1436	0.904178	0.0267529	0.93093
26	40	1.051	2.807	1290	122935	3908.4	2642.4	10	1.1956	2.91764	824	0.791911	0.0966961	0.888607
26	41	1.051	3.092	1291	103017	3848.64	1492.26	7	1.18017	3.26163	1235	0.823757	0.0632676	0.887025
26	42	1.051	3.377	1292	260697	3189.03	3584.25	14	1.17274	3.50931	913	0.813708	0.0946321	0.90834
26	43	1.051	3.661	1293	384675	2934.45	3085.41	19	1.17268	3.81821	445	0.758534	0.146483	0.905017
26	44	1.051	3.946	1294	394272	2796.02	2788.75	21	1.15059	4.10528	453	0.803368	0.101837	0.905205
26	45	1.051	4.231	1295	431235	2419.81	2105.14	18	1.1845	4.35622	428	0.792195	0.120155	0.91235
26	46	1.051	4.515	1296	234099	1192.01	1602.45	10	1.1793	4.61451	349	0.702263	0.12283	0.825093
26	47	1.051	4.8	1297	110889	815.289	1028.37	5	1.14769	4.93277	210	0.395172	0.253796	0.648968
26	49	1.051	5.369	1299	61605	276.6	362.459	2	1.13722	5.53665	74	0.0996169	0.11705	0.216667
26	50	1.051	5.654	1300	86247	585.967	1064.23	2	1.1073	5.78633	90	0.179545	0.158069	0.337615
27	10	1.307	-5.732	1310	1517.8	486.836	0	1	1.51855	-5.66542	102	0.10989	0.00486399	0.114754
27	16	1.307	-4.025	1316	23469.1	10714.4	11740.7	2	1.3974	-3.82782	345	0.958904	0.00738803	0.966292
27	17	1.307	-3.74	1317	4822.8	213.817	0	1	1.32944	-3.6816	100	0.722222	0.0959596	0.818182
27	21	1.307	-2.601	1321	10623.3	5718.47	0	1	1.35686	-2.4403	420	0.526032	0.0816943	0.607727
27	23	1.307	-2.032	1323	71129.8	3115.96	301.266	4	1.50116	-1.87507	485	0.374032	0.1866	0.560632
27	24	1.307	-1.747	1324	36163.2	6372.91	176.566	3	1.41144	-1.62032	413	0.375	0.135275	0.510275
27	25	1.307	-1.463	1325	62275.1	3377.45	4815.42	4	1.44375	-1.30134	1161	0.764982	0.0757715	0.840753
27	26	1.307	-1.178	1326	44750.4	11411.6	18930.3	2	1.41262	-0.964881	481	0.451587	0.210515	0.662103
27	27	1.307	-0.893	1327	186350	8973.31	10367.8	13	1.4441	-0.765513	2119	0.867263	0.0434431	0.910706
27	28	1.307	-0.609	1328	147553	10138.8	10304.3	14	1.42503	-0.459653	2370	0.886298	0.0384767	0.924775
27	29	1.307	-0.324	1329	116123	9449.84	12455.8	4	1.42467	-0.201492	1052	0.677749	0.139647	0.817396
27	30	1.307	-0.039	1330	130455	10324.2	10733	8	1.46776	0.119908	1877	0.836238	0.0552997	0.891538
27	31	1.307	0.245	1331	102114	7556.29	6702.69	9	1.4406	0.391102	1702	0.849853	0.0320963	0.88195
27	32	1.307	0.53	1332	210523	8556.15	8200.63	14	1.43799	0.71147	2231	0.902919	0.0291128	0.932032
27	33	1.307	0.815	1333	323684	8778.97	8747.04	20	1.45842	0.957124	2471	0.914624	0.0277836	0.942407
27	34	1.307	1.099	1334	296694	7954.54	8580.61	19	1.42805	1.26413	2918	0.906878	0.0298979	0.936775
27	35	1.307	1.384	1335	385570	6570.09	7705.82	22	1.42382	1.52523	2516	0.905206	0.0322399	0.937446
27	36	1.307	1.669	1336	268546	4186.62	3719.47	20	1.41653	1.8068	1920	0.859512	0.0524975	0.912009
27	37	1.307	1.953	1337	207342	5373.77	5265.76	18	1.44339	2.09686	2025	0.894889	0.0331453	0.928034
27	38	1.307	2.238	1338	434745	6676.1	6651.66	23	1.44567	2.39512	2052	0.922538	0.0257647	0.948303
27	39	1.307	2.523	1339	231639	5112.48	7109.23	6	1.42311	2.67751	749	0.830177	0.0371201	0.867297
27	40	1.307	2.807	1340	60143.4	6760.8	3310.89	5	1.40815	2.9403	901	0.83192	0.0858316	0.917751
27	41	1.307	3.092	1341	98568	3147.31	3722.07	6	1.42865	3.20444	709	0.666667	0.140136	0.806802
27	42	1.307	3.377	1342	171683	3153.42	3363.82	9	1.4594	3.57162	568	0.538006	0.294642	0.832648
27	43	1.307	3.661	1343	332667	3120.8	3162.89	16	1.44992	3.79579	650	0.742818	0.164002	0.906819
27	44	1.307	3.946	1344	443556	2222.68	2304.61	19	1.42091	4.08918	576	0.792822	0.130991	0.923813
27	45	1.307	4.231	1345	283383	2247.08	2169.65	15	1.42019	4.34618	444	0.723027	0.154484	0.877512
27	46	1.307	4.515	1346	123210	1175.45	1944.05	4	1.39483	4.62332	229	0.527341	0.141308	0.668649
27	47	1.307	4.8	1347	24642	158.476	0	1	1.31773	4.86871	79	0.031746	0.0968254	0.128571
28	12	1.564	-5.163	1362	5892.2	8247.66	0	1	1.73783	-5.09135	277	0.916667	0.027193	0.94386
28	20	1.564	-2.886	1370	1107.8	8478.78	738.751	2	1.65284	-2.70688	488	0.441727	0.0810286	0.522755
28	22	1.564	-2.317	1372	12459	13100.7	0	1	1.69139	-2.13981	431	0.971831	0.0189311	0.990762
28	23	1.564	-2.032	1373	54513.8	6609.11	6415.34	4	1.70483	-1.89447	651	0.520594	0.167404	0.687998
28	24	1.564	-1.747	1374	125482	8505.64	8489.39	10	1.65105	-1.58444	2090	0.893976	0.0390785	0.933054
28	25	1.564	-1.463	1375	43739.6	10210.6	10705.5	5	1.6921	-1.34835	1151	0.767398	0.0812784	0.848676
28	26	1.564	-1.178	1376	157150	7291.75	10343.4	13	1.70364	-1.05533	2125	0.906985	0.0305053	0.93749
28	27	1.564	-0.893	1377	94411.3	9859.15	9690.86	14	1.68743	-0.733997	2322	0.879621	0.0276313	0.907253
28	28	1.564	-0.609	1378	62978.3	6599.61	5253.7	5	1.72636	-0.522173	1664	0.820244	0.0295693	0.849813
28	29	1.564	-0.324	1379	102808	9462.74	9978.24	8	1.72988	-0.206481	1867	0.887504	0.0230803	0.910584
28	30	1.564	-0.039	1380	182294	8196.76	7934.38	14	1.71558	0.12688	2510	0.889364	0.0200514	0.909415
28	31	1.564	0.245	1381	391298	6718.53	7000.95	27	1.71034	0.398991	2934	0.919113	0.0192284	0.938341
28	32	1.564	0.53	1382	485692	5243.22	5637.43	27	1.70309	0.650874	2992	0.901747	0.029713	0.93146
28	33	1.564	0.815	1383	449848	4832.08	5684.12	26	1.67405	0.931263	2666	0.888394	0.0268961	0.91529
28	34	1.564	1.099	1384	367656	3534.94	3436.26	20	1.69689	1.26051	1963	0.87826	0.0352503	0.91351
28	35	1.564	1.384	1385	327411	4520.52	4843.11	23	1.70178	1.51012	2712	0.907346	0.0311528	0.938499
28	36	1.564	1.669	1386	267337	3422.31	3328.63	18	1.70154	1.839	1819	0.90044	0.0250752	0.925515
28	37	1.564	1.953	1387	286981	5373.64	6340.05	14	1.72156	2.08035	1644	0.897823	0.0219254	0.919749
28	38	1.564	2.238	1388	272350	6034.28	6181.38	15	1.66111	2.34724	1537	0.877863	0.0329947	0.910858
28	39	1.564	2.523	1389	110889	6239.14	5784.87	5	1.681	2.62943	846	0.753895	0.0507331	0.804628
28	40	1.564	2.807	1390	113143	2300.87	2126.37	5	1.71534	3.01864	581	0.463408	0.271662	0.73507
28	41	1.564	3.092	1391	135531	1392.9	1191.05	6	1.72574	3.27188	633	0.505476	0.209609	0.715085
28	42	1.564	3.377	1392	283383	1690.64	1717.7	11	1.69275	3.52488	655	0.655681	0.202459	0.85814
28	43	1.564	3.661	1393	344988	1665.63	1966.46	14	1.6806	3.79266	634	0.69238	0.194906	0.887286
28	44	1.564	3.946	1394	110889	1184.62	1450.46	5	1.64213	4.03751	412	0.446023	0.211615	0.657637
28	45	1.564	4.231	1395	24642	244.977	0	1	1.5794	4.28582	263	0.0679012	0.20263	0.270531
29	13	1.821	-4.878	1413	5921.6	12028.1	0	1	1.96832	-4.87095	194	0.955224	0.0143193	0.969543
29	18	1.821	-3.455	1418	667.5	433.406	644.185	2	2.00534	-3.32199	398	0.0927419	0.0272059	0.119948
29	19	1.821	-3.171	1419	179.1	12537.8	0	1	1.93643	-3.03521	364	0.736264	0.140025	0.876289
29	20	1.821	-2.886	1420	1577.9	8465.78	8105.72	2	1.91926	-2.76765	402	0.757732	0.137591	0.895323
29	21	1.821	-2.601	1421	4246.1	4094.13	6128.51	2	2.00799	-2.43569	146	0.628378	0.0910094	0.719388
29	22	1.821	-2.317	1422	4694.2	7498.31	8895.84	3	1.92347	-2.18628	608	0.810985	0.0765686	0.887554
29	23	1.821	-2.032	1423	51569.3	7899.26	19402.4	2	1.88948	-1.8834	816	0.672438	0.0653897	0.737828
29	24	1.821	-1.747	1424	53444.4	9418.42	8610.9	5	1.95259	-1.66529	1239	0.77216	0.061118	0.833278
29	25	1.821	-1.463	1425	90155.1	9444.56	10364.5	8	1.89229	-1.32267	2072	0.832956	0.0407038	0.87366
29	26	1.821	-1.178	1426	127809	10213.7	10675.9	10	1.93521	-1.00674	2071	0.84917	0.0471636	0.896333
29	27	1.821	-0.893	1427	149675	9716.75	9590.6	14	1.91781	-0.734391	2813	0.901487	0.01864	0.920127
29	28	1.821	-0.609	1428	450268	6101.47	6865.4	26	1.9458	-0.481814	3298	0.926509	0.0113352	0.937844
29	29	1.821	-0.324	1429	575676	6685.62	7532.17	30	1.97674	-0.177395	3678	0.945319	0.012092	0.957411
29	30	1.821	-0.039	1430	667979	6870	6958.84	39	1.96836	0.125592	3969	0.955086	0.00797657	0.963062
29	31	1.821	0.245	1431	674750	6147.18	5480.31	38	1.94703	0.367183	3789	0.949956	0.0109867	0.960942
29	32	1.821	0.53	1432	511835	4033.99	4786.41	25	1.94769	0.642479	3439	0.9187	0.0191735	0.937873
29	33	1.821	0.815	1433	391680	7399.03	6921.26	23	1.97394	0.936054	3201	0.919577	0.0213131	0.94089
29	34	1.821	1.099	1434	173996	5070.23	5653.67	12	1.94166	1.23724	2343	0.862686	0.0375434	0.900229
29	35	1.821	1.384	1435	286471	4569.72	5844.13	13	1.93893	1.52901	1839	0.873482	0.0325167	0.905999
29	36	1.821	1.669	1436	279896	5679.6	6018.46	18	1.97318	1.81154	1408	0.888994	0.0293496	0.918343
29	37	1.821	1.953	1437	299844	6439.1	6400.33	15	1.95953	2.06987	1439	0.874749	0.029488	0.904237
29	38	1.821	2.238	1438	208521	4893.91	5063	12	1.94532	2.37352	1001	0.804382	0.0363318	0.840714
29	39	1.821	2.523	1439	267497	3879.96	3995.86	12	1.96051	2.69045	1050	0.78869	0.0619055	0.850595
29	40	1.821	2.807	1440	203148	1753.05	2183.52	9	1.93144	2.97917	622	0.661029	0.13508	0.796109
29	41	1.821	3.092	1441	234099	1824.34	1805.33	12	1.94015	3.22908	629	0.614155	0.213289	0.827444
29	42	1.821	3.377	1442	246420	2293.6	2453.87	10	1.92799	3.52527	491	0.602179	0.228859	0.831038
29	43	1.821	3.661	1443	73926	2668.4	3380.38	3	1.88426	3.74511	359	0.27957	0.363763	0.643332
30	16	2.078	-4.025	1466	2289.2	1104.91	0	1	2.30884	-3.90545	375	0.0875421	0.0734486	0.160991
30	17	2.078	-3.74	1467	4298.4	880.25	0	1	2.15807	-3.69371	383	0.116923	0.0263605	0.143284
30	20	2.078	-2.886	1470	32786.9	12134	16863.4	2	2.20343	-2.75672	1190	0.969432	0.0189398	0.988372
30	22	2.078	-2.317	1472	34794.1	8853.22	10976.9	4	2.22492	-2.13523	1197	0.707801	0.0524379	0.760239
30	23	2.078	-2.032	1473	9009.2	13178.1	0	1	2.2021	-1.79919	604	0.927536	0.0398905	0.967427
30	24	2.078	-1.747	1474	33374.3	9582.32	10152.6	6	2.20251	-1.59239	1575	0.889579	0.0499142	0.939493
30	25	2.078	-1.463	1475	79443.5	8248.91	8405.08	14	2.19835	-1.31126	2548	0.883369	0.0259137	0.909283
30	26	2.078	-1.178	1476	67383.8	6578.38	8746.09	8	2.18812	-1.09147	2465	0.870971	0.0252962	0.896267
30	27	2.078	-0.893	1477	168610	8511.86	8879.05	16	2.21348	-0.745351	2576	0.90781	0.0187657	0.926575
30	28	2.078	-0.609	1478	364402	6974.58	7245.05	26	2.19933	-0.448098	3897	0.941975	0.0130845	0.955059
30	29	2.078	-0.324	1479	664839	6926.6	7057.47	43	2.22355	-0.157562	3699	0.957141	0.00810727	0.965248
30	30	2.078	-0.039	1480	953323	6525.89	6552.18	55	2.20321	0.0924873	4036	0.96542	0.00659208	0.972012
30	31	2.078	0.245	1481	628647	6298.64	5825.7	40	2.22201	0.37582	3617	0.949566	0.0106939	0.96026
30	32	2.078	0.53	1482	724380	4853.2	5020.18	46	2.20493	0.677518	2858	0.948385	0.0113305	0.959715
30	33	2.078	0.815	1483	673662	6065.22	6311.27	38	2.21739	0.963195	3654	0.952028	0.0105129	0.962541
30	34	2.078	1.099	1484	553652	5872.13	5738.57	34	2.21393	1.24223	3191	0.940933	0.0128517	0.953785
30	35	2.078	1.384	1485	537726	5996.15	6123.04	33	2.2117	1.52065	1701	0.927287	0.0209325	0.948219
30	36	2.078	1.669	1486	438289	5860.97	5409.78	22	2.22275	1.78709	1339	0.902142	0.0269503	0.929093
30	37	2.078	1.953	1487	280650	3900.43	4023.46	13	2.21197	2.09829	1040	0.799763	0.0631862	0.862949
30	38	2.078	2.238	1488	295538	3554.6	2800.88	13	2.22122	2.38851	862	0.767184	0.075189	0.842373
30	39	2.078	2.523	1489	209456	2793.39	2824.65	11	2.16011	2.68409	559	0.614082	0.168529	0.782611
30	40	2.078	2.807	1490	72796.6	3093.82	3236.59	5	2.22227	2.87447	427	0.276106	0.335756	0.611862
30	41	2.078	3.092	1491	86247	3049.37	2746.33	4	2.11762	3.20546	439	0.248413	0.409339	0.657752
31	19	2.335	-3.171	1519	668.8	2328.51	179.249	2	2.48991	-3.04461	175	0.421622	0.165251	0.586873
31	20	2.335	-2.886	1520	1360.2	2184.17	0	1	2.49432	-2.87335	149	0.230769	0.195068	0.425837
31	21	2.335	-2.601	1521	12361.5	8873.11	0	1	2.45561	-2.50323	923	0.989583	0.00825216	0.997835
31	22	2.335	-2.317	1522	4565.5	8048.14	14363.8	2	2.50765	-2.19816	564	0.521632	0.145751	0.667383
31	23	2.335	-2.032	1523	56478.8	7623.74	8024.02	8	2.44562	-1.85156	1989	0.869504	0.0259845	0.895489
31	24	2.335	-1.747	1524	71919.6	8905.64	9897.26	9	2.45199	-1.61654	2600	0.893854	0.0223493	0.916203
31	25	2.335	-1.463	1525	124590	8182.78	8757.99	14	2.48039	-1.25754	2096	0.876304	0.0257205	0.902025
31	26	2.335	-1.178	1526	402768	8048.58	8169.24	32	2.48207	-1.03318	3381	0.94021	0.0126602	0.95287
31	27	2.335	-0.893	1527	621310	7426.05	7639.06	38	2.4661	-0.762615	4155	0.955206	0.00851192	0.963718
31	28	2.335	-0.609	1528	830123	7249.3	7726.53	50	2.45749	-0.486002	4081	0.963479	0.00840689	0.971886
31	29	2.335	-0.324	1529	728109	6905	7238.36	46	2.43827	-0.183344	3678	0.956977	0.00927572	0.966253
31	30	2.335	-0.039	1530	760873	8014.37	7550.88	45	2.45753	0.0921908	3892	0.963399	0.00716841	0.970567
31	31	2.335	0.245	1531	388123	6573.84	6794.33	29	2.44261	0.373893	3361	0.938689	0.0120225	0.950711
31	32	2.335	0.53	1532	454098	6123.55	6466.31	27	2.41832	0.671057	2660	0.925892	0.0181024	0.943995
31	33	2.335	0.815	1533	331764	6215.16	5548.87	21	2.42054	0.948872	2922	0.913266	0.022656	0.935922
31	34	2.335	1.099	1534	285909	7591.37	7435.31	19	2.42542	1.22146	2492	0.901615	0.0293441	0.930959
31	35	2.335	1.384	1535	296214	5753.33	4982.79	18	2.43131	1.53039	1415	0.874633	0.0277732	0.902406
31	36	2.335	1.669	1536	239883	2744.55	2714.61	12	2.42488	1.80376	985	0.803527	0.0470404	0.850568
31	37	2.335	1.953	1537	221534	3217.1	2922.62	9	2.44693	2.09957	808	0.73597	0.0762926	0.812263
31	38	2.335	2.238	1538	98568	1994.29	3567.55	4	2.4302	2.37616	638	0.503916	0.107211	0.611127
32	19	2.591	-3.171	1569	4015.9	1012.68	1334.4	3	2.75128	-3.03704	200	0.381868	0.299435	0.681303
32	20	2.591	-2.886	1570	13613.1	12592.3	13193.3	3	2.78941	-2.76067	1266	0.953152	0.0189508	0.972102
32	21	2.591	-2.601	1571	12987.7	7479.35	6879.88	2	2.72849	-2.45095	572	0.831776	0.137716	0.969492
32	22	2.591	-2.317	1572	37760.3	10325.6	10078.3	9	2.73411	-2.14802	2247	0.900434	0.0381694	0.938603
32	23	2.591	-2.032	1573	42880.4	10083.3	10562.3	6	2.7117	-1.84204	1805	0.889994	0.0341864	0.924181
32	24	2.591	-1.747	1574	329598	7402.69	6394.42	23	2.7578	-1.56975	3480	0.938058	0.0127919	0.95085
32	25	2.591	-1.463	1575	595978	5895.23	6608.71	36	2.71049	-1.32182	3768	0.940629	0.0160532	0.956682
32	26	2.591	-1.178	1576	599747	7775.46	7924.01	38	2.71199	-1.02839	3452	0.949455	0.0107062	0.960161
32	27	2.591	-0.893	1577	427552	6165.88	6856.67	28	2.69426	-0.754082	3076	0.930005	0.0112708	0.941276
32	28	2.591	-0.609	1578	489218	9051.88	9062.14	29	2.70088	-0.487053	3386	0.942988	0.0130051	0.955993
32	29	2.591	-0.324	1579	310438	9296.15	8444.45	19	2.70877	-0.19669	2657	0.919773	0.0175596	0.937333
32	30	2.591	-0.039	1580	459678	6285.51	7953.18	26	2.72135	0.0783346	2794	0.915956	0.027834	0.94379
32	31	2.591	0.245	1581	110527	7511.55	7302.45	10	2.69771	0.354359	2419	0.879885	0.0377379	0.917623
32	32	2.591	0.53	1582	81273.6	9842.16	10233.8	5	2.70198	0.650976	1229	0.802699	0.0719407	0.87464
32	33	2.591	0.815	1583	123941	10031.3	10158	8	2.71282	0.970125	1784	0.783846	0.0802091	0.864055
32	34	2.591	1.099	1584	98568	7005.26	5139.99	5	2.70908	1.20445	1400	0.660714	0.110641	0.771355
32	35	2.591	1.384	1585	23736.1	256.66	0	1	2.7164	1.53755	340	0.0433071	0.123074	0.166381
33	20	2.848	-2.886	1620	29139.1	8516.5	9150.51	4	2.96821	-2.71817	1585	0.82755	0.0227467	0.850297
33	21	2.848	-2.601	1621	50555.5	8952.96	8665.41	8	3.0125	-2.49205	1983	0.844834	0.0487175	0.893552
33	22	2.848	-2.317	1622	103894	7956.85	8328.24	10	3.00565	-2.13535	2282	0.884511	0.0316538	0.916165
33	23	2.848	-2.032	1623	229676	7094.83	8890.33	16	3.00189	-1.89588	2901	0.893358	0.0248212	0.91818
33	24	2.848	-1.747	1624	326014	9413.8	9386.77	24	2.96937	-1.60524	3458	0.936081	0.0149595	0.951041
33	25	2.848	-1.463	1625	341254	8622.56	8885.44	27	2.98782	-1.32618	3230	0.923313	0.01897	0.942283
33	26	2.848	-1.178	1626	564519	7316.46	7968.5	38	2.97346	-1.05417	3380	0.948589	0.0117867	0.960376
33	27	2.848	-0.893	1627	345199	9840.95	9985.48	29	2.97018	-0.762852	3761	0.939327	0.0150129	0.95434
33	28	2.848	-0.609	1628	295389	8470.25	8448.47	21	2.9663	-0.469015	2917	0.926384	0.0165928	0.942977
33	29	2.848	-0.324	1629	164135	6574.97	6098.85	11	2.95567	-0.23694	1899	0.875556	0.0286311	0.904187
33	30	2.848	-0.039	1630	29342.4	13015.9	3368.95	2	2.93285	0.106428	1110	0.70118	0.127649	0.828829
33	31	2.848	0.245	1631	48093.3	10385.2	11663.4	5	2.96448	0.347778	1014	0.84069	0.0629272	0.903617
33	32	2.848	0.53	1632	86368.6	10258.5	10712.1	7	2.94361	0.639687	1640	0.795907	0.0796839	0.875591
33	34	2.848	1.099	1634	36928.8	5899.98	5948.85	2	2.87459	1.22984	1037	0.83857	0.0350518	0.873622
34	17	3.105	-3.74	1667	16859	2338.44	3349.17	2	3.24033	-3.59342	586	0.696056	0.176077	0.872133
34	18	3.105	-3.455	1668	9928.7	10753.1	9365.4	3	3.28541	-3.31504	1110	0.88943	0.0263764	0.915806
34	19	3.105	-3.171	1669	23514.1	6020.57	6108.92	6	3.27235	-2.96788	1564	0.843202	0.0438878	0.88709
34	20	3.105	-2.886	1670	46227.7	9490.96	10422.4	6	3.26398	-2.75045	1908	0.864805	0.0521227	0.916928
34	21	3.105	-2.601	1671	128589	9800.99	9899.88	11	3.26366	-2.41788	2046	0.863092	0.0434166	0.906509
34	22	3.105	-2.317	1672	113487	8733.71	9375.23	17	3.25855	-2.20787	2743	0.90515	0.0310599	0.93621
34	23	3.105	-2.032	1673	357656	9814.54	10034.3	33	3.24052	-1.87267	3459	0.933665	0.0167266	0.950392
34	24	3.105	-1.747	1674	583951	8403.26	8819.31	47	3.24694	-1.60885	3911	0.948066	0.0124479	0.960514
34	25	3.105	-1.463	1675	552680	5847.36	7384.18	35	3.22212	-1.34195	3031	0.927222	0.0184557	0.945678
34	26	3.105	-1.178	1676	142224	8052.72	8470.79	12	3.24544	-1.03892	1969	0.806422	0.0655341	0.871956
34	27	3.105	-0.893	1677	112871	4582.96	2066.13	9	3.22504	-0.759966	1694	0.806705	0.0468755	0.85358
34	28	3.105	-0.609	1678	103307	10036.9	9429.91	10	3.21351	-0.46689	2049	0.892826	0.0238783	0.916704
34	29	3.105	-0.324	1679	32710.9	9502.54	10988.6	3	3.23806	-0.172912	838	0.630216	0.0966705	0.726886
34	30	3.105	-0.039	1680	65019.1	8987.34	10679.1	7	3.2119	0.145875	1964	0.768253	0.106294	0.874546
34	31	3.105	0.245	1681	54715.4	5411.95	3415.3	3	3.18723	0.353075	562	0.713653	0.0599758	0.773629
34	32	3.105	0.53	1682	22819.1	3194.83	0	1	3.11797	0.646819	830	0.979592	0.00368176	0.983274
35	16	3.362	-4.025	1716	17392.7	3320.61	1396	4	3.47865	-3.79291	401	0.513644	0.225149	0.738793
35	19	3.362	-3.171	1719	96509.5	6656.3	5774.79	14	3.51706	-3.05455	2440	0.881279	0.024592	0.905871
35	20	3.362	-2.886	1720	143840	8666.02	8969.1	16	3.47765	-2.68714	2443	0.898865	0.0254309	0.924296
35	21	3.362	-2.601	1721	260575	10004.2	10150.9	22	3.50858	-2.43988	3166	0.918939	0.022452	0.941391
35	22	3.362	-2.317	1722	318104	9867.71	10021.4	28	3.47321	-2.16295	3253	0.927358	0.0199069	0.947265
35	23	3.362	-2.032	1723	381017	9004.36	9719.46	35	3.47363	-1.89523	3350	0.929329	0.0164115	0.945741
35	24	3.362	-1.747	1724	386727	8567.36	9147	30	3.47903	-1.59078	3516	0.931239	0.0161301	0.947369
35	25	3.362	-1.463	1725	209321	9674	8872.04	17	3.46473	-1.34161	2748	0.89133	0.035155	0.926485
35	26	3.362	-1.178	1726	130540	5840.39	8059.5	8	3.44421	-1.02842	1489	0.751104	0.0824955	0.833599
35	27	3.362	-0.893	1727	21665.3	9639.68	9503.75	4	3.50015	-0.748707	1211	0.858338	0.0479879	0.906326
35	29	3.362	-0.324	1729	24848.8	8236.38	9091.07	5	3.49434	-0.136636	1160	0.828106	0.0596899	0.887796
35	30	3.362	-0.039	1730	26935.6	6178.91	4944.61	3	3.4321	0.170115	1095	0.855718	0.0439355	0.899653
36	16	3.618	-4.025	1766	8325.2	596.004	0	1	3.65756	-3.79276	516	0.504545	0.146655	0.6512
36	17	3.618	-3.74	1767	39507.8	11217.1	10053.5	4	3.76825	-3.55085	1672	0.798585	0.0262715	0.824856
36	18	3.618	-3.455	1768	103416	9935.72	10033.5	13	3.77455	-3.26938	1378	0.827608	0.0331226	0.860731
36	19	3.618	-3.171	1769	80466.3	10055.6	10080.5	10	3.75031	-3.0522	2287	0.854571	0.02148	0.876051
36	20	3.618	-2.886	1770	314048	10042.3	10199	28	3.74109	-2.74226	3267	0.919231	0.0232553	0.942486
36	21	3.618	-2.601	1771	352534	9774.54	9946.65	30	3.74535	-2.44852	3552	0.93436	0.0177298	0.952089
36	22	3.618	-2.317	1772	230227	10124.5	10179	25	3.737	-2.16698	3482	0.917813	0.0234409	0.941254
36	23	3.618	-2.032	1773	189004	9796.53	10238.6	17	3.73624	-1.88811	2456	0.879348	0.0367898	0.916138
36	24	3.618	-1.747	1774	98046.9	6489.37	8508.44	8	3.74225	-1.60967	1809	0.778669	0.0703578	0.849027
36	25	3.618	-1.463	1775	107220	9009.85	10093.9	8	3.70822	-1.37307	1813	0.830797	0.0286003	0.859397
37	15	3.875	-4.309	1815	24688.4	6789.39	7753.62	4	4.05126	-4.1682	1018	0.831612	0.0783664	0.909979
37	16	3.875	-4.025	1816	100484	6492.1	6288.05	8	4.02275	-3.86308	1104	0.664278	0.113012	0.77729
37	17	3.875	-3.74	1817	172438	10203.7	10349.8	16	4.04097	-3.59157	1771	0.86867	0.0195713	0.888241
37	18	3.875	-3.455	1818	233749	10117.9	10242.1	21	3.99575	-3.31605	2803	0.900378	0.0281033	0.928481
37	19	3.875	-3.171	1819	255614	9457.04	9511.05	24	3.98315	-3.00451	2936	0.907459	0.0312235	0.938682
37	20	3.875	-2.886	1820	160310	3384.87	1700.01	12	4.0207	-2.74059	1564	0.839614	0.0373483	0.876962
37	21	3.875	-2.601	1821	214988	9117.6	8703.14	25	3.99565	-2.47223	3528	0.925255	0.0247765	0.950031
37	22	3.875	-2.317	1822	115351	10447.9	10176.1	9	3.98629	-2.21444	2403	0.875621	0.0293007	0.904922
37	23	3.875	-2.032	1823	93565.6	9726.77	10577.8	9	3.95964	-1.91088	1645	0.788816	0.0876533	0.876469
37	24	3.875	-1.747	1824	17927.1	11923.1	2813.53	2	3.92068	-1.55902	501	0.809877	0.0545601	0.864437
38	14	4.132	-4.594	1864	12144.3	1592.54	1879.86	3	4.27065	-4.37316	427	0.401544	0.270933	0.672478
38	15	4.132	-4.309	1865	89659.4	5955.8	4113.09	8	4.23956	-4.14603	1494	0.567193	0.183152	0.750345
38	16	4.132	-4.025	1866	163033	9656.88	10254.7	17	4.27795	-3.87495	2488	0.884493	0.0325806	0.917074
38	17	4.132	-3.74	1867	68181.2	7195.22	7492.35	11	4.25585	-3.60771	2288	0.862208	0.0494698	0.911678
38	18	4.132	-3.455	1868	77508.4	4612.58	2600.21	11	4.269	-3.31605	1704	0.774424	0.092162	0.866586
38	19	4.132	-3.171	1869	66990.7	10921.1	10931.1	7	4.25857	-3.00745	1797	0.833359	0.0496015	0.88296
38	20	4.132	-2.886	1870	83414.5	10418.1	10792.3	9	4.25122	-2.74194	2066	0.842935	0.0446428	0.887577
38	21	4.132	-2.601	1871	89919.8	9077.51	9528.99	9	4.21983	-2.44463	2000	0.865284	0.0407975	0.906081
38	22	4.132	-2.317	1872	13085.2	9137.67	2731.06	2	4.24671	-2.23105	754	0.879747	0.0270016	0.906748
38	23	4.132	-2.032	1873	11026.3	2443.54	0	1	4.32689	-1.8725	417	0.72973	0.0186979	0.748428
38	24	4.132	-1.747	1874	19531	3211.94	4767.6	2	4.19896	-1.63975	423	0.550669	0.0550355	0.605705
38	26	4.132	-1.178	1876	14466.9	320.887	0	1	4.32937	-1.09024	133	0.172043	0.0946237	0.266667
39	12	4.389	-5.163	1912	13457.1	1921.59	584.674	2	4.49792	-5.05434	749	0.692737	0.116511	0.809249
39	14	4.389	-4.594	1914	134091	9377.28	10413.6	10	4.52227	-4.42611	1674	0.796706	0.0851011	0.881807
39	15	4.389	-4.309	1915	49967.4	5440.72	5890.09	10	4.51882	-4.17768	1364	0.718402	0.138566	0.856969
39	16	4.389	-4.025	1916	59862	7217.12	8930.71	8	4.48912	-3.90359	1464	0.794397	0.0740082	0.868405
39	17	4.389	-3.74	1917	108337	7284.29	6137.47	14	4.49591	-3.5719	1953	0.846179	0.0645529	0.910731
39	18	4.389	-3.455	1918	81299.3	4900.71	2183.15	8	4.5008	-3.31906	1704	0.803727	0.0536542	0.857381
39	19	4.389	-3.171	1919	91372.8	3965.79	1714.15	9	4.49814	-3.05027	1373	0.789679	0.0824641	0.872143
39	20	4.389	-2.886	1920	14151.3	12633.4	1721.57	2	4.43007	-2.77624	1051	0.820181	0.0624202	0.882601
40	11	4.646	-5.448	1961	2233.6	27.9401	0	1	4.74382	-5.26886	185	0.0849673	0.0534942	0.138462
40	12	4.646	-5.163	1962	14171.7	993.829	1134.5	3	4.82809	-5.03644	540	0.768879	0.122226	0.891105
40	13	4.646	-4.878	1963	9419.2	2526.79	4189.05	3	4.76078	-4.75209	461	0.772382	0.119587	0.89197
40	14	4.646	-4.594	1964	10958.8	1769.81	1488.4	4	4.72668	-4.41855	729	0.802479	0.0876075	0.890086
40	15	4.646	-4.309	1965	46032.8	1571.95	2118.44	2	4.77918	-4.10485	507	0.454395	0.0686209	0.523016
40	16	4.646	-4.025	1966	58428.4	1619.56	1022.58	7	4.76762	-3.87296	705	0.64	0.0835758	0.723576
40	17	4.646	-3.74	1967	99417.5	1708.84	1550.95	9	4.75464	-3.64982	1049	0.754141	0.0274757	0.781617
40	18	4.646	-3.455	1968	6226.2	1100.33	283.525	2	4.68015	-3.26515	585	0.41483	0.209366	0.624196
41	11	4.902	-5.448	2011	4568.8	1360.72	0	1	5.08981	-5.23304	115	0.289474	0.330245	0.619718
41	13	4.902	-4.878	2013	33866.5	2068.92	2093.58	4	5.01137	-4.72437	670	0.635813	0.154942	0.790755
41	14	4.902	-4.594	2014	65467.7	4774.88	2090.06	6	5.02948	-4.41238	1136	0.786098	0.0547816	0.84088
41	15	4.902	-4.309	2015	12542.1	1271.31	0	1	5.04803	-4.22488	498	0.488959	0.0201319	0.509091
41	16	4.902	-4.025	2016	12240.8	6789.58	0	1	4.93615	-3.88377	436	0.972477	0.0138555	0.986333
41	23	4.902	-2.032	2023	11244.8	95.5846	0	1	4.99959	-1.80904	123	0.0961538	0.0374867	0.133641
42	10	5.159	-5.732	2060	14931.1	10109.5	15161.4	2	5.30494	-5.4901	902	0.74717	0.183328	0.930498
42	11	5.159	-5.448	2061	8943.9	14538.8	0	1	5.20063	-5.30678	687	0.966292	0.0250122	0.991304
42	12	5.159	-5.163	2062	12671.6	1487.73	0	1	5.24356	-4.89602	476	0.985294	0.00633768	0.991632
42	13	5.159	-4.878	2063	23712	10931.7	872.257	2	5.25061	-4.74169	1050	0.917824	0.0186128	0.936437
42	14	5.159	-4.594	2064	32104.1	8518.58	10037.4	4	5.23706	-4.43275	963	0.791692	0.075468	0.86716
43	10	5.416	-5.732	2110	32420.5	932.23	254.783	2	5.59517	-5.57353	445	0.24714	0.327246	0.574386
43	11	5.416	-5.448	2111	7131.2	1176	426.821	2	5.55486	-5.31648	680	0.917864	0.0265027	0.944367
43	14	5.416	-4.594	2114	3797.9	1936.02	0	1	5.52636	-4.4027	529	0.355438	0.0150287	0.370466
45	8	5.93	-6.302	2208	11468.3	13694.7	0	1	6.11051	-6.12039	659	0.897196	0.0699679	0.967164

## Sheet: Birds_60
x	y	min_x	min_y	id	climate_area	avg_dist_among_cells	avg_dist_among_frags	number_of_patches	pc1	pc2	richness	beta_sim	beta_sne	beta_sor
1	24	-5.369	-1.747	24	45699.6	87.6617	0	1	-5.26268	-1.57223	547	0.434803	0.250631	0.685434
1	26	-5.369	-1.178	26	14328.4	210.207	0	1	-5.12986	-0.947936	43	0.0238095	0	0.0238095
1	27	-5.369	-0.893	27	27349	56.9514	0	1	-5.16104	-0.834774	43	0.0128205	0.0481551	0.0609756
1	29	-5.369	-0.324	29	49284	158.154	0	1	-5.21744	-0.16651	125	0.10303	0.0500455	0.153076
1	31	-5.369	0.245	31	36963	80.6691	0	1	-5.22363	0.268231	142	0.00711744	0.00352086	0.0106383
2	22	-5.112	-2.317	72	98166.1	179.622	474.408	2	-4.8929	-2.17292	34	0.10917	0.0970554	0.206226
2	23	-5.112	-2.032	73	73368.2	256.502	299.183	4	-4.93056	-1.89876	33	0.172185	0.298154	0.470339
2	24	-5.112	-1.747	74	84433.9	399.277	414.311	4	-5.02433	-1.56072	30	0	0.511568	0.511568
2	25	-5.112	-1.463	75	24674.6	137.895	154.355	3	-4.90705	-1.29207	38	0.036036	0.0128529	0.0488889
2	26	-5.112	-1.178	76	79978.1	305.891	324.232	5	-5.00278	-1.08806	61	0.115942	0.332521	0.448463
2	28	-5.112	-0.609	78	184815	566.329	516.26	8	-4.89129	-0.458407	158	0.378295	0.13695	0.515245
2	29	-5.112	-0.324	79	283383	409.672	416.826	12	-4.96387	-0.175581	172	0.402597	0.176781	0.579379
2	30	-5.112	-0.039	80	36963	216.612	0	1	-4.92256	0.147147	149	0.0449827	0.00329316	0.0482759
3	21	-4.855	-2.601	121	61605	285.445	435.822	2	-4.67731	-2.37339	44	0.192308	0.133896	0.326203
3	22	-4.855	-2.317	122	287150	381.609	380.912	11	-4.77316	-2.15115	46	0.507136	0.284329	0.791465
3	23	-4.855	-2.032	123	93350.4	323.472	301.111	6	-4.73752	-1.97317	36	0.28223	0.21777	0.5
3	24	-4.855	-1.747	124	61488.6	478.514	540.995	8	-4.67072	-1.59804	542	0.646609	0.261738	0.908348
3	25	-4.855	-1.463	125	90682.5	2049.94	1948.59	9	-4.69916	-1.31771	83	0.514286	0.227254	0.74154
3	26	-4.855	-1.178	126	293763	2111.72	2047.89	16	-4.6865	-0.993127	145	0.676416	0.216192	0.892609
3	27	-4.855	-0.893	127	465850	1639.97	1816.66	18	-4.69642	-0.757512	202	0.805267	0.0718583	0.877126
3	28	-4.855	-0.609	128	505161	1104.3	980.666	21	-4.72522	-0.504585	205	0.754157	0.0586191	0.812776
3	29	-4.855	-0.324	129	172494	543.525	523.475	8	-4.74141	-0.16345	166	0.324703	0.1346	0.459303
3	30	-4.855	-0.039	130	98568	377.159	421.754	5	-4.74414	0.0727864	156	0.131769	0.0438951	0.175664
4	21	-4.599	-2.601	171	98568	352.995	405.185	4	-4.45282	-2.45288	45	0.208191	0.228018	0.436209
4	22	-4.599	-2.317	172	127121	936.631	875.78	7	-4.45462	-2.21148	41	0.614987	0.205926	0.820913
4	23	-4.599	-2.032	173	190190	1131.85	857.769	15	-4.47814	-1.86923	641	0.725138	0.204235	0.929373
4	24	-4.599	-1.747	174	164641	1702.91	1700.34	21	-4.4555	-1.64605	406	0.765148	0.168721	0.933869
4	25	-4.599	-1.463	175	261938	2278.72	2361.88	17	-4.42059	-1.30757	145	0.786415	0.0828625	0.869277
4	26	-4.599	-1.178	176	217365	2239.38	2258.57	10	-4.50856	-1.01276	170	0.710537	0.133982	0.844519
4	27	-4.599	-0.893	177	621658	2655.58	2691.06	26	-4.45688	-0.752713	273	0.910304	0.014638	0.924942
4	28	-4.599	-0.609	178	472962	2572.12	2531.96	24	-4.47721	-0.491175	277	0.877321	0.0178161	0.895137
4	29	-4.599	-0.324	179	172494	669.532	832.772	6	-4.4637	-0.16871	172	0.297342	0.124012	0.421354
4	30	-4.599	-0.039	180	86247	284.226	406.532	3	-4.49437	0.0399161	153	0.105717	0.0289382	0.134656
5	21	-4.342	-2.601	221	125328	1520.25	1670.47	9	-4.20143	-2.44139	45	0.498403	0.273896	0.772299
5	22	-4.342	-2.317	222	83335.6	1872.06	1938.49	9	-4.20681	-2.19335	63	0.611613	0.177603	0.789216
5	23	-4.342	-2.032	223	80362.9	1948.66	1799.44	15	-4.22453	-1.86414	281	0.765432	0.147759	0.913191
5	24	-4.342	-1.747	224	108268	2260.17	2220.66	14	-4.24255	-1.5998	117	0.698168	0.146052	0.84422
5	25	-4.342	-1.463	225	143375	2734.5	2665.23	10	-4.2216	-1.33789	187	0.787808	0.0432223	0.83103
5	26	-4.342	-1.178	226	296814	2534.34	2619.62	16	-4.20769	-1.01581	252	0.836724	0.0349913	0.871716
5	27	-4.342	-0.893	227	241089	2461.89	2509.31	14	-4.21498	-0.731805	297	0.827286	0.032288	0.859574
5	28	-4.342	-0.609	228	295611	2869.22	3052.71	13	-4.22272	-0.523667	299	0.826068	0.0259199	0.851988
5	29	-4.342	-0.324	229	406593	722.688	692.339	16	-4.21984	-0.188183	194	0.504523	0.128982	0.633505
6	21	-4.085	-2.601	271	85073.5	1746.71	1778.09	9	-3.91973	-2.45305	49	0.53176	0.256504	0.788264
6	22	-4.085	-2.317	272	164125	1788.12	1764.16	15	-3.95929	-2.22882	86	0.754249	0.0980042	0.852253
6	23	-4.085	-2.032	273	67834.7	2297.14	2314.1	7	-3.93478	-1.92972	95	0.608861	0.169475	0.778336
6	24	-4.085	-1.747	274	70981.7	2681.31	2912.39	8	-3.95003	-1.57881	134	0.687047	0.0569127	0.743959
6	25	-4.085	-1.463	275	294388	2733.99	2768.51	15	-3.95197	-1.31376	222	0.836775	0.0482946	0.88507
6	26	-4.085	-1.178	276	305317	2808.09	2892.67	21	-3.9588	-1.04311	324	0.872444	0.0381443	0.910589
6	27	-4.085	-0.893	277	259392	1735.99	1803.87	19	-3.97841	-0.749726	316	0.822438	0.0880125	0.910451
6	28	-4.085	-0.609	278	523394	2733.54	2613.37	24	-3.9448	-0.487455	355	0.880836	0.0244159	0.905252
6	29	-4.085	-0.324	279	406593	1204.72	1114.07	18	-3.93966	-0.200625	283	0.645443	0.105736	0.751179
6	30	-4.085	-0.039	280	61605	510.829	390.046	3	-3.89792	0.0811871	222	0.137841	0.0830752	0.220917
6	31	-4.085	0.245	281	36963	139.85	0	1	-3.88407	0.449307	202	0.0208877	0.0224796	0.0433673
7	20	-3.828	-2.886	320	15218.9	1625.27	1893.21	3	-3.65852	-2.67117	47	0.363636	0.354957	0.718593
7	21	-3.828	-2.601	321	124660	1610.11	1741	11	-3.70212	-2.47097	62	0.541717	0.24239	0.784107
7	22	-3.828	-2.317	322	70924	2378.25	2462.63	10	-3.68168	-2.18305	111	0.689655	0.149125	0.838781
7	23	-3.828	-2.032	323	64080.3	2347.04	2758.8	9	-3.65983	-1.93437	202	0.634998	0.208632	0.84363
7	24	-3.828	-1.747	324	66750	2924.09	2993.92	9	-3.71388	-1.61884	164	0.689613	0.13064	0.820253
7	25	-3.828	-1.463	325	188339	3221	3267.25	13	-3.72282	-1.32017	269	0.794287	0.0651172	0.859404
7	26	-3.828	-1.178	326	431254	3091.46	3163.35	22	-3.67961	-1.0001	332	0.867341	0.0338272	0.901169
7	27	-3.828	-0.893	327	246628	2443.63	2468.02	16	-3.7441	-0.756167	365	0.801762	0.0939908	0.895753
7	28	-3.828	-0.609	328	613981	2942.22	2919.94	30	-3.71921	-0.473183	417	0.903552	0.0337582	0.93731
7	29	-3.828	-0.324	329	283341	1841.21	1612.82	11	-3.72022	-0.221592	322	0.682413	0.07324	0.755653
7	30	-3.828	-0.039	330	172494	630.976	649.927	9	-3.7011	0.0867691	249	0.408077	0.0453658	0.453443
7	31	-3.828	0.245	331	147852	421.124	426.312	7	-3.6971	0.380857	262	0.296671	0.0637682	0.360439
7	32	-3.828	0.53	332	73926	180.368	200.36	2	-3.68702	0.618533	243	0.12111	0.0448914	0.166002
8	20	-3.571	-2.886	370	62350.4	1423.47	1695.54	13	-3.42164	-2.68238	595	0.68869	0.248524	0.937215
8	21	-3.571	-2.601	371	64407.4	1894.29	2122.73	7	-3.41885	-2.42631	74	0.613095	0.110014	0.72311
8	22	-3.571	-2.317	372	54498.2	1952.43	2008.78	8	-3.46828	-2.17176	71	0.509524	0.15415	0.663673
8	23	-3.571	-2.032	373	37223	1602.13	2022.98	6	-3.49811	-1.8971	203	0.474544	0.250858	0.725402
8	24	-3.571	-1.747	374	33546.3	3489.26	3099.87	7	-3.39767	-1.6003	294	0.692565	0.108409	0.800974
8	25	-3.571	-1.463	375	125214	2657.86	2628.47	11	-3.42905	-1.33734	353	0.777083	0.0685802	0.845663
8	26	-3.571	-1.178	376	286632	3776.25	3834.93	16	-3.44536	-1.03672	380	0.841945	0.0442905	0.886235
8	27	-3.571	-0.893	377	357139	3010.53	3243.98	14	-3.43429	-0.791427	405	0.864403	0.020886	0.885289
8	28	-3.571	-0.609	378	452701	2732	3132.28	23	-3.4599	-0.435778	498	0.866278	0.0550875	0.921365
8	29	-3.571	-0.324	379	344988	3512.7	3702.14	14	-3.45396	-0.230428	479	0.852556	0.0333138	0.88587
8	30	-3.571	-0.039	380	98568	1014.49	1136.77	5	-3.47401	0.0590169	276	0.379056	0.054195	0.433251
8	31	-3.571	0.245	381	197136	742.596	767.66	8	-3.4513	0.374587	333	0.515084	0.0584093	0.573493
8	32	-3.571	0.53	382	147852	804.348	962.406	6	-3.44657	0.671205	332	0.453459	0.066234	0.519693
8	33	-3.571	0.815	383	61605	1147.91	1236.5	4	-3.40331	0.952953	328	0.314381	0.0667508	0.381132
8	34	-3.571	1.099	384	24642	1737.52	0	1	-3.41924	1.15115	310	0.251185	0.0736015	0.324786
9	20	-3.315	-2.886	420	28872	1342.03	1378.95	9	-3.20243	-2.71619	736	0.461002	0.348123	0.809125
9	21	-3.315	-2.601	421	53427.2	1770.95	1894.59	9	-3.198	-2.42193	464	0.727969	0.20208	0.930049
9	22	-3.315	-2.317	422	77334.5	1931.3	2016.82	7	-3.17597	-2.17377	98	0.565812	0.190192	0.756004
9	23	-3.315	-2.032	423	18251.9	2093.73	1503.32	3	-3.18829	-1.91615	312	0.547009	0.15452	0.701529
9	24	-3.315	-1.747	424	91334.4	2574.72	3442.94	7	-3.20848	-1.57065	336	0.722619	0.117573	0.840192
9	25	-3.315	-1.463	425	272140	3626.95	3859.53	18	-3.16607	-1.32529	467	0.881002	0.0363958	0.917397
9	26	-3.315	-1.178	426	397979	3718.37	3520.83	22	-3.20637	-1.03771	421	0.88	0.0379207	0.917921
9	27	-3.315	-0.893	427	671145	3172.18	3228.33	32	-3.17716	-0.735093	669	0.905203	0.0319467	0.937149
9	28	-3.315	-0.609	428	344707	3811.87	3817.4	21	-3.18454	-0.472256	563	0.868273	0.0390825	0.907356
9	29	-3.315	-0.324	429	554445	3771.18	4160.29	25	-3.19586	-0.225597	728	0.913115	0.0162854	0.9294
9	30	-3.315	-0.039	430	221778	1670.38	1611.09	11	-3.20007	0.0886359	518	0.701483	0.0491998	0.750683
9	31	-3.315	0.245	431	369630	1113.1	1174.83	17	-3.19608	0.408819	390	0.742192	0.0448981	0.78709
9	32	-3.315	0.53	432	197136	880.298	1196.56	9	-3.22198	0.672714	372	0.575193	0.0838178	0.659011
9	33	-3.315	0.815	433	209457	654.093	841.529	9	-3.16423	0.930047	337	0.564471	0.0943614	0.658833
9	34	-3.315	1.099	434	172494	781.503	875.049	6	-3.13179	1.2595	324	0.535945	0.117898	0.653843
9	35	-3.315	1.384	435	36963	131.547	0	1	-3.23273	1.51267	243	0.0671141	0.0361117	0.103226
10	20	-3.058	-2.886	470	27590.9	573.179	936.154	5	-2.95347	-2.74116	863	0.418381	0.234795	0.653176
10	21	-3.058	-2.601	471	47766.3	1576.91	1620.44	6	-2.90323	-2.43564	515	0.496976	0.373917	0.870893
10	22	-3.058	-2.317	472	11319.4	2006.46	3217.75	3	-2.91991	-2.10376	187	0.448852	0.164051	0.612903
10	23	-3.058	-2.032	473	64262	2597.37	2775.21	9	-2.90476	-1.89172	276	0.624761	0.194238	0.818999
10	24	-3.058	-1.747	474	181047	3703.5	3632.03	17	-2.90952	-1.59963	416	0.823451	0.0645456	0.887997
10	25	-3.058	-1.463	475	200396	4157.34	4203.05	15	-2.94745	-1.29686	485	0.836638	0.044394	0.881032
10	26	-3.058	-1.178	476	143239	4133.47	3918.28	11	-2.94971	-1.06227	481	0.78632	0.0844084	0.870728
10	27	-3.058	-0.893	477	383530	3945.6	4042.36	21	-2.92224	-0.729151	588	0.877504	0.0427428	0.920247
10	28	-3.058	-0.609	478	665277	4335.64	4513.6	32	-2.91496	-0.463231	957	0.928809	0.0125163	0.941325
10	29	-3.058	-0.324	479	554445	4569.02	4757	26	-2.91826	-0.206022	827	0.921885	0.0134145	0.935299
10	30	-3.058	-0.039	480	234099	1638.84	1627.14	9	-2.89878	0.0924868	446	0.713369	0.0436877	0.757056
10	31	-3.058	0.245	481	184815	2001.6	1684.64	9	-2.93445	0.36653	446	0.707368	0.0352284	0.742596
10	32	-3.058	0.53	482	160173	935.735	1018.96	9	-2.9634	0.658625	375	0.543167	0.0802574	0.623424
10	33	-3.058	0.815	483	147852	843.839	895.369	5	-2.91989	0.95261	331	0.49814	0.119865	0.618005
10	34	-3.058	1.099	484	246420	673.654	866.401	9	-2.96112	1.25391	290	0.596791	0.124335	0.721126
10	35	-3.058	1.384	485	147852	807.228	822.714	5	-2.95362	1.55389	254	0.521796	0.118889	0.640685
10	36	-3.058	1.669	486	61605	268.371	357.739	2	-2.926	1.72888	167	0.102857	0.15189	0.254747
11	20	-2.801	-2.886	520	32450.6	1191.13	1542.2	5	-2.64758	-2.77117	720	0.366169	0.51321	0.879379
11	21	-2.801	-2.601	521	33297.6	1347.84	1485.44	4	-2.6882	-2.49758	60	0.397163	0.36996	0.767123
11	22	-2.801	-2.317	522	5743.9	3453.74	4671.04	3	-2.74293	-2.11193	271	0.612303	0.139073	0.751376
11	23	-2.801	-2.032	523	68816.8	3662.48	3778.55	11	-2.69422	-1.87284	298	0.751377	0.116731	0.868108
11	24	-2.801	-1.747	524	152313	3901.91	3946.24	11	-2.66242	-1.56387	456	0.814428	0.0460195	0.860448
11	25	-2.801	-1.463	525	160570	4298.84	4254.91	13	-2.6764	-1.30522	531	0.823236	0.0533058	0.876542
11	26	-2.801	-1.178	526	374416	3743.61	4100.52	20	-2.65394	-1.04926	567	0.871591	0.0303899	0.901981
11	27	-2.801	-0.893	527	300995	3707.29	4523.89	15	-2.69101	-0.721591	724	0.830049	0.0751409	0.90519
11	28	-2.801	-0.609	528	613806	4057.38	4522.38	28	-2.6975	-0.432145	931	0.916817	0.0207893	0.937606
11	29	-2.801	-0.324	529	788544	4599.94	4807.75	35	-2.67477	-0.155665	749	0.934645	0.0169993	0.951644
11	30	-2.801	-0.039	530	468198	2274.61	2460.35	24	-2.6731	0.117931	891	0.852041	0.0415984	0.89364
11	31	-2.801	0.245	531	653013	1947.75	1883.28	30	-2.64657	0.381462	733	0.890997	0.0288352	0.919832
11	32	-2.801	0.53	532	320346	1805.57	2266.88	15	-2.62079	0.645179	724	0.793146	0.0747191	0.867865
11	33	-2.801	0.815	533	110889	1630.22	1699.66	5	-2.64517	0.990307	510	0.568198	0.152556	0.720755
11	34	-2.801	1.099	534	86247	1313.92	1573.53	3	-2.67988	1.21264	299	0.33453	0.242376	0.576906
11	35	-2.801	1.384	535	110889	782.291	607.977	5	-2.68729	1.56212	299	0.426996	0.188714	0.61571
11	36	-2.801	1.669	536	160173	640.656	676.577	7	-2.64971	1.79612	285	0.534631	0.116231	0.650862
11	37	-2.801	1.953	537	24642	91.3844	0	1	-2.76645	1.99996	119	0.00877193	0.0170901	0.0258621
12	20	-2.544	-2.886	570	38578.8	1055.88	615.812	4	-2.43551	-2.7034	77	0.443609	0.175439	0.619048
12	21	-2.544	-2.601	571	21066.6	3000.23	3227.08	5	-2.41316	-2.48209	704	0.653527	0.266702	0.920229
12	22	-2.544	-2.317	572	20998.4	3464.92	3814.87	7	-2.43906	-2.15713	185	0.659404	0.151785	0.811189
12	23	-2.544	-2.032	573	37298.4	4321.59	4437.91	3	-2.41504	-1.91258	232	0.641686	0.0929192	0.734605
12	24	-2.544	-1.747	574	129233	4532.31	4454.16	10	-2.39866	-1.58671	488	0.787264	0.061723	0.848987
12	25	-2.544	-1.463	575	85021.7	4757.95	4732.55	7	-2.45437	-1.29374	513	0.759072	0.0661833	0.825255
12	26	-2.544	-1.178	576	459587	3917.25	4233.64	24	-2.40588	-1.02247	672	0.885617	0.0406091	0.926226
12	27	-2.544	-0.893	577	511185	4704.45	5121.9	27	-2.3865	-0.771866	925	0.918811	0.0225759	0.941387
12	28	-2.544	-0.609	578	222703	2394.95	3597.08	10	-2.38351	-0.471735	563	0.817514	0.0390242	0.856538
12	29	-2.544	-0.324	579	416776	4955.89	5140.39	22	-2.40718	-0.167719	1013	0.893809	0.0345734	0.928382
12	30	-2.544	-0.039	580	410230	4117.52	4814.58	23	-2.42195	0.0926944	741	0.899887	0.0299563	0.929843
12	31	-2.544	0.245	581	738423	3805.7	3714.5	38	-2.43144	0.383881	1037	0.925749	0.028571	0.95432
12	32	-2.544	0.53	582	505161	1750.27	1691.31	22	-2.42566	0.652335	722	0.84737	0.0707372	0.918107
12	33	-2.544	0.815	583	344988	1828.53	1929.06	18	-2.40289	0.957693	682	0.814345	0.0701852	0.884531
12	34	-2.544	1.099	584	172494	2059.67	2309.88	8	-2.3668	1.22625	390	0.711153	0.0851254	0.796278
12	35	-2.544	1.384	585	98568	1106.76	1124.58	4	-2.39425	1.54385	294	0.419296	0.190171	0.609467
12	36	-2.544	1.669	586	135531	742.632	789.739	7	-2.4424	1.82541	211	0.501542	0.10843	0.609972
12	37	-2.544	1.953	587	110889	639.153	648.118	5	-2.43662	2.08052	211	0.448617	0.111552	0.560168
13	20	-2.287	-2.886	620	4787.9	1187.27	1369.37	3	-2.17312	-2.7565	343	0.673077	0.265717	0.938794
13	21	-2.287	-2.601	621	19454.8	773.285	827.878	3	-2.1398	-2.48989	85	0.460674	0.0854251	0.546099
13	22	-2.287	-2.317	622	27929.6	3050.83	1319.92	5	-2.15632	-2.21043	233	0.550063	0.122446	0.672509
13	23	-2.287	-2.032	623	149777	4534.82	4612.56	16	-2.15655	-1.85819	527	0.83029	0.0684684	0.898758
13	24	-2.287	-1.747	624	152612	3530.89	4117.09	14	-2.14565	-1.58048	441	0.80307	0.102128	0.905199
13	25	-2.287	-1.463	625	533824	3061.16	3324.31	27	-2.16532	-1.28532	560	0.891213	0.0530986	0.944312
13	26	-2.287	-1.178	626	442681	3546.98	3573.18	19	-2.14699	-1.06078	503	0.886976	0.0291721	0.916148
13	27	-2.287	-0.893	627	254413	3921.53	4641.02	13	-2.16338	-0.810886	594	0.804914	0.0536504	0.858564
13	28	-2.287	-0.609	628	298274	2974.06	3421.49	17	-2.17862	-0.482895	850	0.794434	0.0579184	0.852352
13	29	-2.287	-0.324	629	303337	4974.97	5086.88	17	-2.17562	-0.177622	1172	0.863963	0.0441295	0.908092
13	30	-2.287	-0.039	630	312210	5351.29	5227.34	17	-2.15672	0.108876	804	0.891565	0.0282596	0.919824
13	31	-2.287	0.245	631	348468	5356.99	5724.31	17	-2.17547	0.367441	684	0.896472	0.0292087	0.92568
13	32	-2.287	0.53	632	381951	4592.75	4426.07	17	-2.1707	0.639577	811	0.876903	0.0443981	0.921301
13	33	-2.287	0.815	633	283383	2263.6	2099.56	14	-2.145	0.984413	604	0.820091	0.0459465	0.866037
13	34	-2.287	1.099	634	332667	2192.68	2181.51	18	-2.1532	1.25431	545	0.835502	0.0469292	0.882431
13	35	-2.287	1.384	635	61605	1580.47	1808.03	4	-2.13891	1.49524	290	0.531353	0.144446	0.675799
13	36	-2.287	1.669	636	98568	744.534	785.605	7	-2.12054	1.8139	245	0.523727	0.147799	0.671526
13	37	-2.287	1.953	637	135531	764.033	809.044	8	-2.1749	2.14414	232	0.540197	0.130288	0.670485
13	38	-2.287	2.238	638	135531	302.786	380.201	4	-2.13384	2.37242	142	0.428657	0.0350458	0.463703
13	39	-2.287	2.523	639	36963	569.861	807.283	2	-2.101	2.59732	169	0.190476	0.168014	0.358491
14	21	-2.031	-2.601	671	5088.3	4640.3	4340.82	3	-1.89719	-2.42319	216	0.623482	0.152692	0.776173
14	22	-2.031	-2.317	672	34487.3	3881.95	5609.23	4	-1.85597	-2.09625	372	0.57272	0.1399	0.71262
14	23	-2.031	-2.032	673	75861.5	4393.21	4563.04	7	-1.89751	-1.86427	546	0.755907	0.101639	0.857547
14	24	-2.031	-1.747	674	126151	4358.18	4301.34	10	-1.89528	-1.63007	561	0.761438	0.103146	0.864585
14	25	-2.031	-1.463	675	237751	3555.75	4107.39	13	-1.91009	-1.29074	559	0.835879	0.0505857	0.886464
14	26	-2.031	-1.178	676	363254	3171.11	3567.57	19	-1.87917	-1.02874	492	0.840949	0.053546	0.894495
14	27	-2.031	-0.893	677	273304	4629.81	4900.76	15	-1.91249	-0.76724	870	0.836204	0.0557573	0.891961
14	28	-2.031	-0.609	678	282201	3504.75	5231.15	13	-1.9008	-0.494438	1023	0.793067	0.069797	0.862864
14	29	-2.031	-0.324	679	172494	5668.11	5546.87	9	-1.90431	-0.196218	1060	0.808102	0.0764462	0.884548
14	30	-2.031	-0.039	680	217048	6214.25	6238.7	13	-1.90551	0.117663	1079	0.857907	0.0488421	0.906749
14	31	-2.031	0.245	681	238219	5609.32	6336.59	13	-1.88988	0.408657	802	0.874693	0.0341483	0.908841
14	32	-2.031	0.53	682	320042	4992.52	4860.02	15	-1.89746	0.691673	877	0.890206	0.0300213	0.920228
14	33	-2.031	0.815	683	172494	4770.57	4397.79	7	-1.91691	0.971636	573	0.802514	0.0581325	0.860647
14	34	-2.031	1.099	684	209457	2492.34	2396.81	8	-1.90696	1.23419	465	0.768022	0.0589009	0.826923
14	35	-2.031	1.384	685	197136	1718.5	2185.28	6	-1.8951	1.52939	423	0.722663	0.040456	0.763119
14	36	-2.031	1.669	686	123210	1072.65	1023.6	7	-1.89398	1.79754	334	0.534553	0.1687	0.703253
14	37	-2.031	1.953	687	147852	661.264	980.018	5	-1.96058	2.12837	295	0.502554	0.177142	0.679696
14	38	-2.031	2.238	688	160173	744.453	1039.72	6	-1.92251	2.32238	266	0.514941	0.184197	0.699138
14	39	-2.031	2.523	689	123210	666.109	722.505	7	-1.8974	2.64698	222	0.482558	0.148453	0.631012
14	40	-2.031	2.807	690	86247	384.04	417.471	3	-1.85929	2.94619	132	0.327889	0.057874	0.385763
15	20	-1.774	-2.886	720	693.3	1931.36	2893.9	2	-1.59108	-2.65372	64	0.518519	0.305806	0.824324
15	21	-1.774	-2.601	721	21059.9	4364.56	4835.32	5	-1.64357	-2.43292	339	0.647059	0.0647672	0.711826
15	22	-1.774	-2.317	722	40325	4550.78	4823.15	9	-1.64955	-2.15832	505	0.730573	0.0776441	0.808217
15	23	-1.774	-2.032	723	72467.2	4758.88	4881.32	7	-1.6891	-1.86454	542	0.74052	0.0911651	0.831686
15	24	-1.774	-1.747	724	79929.9	4615.78	4977.64	7	-1.64119	-1.55926	562	0.756689	0.0557678	0.812457
15	25	-1.774	-1.463	725	293982	3753.63	4098.43	17	-1.64123	-1.30102	502	0.850338	0.0404232	0.890761
15	26	-1.774	-1.178	726	469448	3350.12	3708.84	24	-1.63452	-1.04036	583	0.89233	0.0269659	0.919296
15	27	-1.774	-0.893	727	265092	3390.97	4220.98	15	-1.63763	-0.752102	617	0.80356	0.0500819	0.853642
15	28	-1.774	-0.609	728	247816	5265.5	6024.48	14	-1.65649	-0.455031	712	0.85638	0.0432542	0.899635
15	29	-1.774	-0.324	729	333429	6147.17	6203.26	18	-1.64227	-0.159131	883	0.897202	0.0248098	0.922012
15	30	-1.774	-0.039	730	283383	6263.48	6522.08	16	-1.6456	0.0971423	926	0.884405	0.0246198	0.909025
15	31	-1.774	0.245	731	246420	6371.66	6599.41	13	-1.63921	0.397218	1086	0.877089	0.0234092	0.900498
15	32	-1.774	0.53	732	230779	3986.03	4358.13	13	-1.64837	0.666977	791	0.816123	0.0307232	0.846846
15	33	-1.774	0.815	733	308025	5962.58	6267.67	16	-1.61907	0.958008	765	0.882323	0.0233664	0.905689
15	34	-1.774	1.099	734	147852	4760.03	4481.43	8	-1.68529	1.24605	564	0.804916	0.0344712	0.839388
15	35	-1.774	1.384	735	172494	2139.66	2136.52	7	-1.68939	1.50813	431	0.741433	0.0437105	0.785143
15	36	-1.774	1.669	736	110889	964.203	1192.54	4	-1.60148	1.87609	294	0.51317	0.119077	0.632247
15	37	-1.774	1.953	737	36963	220.438	159.112	2	-1.71423	2.10865	208	0.0625	0.160298	0.222798
15	38	-1.774	2.238	738	36963	346.932	469.472	2	-1.62518	2.38232	120	0.119318	0.156383	0.275701
15	39	-1.774	2.523	739	24642	234.138	0	1	-1.65101	2.74154	82	0.0394737	0.0185908	0.0580645
15	40	-1.774	2.807	740	49284	321.36	0	1	-1.61189	2.88411	97	0.204545	0.0191144	0.22366
16	19	-1.517	-3.171	769	5421.3	1990.19	0	1	-1.42816	-3.11928	113	0.666667	0.232493	0.89916
16	20	-1.517	-2.886	770	913.9	2113.01	1711.48	2	-1.28405	-2.70387	327	0.618497	0.0773554	0.695853
16	21	-1.517	-2.601	771	23335.2	4792.41	5162.26	5	-1.38832	-2.44496	447	0.719355	0.118533	0.837888
16	22	-1.517	-2.317	772	44602.4	5023.1	5756.96	6	-1.32957	-2.1766	516	0.72829	0.0943024	0.822592
16	23	-1.517	-2.032	773	134530	4553.76	5000.01	14	-1.38882	-1.88725	710	0.845688	0.0455869	0.891275
16	24	-1.517	-1.747	774	104769	4857.87	4553.6	9	-1.39874	-1.60906	569	0.797587	0.0461862	0.843773
16	25	-1.517	-1.463	775	216728	5305.39	4999.32	15	-1.37173	-1.327	739	0.86299	0.0177152	0.880706
16	26	-1.517	-1.178	776	338300	3965.71	4665.45	19	-1.39841	-1.02934	599	0.865247	0.0294301	0.894677
16	27	-1.517	-0.893	777	308025	3056.59	3839.69	15	-1.40995	-0.756038	812	0.844651	0.033617	0.878268
16	28	-1.517	-0.609	778	370446	5044.8	5809.8	21	-1.39095	-0.440753	1235	0.89243	0.0291954	0.921625
16	29	-1.517	-0.324	779	348852	5726.81	5977.71	21	-1.37709	-0.174883	989	0.906527	0.0150689	0.921596
16	30	-1.517	-0.039	780	164158	6324.42	6508.88	8	-1.39745	0.0980591	857	0.849845	0.0179878	0.867833
16	31	-1.517	0.245	781	221778	6291.58	6269.24	12	-1.39012	0.379789	923	0.861518	0.0236723	0.885191
16	32	-1.517	0.53	782	231113	5814.69	6162.73	15	-1.41377	0.689276	837	0.862682	0.0112036	0.873886
16	33	-1.517	0.815	783	455877	4761.05	5068.88	24	-1.38974	0.958687	733	0.898673	0.0121688	0.910842
16	34	-1.517	1.099	784	221778	5888.62	6442.69	11	-1.36354	1.21689	673	0.834448	0.0272894	0.861737
16	35	-1.517	1.384	785	49284	1045.27	1126.48	3	-1.36654	1.54842	268	0.388128	0.230649	0.618777
16	36	-1.517	1.669	786	123210	720.549	783.513	6	-1.43112	1.81795	261	0.460637	0.240893	0.701529
16	37	-1.517	1.953	787	110889	331.946	365.178	3	-1.31445	2.08974	207	0.245122	0.129941	0.375063
17	18	-1.26	-3.455	818	2859.2	5447.2	7721	2	-1.06015	-3.26454	294	0.722222	0.116013	0.838235
17	19	-1.26	-3.171	819	4879.2	5300.39	5471.18	3	-1.19644	-2.93993	324	0.510251	0.21071	0.72096
17	20	-1.26	-2.886	820	8968.1	4174.29	2321.56	4	-1.13309	-2.75678	434	0.652602	0.10248	0.755082
17	21	-1.26	-2.601	821	35923.6	5498.23	5638.7	5	-1.13422	-2.47226	434	0.690023	0.109857	0.79988
17	22	-1.26	-2.317	822	44259.3	3569.75	4860.52	2	-1.11348	-2.24319	251	0.452736	0.203782	0.656518
17	23	-1.26	-2.032	823	53555.9	4842.53	5104.59	8	-1.11745	-1.92613	591	0.775383	0.040129	0.815512
17	24	-1.26	-1.747	824	51907.9	6338.16	6416.11	6	-1.13897	-1.63528	642	0.766884	0.0304941	0.797378
17	25	-1.26	-1.463	825	203069	3783.97	3316.07	13	-1.11236	-1.29916	543	0.844861	0.00974423	0.854605
17	26	-1.26	-1.178	826	257581	5056.51	5328.44	17	-1.12429	-1.04832	1040	0.874407	0.0213899	0.895797
17	27	-1.26	-0.893	827	496023	2792.55	3887.1	26	-1.14164	-0.717873	1210	0.904923	0.0250321	0.929955
17	28	-1.26	-0.609	828	287045	4395.42	4597.33	17	-1.12919	-0.468873	880	0.88365	0.0115431	0.895193
17	29	-1.26	-0.324	829	263189	5527.06	5860.86	15	-1.12823	-0.181733	1104	0.876174	0.0241157	0.900289
17	30	-1.26	-0.039	830	197834	6351.67	6642.93	11	-1.16739	0.0953736	906	0.862837	0.0191817	0.882019
17	31	-1.26	0.245	831	141042	7891.33	6709.82	9	-1.16235	0.423515	1114	0.865108	0.00841269	0.87352
17	32	-1.26	0.53	832	295691	8146.38	8051.18	18	-1.1337	0.684865	1268	0.905092	0.0109254	0.916017
17	33	-1.26	0.815	833	283383	7108.42	6644	17	-1.15427	0.936123	1093	0.890307	0.0133504	0.903658
17	34	-1.26	1.099	834	357309	4175.82	4475.31	18	-1.15316	1.2301	680	0.846642	0.0167239	0.863366
17	35	-1.26	1.384	835	184815	5876.6	7084.95	8	-1.077	1.47919	672	0.800453	0.0210581	0.821511
17	36	-1.26	1.669	836	86247	476.481	584.069	3	-1.147	1.80429	325	0.419797	0.164391	0.584188
17	37	-1.26	1.953	837	110889	619.754	798.311	4	-1.12	2.08677	254	0.447728	0.0532681	0.500996
17	38	-1.26	2.238	838	49284	163.967	0	1	-1.06101	2.3174	187	0.0881764	0.0676678	0.155844
18	16	-1.004	-4.025	866	18243	5410.42	7426	2	-0.821342	-3.89324	226	0.711712	0.161806	0.873518
18	17	-1.004	-3.74	867	552.5	78.557	0	1	-0.898699	-3.61715	197	0.0374332	0.00765968	0.0450928
18	18	-1.004	-3.455	868	647.8	1556.16	0	1	-0.867442	-3.32832	198	0.323529	0.0419878	0.365517
18	19	-1.004	-3.171	869	6312.1	5279.52	0	1	-0.891218	-3.04025	223	0.710526	0.195457	0.905983
18	20	-1.004	-2.886	870	39679.1	4222.32	4390.72	9	-0.850483	-2.74348	392	0.674497	0.134008	0.808505
18	21	-1.004	-2.601	871	49506.8	5017.22	5643.57	6	-0.90544	-2.41673	570	0.743014	0.0424602	0.785474
18	22	-1.004	-2.317	872	61742.1	4365.76	5177.9	7	-0.909234	-2.18021	573	0.752019	0.0393647	0.791384
18	23	-1.004	-2.032	873	38530	4919.82	5917.72	5	-0.875836	-1.8333	431	0.619506	0.0876299	0.707136
18	24	-1.004	-1.747	874	90265.7	3498.25	4100.44	10	-0.926943	-1.62649	578	0.714394	0.0410067	0.7554
18	25	-1.004	-1.463	875	120318	5686.79	4665.75	10	-0.877481	-1.27708	625	0.773153	0.0229937	0.796146
18	26	-1.004	-1.178	876	334998	4903.4	4164.42	23	-0.886258	-1.05417	1234	0.889352	0.0217694	0.911121
18	27	-1.004	-0.893	877	302172	5128.76	5116.21	17	-0.894808	-0.744576	1158	0.885206	0.024679	0.909885
18	28	-1.004	-0.609	878	377783	5849.13	5511.29	20	-0.90762	-0.468249	1168	0.886527	0.0255855	0.912113
18	29	-1.004	-0.324	879	297592	5465.67	4608.02	16	-0.898365	-0.210947	880	0.866487	0.0241855	0.890672
18	30	-1.004	-0.039	880	148629	7049.34	6354.66	7	-0.878254	0.1029	921	0.830876	0.0161577	0.847034
18	31	-1.004	0.245	881	163209	7670.57	6801.64	11	-0.877199	0.399542	1156	0.870487	0.0166252	0.887112
18	32	-1.004	0.53	882	232883	6218.33	6535.97	10	-0.876156	0.689837	831	0.858483	0.0171773	0.875661
18	33	-1.004	0.815	883	258741	7838.46	7788.25	14	-0.876288	0.96796	1207	0.884118	0.0203313	0.90445
18	34	-1.004	1.099	884	218995	6087.29	5767.1	10	-0.905865	1.26826	680	0.839065	0.0121191	0.851184
18	35	-1.004	1.384	885	258741	6476.97	6207.5	14	-0.875565	1.56004	597	0.852763	0.0208709	0.873634
18	36	-1.004	1.669	886	209457	4057.82	2746.29	11	-0.894248	1.80091	560	0.789928	0.0456981	0.835626
18	37	-1.004	1.953	887	86247	931.163	917.529	5	-0.849025	2.10657	353	0.406138	0.129462	0.5356
18	38	-1.004	2.238	888	123210	713.944	732.933	5	-0.863357	2.37547	337	0.490335	0.105423	0.595758
19	16	-0.747	-4.025	916	5751.7	7626.84	0	1	-0.567805	-3.87702	293	0.591954	0.0179361	0.60989
19	17	-0.747	-3.74	917	6535.8	2786.94	0	1	-0.57829	-3.59512	156	0.588235	0.247059	0.835294
19	18	-0.747	-3.455	918	5380.3	824.925	1812.67	3	-0.614969	-3.30248	185	0.291759	0.222002	0.513761
19	19	-0.747	-3.171	919	44782.1	3873.31	3873.9	10	-0.639951	-3.01494	377	0.730226	0.103747	0.833972
19	20	-0.747	-2.886	920	9099.7	4539.49	5668.17	3	-0.625783	-2.81009	345	0.65016	0.0672596	0.717419
19	21	-0.747	-2.601	921	2397.6	2574.03	0	1	-0.652628	-2.4255	309	0.385714	0.124257	0.509972
19	22	-0.747	-2.317	922	32702.2	9762.31	11074.5	4	-0.61275	-2.21284	623	0.798558	0.0339093	0.832467
19	23	-0.747	-2.032	923	46561.8	8492.51	8211.35	7	-0.602621	-1.89847	693	0.797523	0.0440203	0.841543
19	24	-0.747	-1.747	924	100178	8521.86	7759.38	9	-0.595977	-1.6355	688	0.831807	0.0320382	0.863845
19	25	-0.747	-1.463	925	203566	1912.28	6574.7	4	-0.610289	-1.3176	538	0.696708	0.0347086	0.731416
19	26	-0.747	-1.178	926	178163	7596.88	6343.35	13	-0.635135	-1.02849	768	0.860492	0.0145509	0.875043
19	27	-0.747	-0.893	927	269747	5948.72	6339.66	18	-0.603296	-0.772448	889	0.891146	0.0103132	0.901459
19	28	-0.747	-0.609	928	159310	7234.42	6342.47	10	-0.628387	-0.448319	848	0.851828	0.0116909	0.863519
19	29	-0.747	-0.324	929	173569	8319.59	8349.71	11	-0.64242	-0.170044	1345	0.858965	0.0413236	0.900288
19	30	-0.747	-0.039	930	232495	9720.73	9830.86	15	-0.58731	0.114476	1297	0.886628	0.0279623	0.91459
19	31	-0.747	0.245	931	160173	9820.44	10318.2	6	-0.589543	0.379041	974	0.850723	0.0232014	0.873925
19	32	-0.747	0.53	932	135531	10131.4	10840.3	7	-0.620654	0.668694	903	0.846621	0.0153329	0.861954
19	33	-0.747	0.815	933	49284	11601.5	9640.62	3	-0.629549	0.925765	746	0.906838	0.00703043	0.913868
19	34	-0.747	1.099	934	160173	7120.19	8182.88	9	-0.627306	1.28401	1111	0.794795	0.0544945	0.849289
19	35	-0.747	1.384	935	160173	6232.48	6279.07	10	-0.606639	1.52093	1025	0.791611	0.0592419	0.850853
19	36	-0.747	1.669	936	123210	5127.9	4950.73	6	-0.599734	1.80108	576	0.728457	0.0348142	0.763271
19	37	-0.747	1.953	937	86247	778.023	556.95	4	-0.635368	2.13516	327	0.43213	0.0451745	0.477305
19	38	-0.747	2.238	938	209457	610.684	636.786	11	-0.594231	2.41471	382	0.62231	0.0930998	0.71541
19	39	-0.747	2.523	939	197136	615.334	615.918	11	-0.566621	2.66308	369	0.576782	0.126439	0.703221
20	17	-0.49	-3.74	967	17499.6	2307.13	834.162	4	-0.294685	-3.56591	240	0.473011	0.272093	0.745105
20	18	-0.49	-3.455	968	1693.4	6575.85	0	1	-0.454762	-3.34902	237	0.708661	0.0212656	0.729927
20	19	-0.49	-3.171	969	11570.4	4654.18	2127.01	2	-0.42175	-3.0327	227	0.594118	0.160331	0.754448
20	20	-0.49	-2.886	970	31007.9	8857.39	9788.25	4	-0.383129	-2.76518	372	0.701692	0.0439421	0.745634
20	21	-0.49	-2.601	971	24929.3	7846.73	8852.32	6	-0.398592	-2.48636	400	0.71987	0.0630956	0.782965
20	22	-0.49	-2.317	972	59391.3	8409.14	9969.82	4	-0.374536	-2.17926	412	0.741935	0.0645426	0.806478
20	23	-0.49	-2.032	973	48706.1	9904.71	6464.29	3	-0.411408	-1.92561	504	0.703145	0.0308534	0.733999
20	24	-0.49	-1.747	974	157048	4315.72	2931.45	11	-0.365936	-1.59458	960	0.790309	0.0473737	0.837683
20	25	-0.49	-1.463	975	250251	6454.59	6588.79	16	-0.376327	-1.34891	892	0.867275	0.0197547	0.88703
20	26	-0.49	-1.178	976	305671	4661.66	5506.88	13	-0.353004	-1.03338	788	0.877323	0.00830009	0.885624
20	27	-0.49	-0.893	977	204664	7233.92	7126.17	20	-0.344285	-0.74514	1149	0.898159	0.0149702	0.91313
20	28	-0.49	-0.609	978	221984	6783.81	6248.17	15	-0.333427	-0.475853	1269	0.883795	0.0211213	0.904916
20	29	-0.49	-0.324	979	226185	8129.39	7076.38	14	-0.348533	-0.184649	1344	0.851912	0.0465742	0.898486
20	30	-0.49	-0.039	980	228430	8459.83	8908.12	14	-0.36478	0.085932	1017	0.875917	0.0253534	0.90127
20	31	-0.49	0.245	981	222004	9686.85	8769.46	11	-0.402454	0.384803	1132	0.888176	0.017626	0.905803
20	32	-0.49	0.53	982	185798	7295.66	8370.15	9	-0.373741	0.7022	798	0.851778	0.0192876	0.871066
20	33	-0.49	0.815	983	221778	7317.52	7742.28	12	-0.346257	0.959225	1252	0.883362	0.0262177	0.90958
20	34	-0.49	1.099	984	160173	6420.52	6776.69	10	-0.356485	1.27685	1171	0.815773	0.0667851	0.882558
20	35	-0.49	1.384	985	184815	6734.05	6794.21	10	-0.365176	1.53688	1114	0.81269	0.0642504	0.87694
20	36	-0.49	1.669	986	184815	6077.46	5800.7	7	-0.362194	1.77082	1061	0.837664	0.0343037	0.871968
20	37	-0.49	1.953	987	234099	6937.88	6102.28	13	-0.3604	2.13466	1164	0.863271	0.0267348	0.890005
20	38	-0.49	2.238	988	184815	3339.13	4425.44	9	-0.358713	2.37241	740	0.782943	0.0294691	0.812412
20	39	-0.49	2.523	989	160173	1013.46	1051.94	8	-0.324323	2.65302	385	0.525549	0.168995	0.694544
20	40	-0.49	2.807	990	160173	339.364	486.297	2	-0.400135	2.97683	275	0.41388	0.169715	0.583595
21	16	-0.233	-4.025	1016	8025.2	614.63	0	1	-0.135325	-3.85817	57	0.142857	0.122449	0.265306
21	17	-0.233	-3.74	1017	3857	4627.03	704.232	2	-0.136937	-3.5762	228	0.563559	0.100936	0.664495
21	18	-0.233	-3.455	1018	16524.9	4785.31	2169.45	2	-0.160124	-3.34156	251	0.600642	0.113753	0.714395
21	19	-0.233	-3.171	1019	16761.3	3498.29	4436.79	3	-0.0703902	-3.00132	261	0.374765	0.171993	0.546758
21	20	-0.233	-2.886	1020	19335.7	4903.62	717.264	4	-0.0864397	-2.72686	398	0.57632	0.0301486	0.606469
21	21	-0.233	-2.601	1021	13586	5217.67	5987.76	5	-0.0755738	-2.50461	412	0.641871	0.0322391	0.67411
21	22	-0.233	-2.317	1022	62940.1	2887.38	4754.81	4	-0.0970757	-2.14261	358	0.475141	0.0179283	0.493069
21	23	-0.233	-2.032	1023	24563.4	9710.7	903.277	3	-0.0663071	-1.89417	386	0.537313	0.0520905	0.589404
21	24	-0.233	-1.747	1024	47277.4	2914.44	3575.51	6	-0.15226	-1.56853	415	0.523342	0.0400783	0.563421
21	25	-0.233	-1.463	1025	83287	8536	8046.02	8	-0.113161	-1.32601	769	0.812652	0.040766	0.853418
21	26	-0.233	-1.178	1026	253633	7281.96	6780.85	22	-0.0915391	-1.00947	1647	0.910533	0.0179697	0.928502
21	27	-0.233	-0.893	1027	360741	6993.57	5503.53	17	-0.094056	-0.730143	1226	0.917132	0.0132381	0.93037
21	28	-0.233	-0.609	1028	282958	5993.44	5724.44	23	-0.0906325	-0.462456	1413	0.899728	0.025641	0.925369
21	29	-0.233	-0.324	1029	254961	7642.56	7213.06	20	-0.11635	-0.201118	1623	0.901334	0.023116	0.92445
21	30	-0.233	-0.039	1030	42940	3887.07	5118.57	4	-0.122755	0.0629682	628	0.724	0.0278481	0.751848
21	31	-0.233	0.245	1031	154554	7123.75	6413.6	10	-0.100189	0.422473	855	0.859398	0.0218761	0.881274
21	32	-0.233	0.53	1032	126059	6237.4	7747.23	5	-0.102693	0.635336	730	0.812992	0.0225828	0.835574
21	33	-0.233	0.815	1033	184784	5597.64	7056.79	9	-0.124201	0.938974	1295	0.837727	0.045862	0.883589
21	34	-0.233	1.099	1034	155934	7112.3	7255.19	10	-0.0713047	1.24684	1318	0.849061	0.0438851	0.892947
21	35	-0.233	1.384	1035	86247	8621.4	10707.6	4	-0.085935	1.4905	908	0.770656	0.0457769	0.816433
21	36	-0.233	1.669	1036	160173	7653.59	7334.66	10	-0.0950889	1.82345	1117	0.824671	0.0402596	0.864931
21	37	-0.233	1.953	1037	234099	5792.46	7072.34	11	-0.106198	2.07853	1272	0.842043	0.0365293	0.878572
21	38	-0.233	2.238	1038	123210	5884.66	6140.1	9	-0.114309	2.37294	761	0.791847	0.0425555	0.834403
21	39	-0.233	2.523	1039	197136	4674.69	4392.25	10	-0.0798524	2.69162	853	0.847436	0.0265746	0.87401
21	40	-0.233	2.807	1040	246420	1583.97	1762.5	9	-0.0936481	2.91464	650	0.816067	0.0468722	0.86294
21	41	-0.233	3.092	1041	160173	1066.88	1109.63	9	-0.086323	3.20425	298	0.601578	0.0950094	0.696588
21	42	-0.233	3.377	1042	61605	206.384	279.012	2	-0.0671935	3.48234	190	0.194662	0.105474	0.300136
21	43	-0.233	3.661	1043	24642	109.45	0	1	-0.0284559	3.73769	135	0.0578512	0.0264861	0.0843374
22	17	0.024	-3.74	1067	17558.9	14478.3	0	1	0.184062	-3.57172	290	0.96124	0.00486138	0.966102
22	18	0.024	-3.455	1068	13480.5	11386.3	12750.7	3	0.159992	-3.26373	536	0.71504	0.0293391	0.744379
22	19	0.024	-3.171	1069	398.4	11114.7	8936.65	2	0.108919	-3.01957	471	0.707188	0.0259525	0.733141
22	20	0.024	-2.886	1070	22345.2	357.405	240.042	2	0.160588	-2.6929	208	0.0808081	0.0137193	0.0945274
22	21	0.024	-2.601	1071	31843.8	6936.1	3072.64	5	0.144639	-2.44569	405	0.598664	0.0813852	0.680049
22	22	0.024	-2.317	1072	80369.6	7079.12	5830.06	8	0.160901	-2.13393	696	0.763211	0.0354527	0.798663
22	23	0.024	-2.032	1073	50903.9	9899.17	11041.2	4	0.174953	-1.87361	568	0.839387	0.0538251	0.893212
22	24	0.024	-1.747	1074	37558.7	6471.32	2788.6	3	0.168537	-1.5994	557	0.743802	0.0404524	0.784254
22	25	0.024	-1.463	1075	53755.8	8960.5	7759.29	6	0.139573	-1.3052	1007	0.833269	0.0200862	0.853355
22	26	0.024	-1.178	1076	225598	8694.48	8568.65	18	0.152965	-0.999875	1308	0.900074	0.0136541	0.913728
22	27	0.024	-0.893	1077	445786	8195.44	8356.17	28	0.150883	-0.761069	2016	0.934773	0.0118673	0.94664
22	28	0.024	-0.609	1078	227552	7805.92	8026.2	23	0.153121	-0.471118	1847	0.929	0.0150278	0.944028
22	29	0.024	-0.324	1079	215913	9265.91	9191.09	18	0.150438	-0.185448	1783	0.900883	0.0259535	0.926837
22	30	0.024	-0.039	1080	169181	9757.82	9733.19	15	0.153273	0.103242	1819	0.914109	0.0222986	0.936407
22	31	0.024	0.245	1081	248373	9009.8	9334.15	16	0.161983	0.403242	1664	0.922446	0.013134	0.93558
22	32	0.024	0.53	1082	339873	9570.26	9738.31	21	0.174723	0.667651	2177	0.934072	0.0131776	0.947249
22	33	0.024	0.815	1083	326817	9694.87	9604.56	19	0.167561	0.942743	1939	0.922716	0.0195801	0.942296
22	34	0.024	1.099	1084	296266	9308.24	9065.88	18	0.185053	1.24155	2112	0.910647	0.0303656	0.941013
22	35	0.024	1.384	1085	265511	8253.06	7744.41	17	0.183643	1.5379	2111	0.903578	0.020579	0.924157
22	36	0.024	1.669	1086	169160	8766.35	8849.32	13	0.139041	1.82214	1658	0.871307	0.0281747	0.899482
22	37	0.024	1.953	1087	242373	8392.11	8804.82	13	0.179761	2.09679	1663	0.883632	0.0239022	0.907534
22	38	0.024	2.238	1088	197136	5462.08	6569.07	10	0.172453	2.38525	1451	0.880006	0.0359869	0.915993
22	39	0.024	2.523	1089	333421	3303.78	4126.3	20	0.13904	2.64103	930	0.864872	0.0466163	0.911489
22	40	0.024	2.807	1090	420082	2977.35	3557.95	19	0.15888	2.96283	917	0.890743	0.0380915	0.928835
22	41	0.024	3.092	1091	455877	2223.69	2485.29	18	0.16633	3.21858	594	0.847298	0.0583024	0.905601
22	42	0.024	3.377	1092	357309	2428.37	3046.2	11	0.198099	3.47373	352	0.792158	0.0745375	0.866695
23	16	0.28	-4.025	1116	10543.3	13923.6	0	1	0.309959	-3.76929	261	0.954545	0.0152659	0.969811
23	17	0.28	-3.74	1117	2198.1	6654.95	0	1	0.513357	-3.59237	226	0.697368	0.117893	0.815261
23	18	0.28	-3.455	1118	12595	3466.04	6476.51	2	0.367311	-3.27473	239	0.228106	0.255545	0.483651
23	19	0.28	-3.171	1119	20627.8	9068.44	6651.88	5	0.483751	-3.07467	456	0.660576	0.109806	0.770383
23	20	0.28	-2.886	1120	35402.8	11020.3	9505.47	5	0.325522	-2.74315	561	0.744242	0.0292388	0.773481
23	21	0.28	-2.601	1121	12814.3	6597.87	6669.83	3	0.398405	-2.41279	509	0.716285	0.0774245	0.79371
23	23	0.28	-2.032	1123	26285.4	7998.73	9686.3	6	0.372205	-1.87287	988	0.824827	0.0207412	0.845569
23	24	0.28	-1.747	1124	22393.3	10849.3	11158.7	6	0.433331	-1.66243	1081	0.863647	0.0107044	0.874351
23	25	0.28	-1.463	1125	60767.4	9485.14	11518.7	5	0.365615	-1.35137	992	0.820677	0.0180905	0.838767
23	26	0.28	-1.178	1126	142576	9694.11	10396.1	10	0.435174	-1.02644	1309	0.875143	0.0146358	0.889779
23	27	0.28	-0.893	1127	331135	8729.14	9107.45	17	0.412961	-0.734448	1462	0.919543	0.0168947	0.936438
23	28	0.28	-0.609	1128	283627	7949.65	7481.43	16	0.424815	-0.502288	2457	0.901857	0.0304622	0.932319
23	29	0.28	-0.324	1129	178762	9772.74	9981.26	16	0.445125	-0.207588	2466	0.89682	0.0343664	0.931187
23	30	0.28	-0.039	1130	222434	9890.39	10002.2	16	0.419566	0.100413	2039	0.912899	0.02205	0.934949
23	31	0.28	0.245	1131	296020	9196.01	9765.48	17	0.434604	0.374879	1864	0.915515	0.0187806	0.934296
23	32	0.28	0.53	1132	153754	10127.6	9963.74	12	0.402552	0.661696	1539	0.880213	0.0309479	0.911161
23	33	0.28	0.815	1133	367813	8839.33	9359.56	23	0.41208	0.956896	2191	0.928274	0.0180523	0.946326
23	34	0.28	1.099	1134	463370	8569.21	9239.92	28	0.41613	1.27519	2289	0.932842	0.0221947	0.955037
23	35	0.28	1.384	1135	626713	8361.19	9301.57	36	0.420148	1.54161	1701	0.945328	0.0152306	0.960559
23	36	0.28	1.669	1136	639268	7036.13	8488.72	34	0.426635	1.82439	1818	0.935139	0.0243355	0.959475
23	37	0.28	1.953	1137	645152	8076.45	8379.17	27	0.462655	2.09267	1868	0.939837	0.0195906	0.959428
23	38	0.28	2.238	1138	302561	6927.62	7470	15	0.40495	2.39964	1858	0.902713	0.0336956	0.936408
23	39	0.28	2.523	1139	374198	6912.75	6601.38	18	0.40988	2.67731	2052	0.911708	0.0287235	0.940432
23	40	0.28	2.807	1140	300293	3253.49	3923.9	14	0.411795	2.95233	688	0.828152	0.0643993	0.892551
23	41	0.28	3.092	1141	502513	2231.36	2327.62	25	0.386729	3.23634	490	0.88304	0.0416189	0.924659
23	42	0.28	3.377	1142	591105	2438.72	2173.47	20	0.398861	3.52854	393	0.869411	0.0493561	0.918767
23	43	0.28	3.661	1143	344988	1709.81	2133.43	12	0.459938	3.79973	355	0.749385	0.124158	0.873543
23	44	0.28	3.946	1144	49284	1338.72	1686.91	3	0.466112	4.00641	222	0.213333	0.331771	0.545104
23	45	0.28	4.231	1145	73926	735.139	894.832	3	0.514248	4.38655	236	0.345768	0.272323	0.61809
24	14	0.537	-4.594	1164	2707.9	13897.7	0	1	0.684746	-4.44465	126	0.939394	0.0293561	0.96875
24	16	0.537	-4.025	1166	15270.6	5010.78	0	1	0.697536	-3.85322	296	0.64759	0.0649403	0.712531
24	17	0.537	-3.74	1167	10330.1	3698.47	4807.97	3	0.746723	-3.60061	265	0.315697	0.186548	0.502245
24	19	0.537	-3.171	1169	1819.9	9786.11	0	1	0.665095	-3.06984	358	0.90604	0.0186909	0.924731
24	20	0.537	-2.886	1170	11938.5	136.569	0	1	0.663183	-2.71328	94	0	0.0217391	0.0217391
24	22	0.537	-2.317	1172	34438.5	5455.18	5961.93	5	0.67062	-2.20208	582	0.741438	0.0773254	0.818764
24	23	0.537	-2.032	1173	49493.8	10066	10234.5	12	0.648964	-1.88957	1358	0.897535	0.0278786	0.925414
24	24	0.537	-1.747	1174	16375.6	11839.8	13182.2	4	0.672798	-1.61703	739	0.85111	0.00886973	0.85998
24	25	0.537	-1.463	1175	88919	10435.4	10640.2	11	0.653367	-1.32328	1893	0.887322	0.0279153	0.915237
24	26	0.537	-1.178	1176	217366	9009.42	9573.46	15	0.684282	-1.01539	1977	0.894789	0.0272039	0.921993
24	27	0.537	-0.893	1177	189181	9176.33	9499.86	13	0.689901	-0.775126	1461	0.900145	0.0185392	0.918684
24	28	0.537	-0.609	1178	199276	9653.47	9052.65	17	0.663585	-0.487172	2767	0.907784	0.0295888	0.937372
24	29	0.537	-0.324	1179	150972	10192.9	9719.89	11	0.673965	-0.179482	2300	0.874004	0.0517339	0.925738
24	30	0.537	-0.039	1180	133114	8676.66	8990.6	13	0.647468	0.0868181	2126	0.889747	0.0271618	0.916909
24	31	0.537	0.245	1181	189437	9359.91	9805.94	19	0.652435	0.376687	1855	0.910988	0.0186632	0.929651
24	32	0.537	0.53	1182	142460	9854.92	10099.9	12	0.655721	0.675987	1685	0.890934	0.027627	0.918561
24	33	0.537	0.815	1183	299403	9854.78	9950.56	22	0.637551	0.939355	2524	0.934291	0.0162902	0.950581
24	34	0.537	1.099	1184	170231	9552.58	9607.7	12	0.659231	1.29576	1332	0.888998	0.0276914	0.916689
24	35	0.537	1.384	1185	205028	8696.44	9052.7	17	0.650682	1.55647	1670	0.895423	0.0314923	0.926915
24	36	0.537	1.669	1186	244158	9793.47	10156.9	15	0.665413	1.82051	1914	0.912126	0.0183898	0.930516
24	37	0.537	1.953	1187	503608	8258.54	8945.65	31	0.634245	2.12774	2318	0.939353	0.0187151	0.958068
24	38	0.537	2.238	1188	712844	5567.07	6593.99	31	0.662378	2.35401	2142	0.937531	0.0231379	0.960668
24	39	0.537	2.523	1189	195866	6180.87	5888.37	12	0.699397	2.65003	1679	0.896342	0.0243132	0.920655
24	40	0.537	2.807	1190	203972	4798.43	4529.77	11	0.638697	2.93516	1219	0.809833	0.0785327	0.888366
24	41	0.537	3.092	1191	192850	3758.59	3007.22	12	0.660114	3.25499	849	0.762056	0.118184	0.88024
24	42	0.537	3.377	1192	268398	2617.19	2645.7	14	0.643961	3.51987	436	0.800437	0.071872	0.872309
24	43	0.537	3.661	1193	455801	2126.31	2239.01	21	0.666008	3.81274	275	0.803399	0.0787726	0.882171
24	44	0.537	3.946	1194	234099	1405.93	1402.74	13	0.64244	4.05011	225	0.647778	0.164762	0.81254
24	45	0.537	4.231	1195	110889	1088.62	1187.7	6	0.657824	4.39239	265	0.495146	0.210404	0.705549
24	46	0.537	4.515	1196	36963	177.083	0	1	0.617855	4.65437	282	0.353403	0.0940242	0.447427
24	47	0.537	4.8	1197	123210	763.995	785.156	7	0.694347	4.92823	230	0.465796	0.23091	0.696705
24	48	0.537	5.085	1198	147852	743.229	793.472	6	0.696924	5.24229	240	0.482274	0.239409	0.721683
24	49	0.537	5.369	1199	172494	360.549	426.177	3	0.713806	5.50247	85	0.290766	0.179714	0.47048
25	14	0.794	-4.594	1214	17057	6545.89	8653.13	3	0.949515	-4.43945	228	0.397436	0.247847	0.645283
25	16	0.794	-4.025	1216	29562.6	5114.43	359.28	2	0.893043	-3.85921	247	0.661932	0.153858	0.815789
25	17	0.794	-3.74	1217	22308.6	12551.2	0	1	0.805373	-3.50779	126	0.967742	0.00100806	0.96875
25	19	0.794	-3.171	1219	11853.6	12078.5	17878.3	2	0.975422	-3.03188	595	0.947686	0.0103106	0.957997
25	20	0.794	-2.886	1220	30981.4	7678.92	8256.34	4	0.937294	-2.67658	586	0.859821	0.031302	0.891123
25	21	0.794	-2.601	1221	40995.1	6273.56	7283.66	5	0.931055	-2.47978	444	0.81244	0.0530368	0.865477
25	22	0.794	-2.317	1222	31177.1	10524.7	13143.1	4	0.902556	-2.18682	707	0.854262	0.0466015	0.900863
25	23	0.794	-2.032	1223	32779.5	8830.77	9902.8	6	0.907553	-1.90194	683	0.791045	0.0732288	0.864274
25	24	0.794	-1.747	1224	5170.8	6738.9	7393.53	2	0.962259	-1.59624	621	0.757877	0.0206589	0.778536
25	25	0.794	-1.463	1225	87552.6	4810.48	4873.26	4	0.939849	-1.31464	1260	0.830999	0.0312955	0.862295
25	26	0.794	-1.178	1226	136882	9459.06	9021.47	10	0.908306	-1.01473	1089	0.852271	0.0374272	0.889698
25	27	0.794	-0.893	1227	169192	10040.5	10050.6	11	0.903381	-0.747039	2137	0.860814	0.0381043	0.898919
25	28	0.794	-0.609	1228	151138	9889.77	9941.36	10	0.888481	-0.521497	2045	0.871405	0.0268476	0.898252
25	29	0.794	-0.324	1229	55287.5	4447.28	3541.62	5	0.978798	-0.181046	1024	0.728592	0.056495	0.785087
25	30	0.794	-0.039	1230	72784.3	9864.12	9225.97	7	0.878619	0.121701	1773	0.85532	0.0523636	0.907683
25	31	0.794	0.245	1231	106160	7906.24	8146.2	6	0.937762	0.415112	1138	0.792894	0.0756488	0.868543
25	32	0.794	0.53	1232	177990	8406.81	8544.74	12	0.914027	0.661426	1805	0.863674	0.0544574	0.918131
25	33	0.794	0.815	1233	160023	8926.92	9246.75	13	0.936955	0.935739	1738	0.879703	0.0332589	0.912962
25	34	0.794	1.099	1234	82214.7	9486.98	8010.01	9	0.917477	1.21949	1192	0.867345	0.0371657	0.904511
25	35	0.794	1.384	1235	158082	9507.16	9507.62	13	0.933459	1.54087	1546	0.859553	0.0446889	0.904242
25	36	0.794	1.669	1236	178302	8897.73	9608.13	11	0.929595	1.81732	1375	0.860798	0.0383078	0.899105
25	37	0.794	1.953	1237	319893	5633.52	9589.63	7	0.917682	2.15019	1491	0.847929	0.0479861	0.895915
25	38	0.794	2.238	1238	448750	5862.52	6682.62	24	0.912879	2.40653	1443	0.912871	0.0310903	0.943961
25	39	0.794	2.523	1239	323455	5527.3	6254.93	16	0.94489	2.61471	1336	0.897666	0.0242192	0.921886
25	40	0.794	2.807	1240	162259	4595	3485.67	13	0.935694	2.95727	1346	0.836068	0.0592994	0.895368
25	41	0.794	3.092	1241	173059	3954.69	2403.24	10	0.902361	3.2252	1350	0.836345	0.0556876	0.892033
25	42	0.794	3.377	1242	137570	2219.73	1225.98	7	0.900741	3.48782	596	0.757883	0.0759932	0.833876
25	43	0.794	3.661	1243	332465	2171.48	2782.04	14	0.91875	3.80752	284	0.730654	0.138813	0.869467
25	44	0.794	3.946	1244	377715	2519.24	2165.76	13	0.928749	4.07736	347	0.78343	0.108228	0.891658
25	45	0.794	4.231	1245	196950	1478.2	2041.4	9	0.973196	4.39234	371	0.673615	0.144636	0.818251
25	46	0.794	4.515	1246	110889	1034.86	1337.63	5	0.957992	4.65698	211	0.49915	0.192312	0.691461
25	47	0.794	4.8	1247	123210	948.746	1013.84	5	0.919215	4.94381	275	0.513858	0.211479	0.725337
25	48	0.794	5.085	1248	49284	562.549	604.749	3	0.913439	5.18668	89	0.0934066	0.192308	0.285714
25	49	0.794	5.369	1249	135531	506.571	737.382	4	0.862146	5.54207	116	0.286842	0.22793	0.514772
25	50	0.794	5.654	1250	234099	428.817	554.285	5	0.910273	5.7284	104	0.285248	0.265981	0.55123
26	10	1.051	-5.732	1260	5865.3	75.2826	0	1	1.1405	-5.5581	41	0	0.025	0.025
26	13	1.051	-4.878	1263	8786.7	151.707	0	1	1.10024	-4.77294	142	0.0537634	0.181019	0.234783
26	15	1.051	-4.309	1265	18292.8	8423.65	12367.8	2	1.17455	-4.15684	163	0.854701	0.0508547	0.905556
26	16	1.051	-4.025	1266	10535	224.146	0	1	1.09003	-3.8896	95	0.0434783	0.136646	0.180124
26	18	1.051	-3.455	1268	14992.3	8718.17	10388.7	3	1.24293	-3.34252	367	0.886752	0.028853	0.915605
26	19	1.051	-3.171	1269	1837.9	2665.2	0	1	1.25031	-3.03805	378	0.5	0.283019	0.783019
26	20	1.051	-2.886	1270	11397.4	8822.57	0	1	1.17923	-2.7897	255	0.967742	0.00900225	0.976744
26	21	1.051	-2.601	1271	20450.7	10279.8	11800.2	4	1.12024	-2.4833	706	0.830902	0.048093	0.878995
26	22	1.051	-2.317	1272	14773	7186.53	214.977	2	1.19747	-2.19257	388	0.48927	0.160558	0.649828
26	23	1.051	-2.032	1273	56359.7	9037.27	10265.2	5	1.22554	-1.88117	899	0.794883	0.0366707	0.831553
26	24	1.051	-1.747	1274	38193.6	8966.45	10233.2	5	1.17961	-1.62557	1218	0.883729	0.0491287	0.932857
26	25	1.051	-1.463	1275	72458.7	8629.52	9776.6	6	1.18633	-1.34726	1632	0.823485	0.0583998	0.881885
26	26	1.051	-1.178	1276	49571.7	7271.99	3632.78	5	1.16432	-1.02545	1140	0.73675	0.121822	0.858572
26	27	1.051	-0.893	1277	119180	7788.95	9407.41	7	1.16084	-0.73036	1110	0.737519	0.0936166	0.831136
26	28	1.051	-0.609	1278	115296	9554.81	9576.55	9	1.14297	-0.468869	1833	0.835467	0.0543203	0.889788
26	29	1.051	-0.324	1279	67304.3	9550.01	10940.4	5	1.17565	-0.217377	1691	0.866166	0.0396681	0.905834
26	30	1.051	-0.039	1280	142197	9719.5	9824.29	10	1.15838	0.115887	2430	0.891949	0.0278904	0.91984
26	31	1.051	0.245	1281	92693.6	10319.8	10282.1	11	1.15101	0.384007	1969	0.883566	0.0386873	0.922253
26	32	1.051	0.53	1282	194014	8779.09	9596.99	12	1.19271	0.673746	2047	0.884324	0.0381675	0.922491
26	33	1.051	0.815	1283	193220	9017.81	8994.27	14	1.17821	0.976242	2253	0.897277	0.0391226	0.936399
26	34	1.051	1.099	1284	174194	9441.3	10510.8	11	1.17823	1.28072	2112	0.893575	0.0334262	0.927001
26	35	1.051	1.384	1285	182466	9183.35	8883.56	14	1.19	1.5394	2105	0.880089	0.0466749	0.926764
26	36	1.051	1.669	1286	174919	9457	9416.99	11	1.1726	1.82562	2027	0.884774	0.030394	0.915168
26	37	1.051	1.953	1287	383825	4911.83	5184.64	20	1.20026	2.10329	1876	0.885638	0.0418212	0.92746
26	38	1.051	2.238	1288	417483	6771.12	7269.35	22	1.1748	2.41502	2038	0.918151	0.026215	0.944366
26	39	1.051	2.523	1289	340362	5626.12	6186.03	19	1.17769	2.65063	1436	0.904178	0.0267529	0.93093
26	40	1.051	2.807	1290	122935	3908.4	2642.4	10	1.1956	2.91764	824	0.791911	0.0966961	0.888607
26	41	1.051	3.092	1291	103017	3848.64	1492.26	7	1.18017	3.26163	1235	0.823757	0.0632676	0.887025
26	42	1.051	3.377	1292	260697	3189.03	3584.25	14	1.17274	3.50931	913	0.813708	0.0946321	0.90834
26	43	1.051	3.661	1293	384675	2934.45	3085.41	19	1.17268	3.81821	445	0.758534	0.146483	0.905017
26	44	1.051	3.946	1294	394272	2796.02	2788.75	21	1.15059	4.10528	453	0.803368	0.101837	0.905205
26	45	1.051	4.231	1295	431235	2419.81	2105.14	18	1.1845	4.35622	428	0.792195	0.120155	0.91235
26	46	1.051	4.515	1296	234099	1192.01	1602.45	10	1.1793	4.61451	349	0.702263	0.12283	0.825093
26	47	1.051	4.8	1297	110889	815.289	1028.37	5	1.14769	4.93277	210	0.395172	0.253796	0.648968
26	49	1.051	5.369	1299	61605	276.6	362.459	2	1.13722	5.53665	74	0.0996169	0.11705	0.216667
26	50	1.051	5.654	1300	86247	585.967	1064.23	2	1.1073	5.78633	90	0.179545	0.158069	0.337615
27	10	1.307	-5.732	1310	1517.8	486.836	0	1	1.51855	-5.66542	102	0.10989	0.00486399	0.114754
27	16	1.307	-4.025	1316	23469.1	10714.4	11740.7	2	1.3974	-3.82782	345	0.958904	0.00738803	0.966292
27	17	1.307	-3.74	1317	4822.8	213.817	0	1	1.32944	-3.6816	100	0.722222	0.0959596	0.818182
27	21	1.307	-2.601	1321	10623.3	5718.47	0	1	1.35686	-2.4403	420	0.526032	0.0816943	0.607727
27	23	1.307	-2.032	1323	71129.8	3115.96	301.266	4	1.50116	-1.87507	485	0.374032	0.1866	0.560632
27	24	1.307	-1.747	1324	36163.2	6372.91	176.566	3	1.41144	-1.62032	413	0.375	0.135275	0.510275
27	25	1.307	-1.463	1325	62275.1	3377.45	4815.42	4	1.44375	-1.30134	1161	0.764982	0.0757715	0.840753
27	26	1.307	-1.178	1326	44750.4	11411.6	18930.3	2	1.41262	-0.964881	481	0.451587	0.210515	0.662103
27	27	1.307	-0.893	1327	186350	8973.31	10367.8	13	1.4441	-0.765513	2119	0.867263	0.0434431	0.910706
27	28	1.307	-0.609	1328	147553	10138.8	10304.3	14	1.42503	-0.459653	2370	0.886298	0.0384767	0.924775
27	29	1.307	-0.324	1329	116123	9449.84	12455.8	4	1.42467	-0.201492	1052	0.677749	0.139647	0.817396
27	30	1.307	-0.039	1330	130455	10324.2	10733	8	1.46776	0.119908	1877	0.836238	0.0552997	0.891538
27	31	1.307	0.245	1331	102114	7556.29	6702.69	9	1.4406	0.391102	1702	0.849853	0.0320963	0.88195
27	32	1.307	0.53	1332	210523	8556.15	8200.63	14	1.43799	0.71147	2231	0.902919	0.0291128	0.932032
27	33	1.307	0.815	1333	323684	8778.97	8747.04	20	1.45842	0.957124	2471	0.914624	0.0277836	0.942407
27	34	1.307	1.099	1334	296694	7954.54	8580.61	19	1.42805	1.26413	2918	0.906878	0.0298979	0.936775
27	35	1.307	1.384	1335	385570	6570.09	7705.82	22	1.42382	1.52523	2516	0.905206	0.0322399	0.937446
27	36	1.307	1.669	1336	268546	4186.62	3719.47	20	1.41653	1.8068	1920	0.859512	0.0524975	0.912009
27	37	1.307	1.953	1337	207342	5373.77	5265.76	18	1.44339	2.09686	2025	0.894889	0.0331453	0.928034
27	38	1.307	2.238	1338	434745	6676.1	6651.66	23	1.44567	2.39512	2052	0.922538	0.0257647	0.948303
27	39	1.307	2.523	1339	231639	5112.48	7109.23	6	1.42311	2.67751	749	0.830177	0.0371201	0.867297
27	40	1.307	2.807	1340	60143.4	6760.8	3310.89	5	1.40815	2.9403	901	0.83192	0.0858316	0.917751
27	41	1.307	3.092	1341	98568	3147.31	3722.07	6	1.42865	3.20444	709	0.666667	0.140136	0.806802
27	42	1.307	3.377	1342	171683	3153.42	3363.82	9	1.4594	3.57162	568	0.538006	0.294642	0.832648
27	43	1.307	3.661	1343	332667	3120.8	3162.89	16	1.44992	3.79579	650	0.742818	0.164002	0.906819
27	44	1.307	3.946	1344	443556	2222.68	2304.61	19	1.42091	4.08918	576	0.792822	0.130991	0.923813
27	45	1.307	4.231	1345	283383	2247.08	2169.65	15	1.42019	4.34618	444	0.723027	0.154484	0.877512
27	46	1.307	4.515	1346	123210	1175.45	1944.05	4	1.39483	4.62332	229	0.527341	0.141308	0.668649
27	47	1.307	4.8	1347	24642	158.476	0	1	1.31773	4.86871	79	0.031746	0.0968254	0.128571
28	12	1.564	-5.163	1362	5892.2	8247.66	0	1	1.73783	-5.09135	277	0.916667	0.027193	0.94386
28	20	1.564	-2.886	1370	1107.8	8478.78	738.751	2	1.65284	-2.70688	488	0.441727	0.0810286	0.522755
28	22	1.564	-2.317	1372	12459	13100.7	0	1	1.69139	-2.13981	431	0.971831	0.0189311	0.990762
28	23	1.564	-2.032	1373	54513.8	6609.11	6415.34	4	1.70483	-1.89447	651	0.520594	0.167404	0.687998
28	24	1.564	-1.747	1374	125482	8505.64	8489.39	10	1.65105	-1.58444	2090	0.893976	0.0390785	0.933054
28	25	1.564	-1.463	1375	43739.6	10210.6	10705.5	5	1.6921	-1.34835	1151	0.767398	0.0812784	0.848676
28	26	1.564	-1.178	1376	157150	7291.75	10343.4	13	1.70364	-1.05533	2125	0.906985	0.0305053	0.93749
28	27	1.564	-0.893	1377	94411.3	9859.15	9690.86	14	1.68743	-0.733997	2322	0.879621	0.0276313	0.907253
28	28	1.564	-0.609	1378	62978.3	6599.61	5253.7	5	1.72636	-0.522173	1664	0.820244	0.0295693	0.849813
28	29	1.564	-0.324	1379	102808	9462.74	9978.24	8	1.72988	-0.206481	1867	0.887504	0.0230803	0.910584
28	30	1.564	-0.039	1380	182294	8196.76	7934.38	14	1.71558	0.12688	2510	0.889364	0.0200514	0.909415
28	31	1.564	0.245	1381	391298	6718.53	7000.95	27	1.71034	0.398991	2934	0.919113	0.0192284	0.938341
28	32	1.564	0.53	1382	485692	5243.22	5637.43	27	1.70309	0.650874	2992	0.901747	0.029713	0.93146
28	33	1.564	0.815	1383	449848	4832.08	5684.12	26	1.67405	0.931263	2666	0.888394	0.0268961	0.91529
28	34	1.564	1.099	1384	367656	3534.94	3436.26	20	1.69689	1.26051	1963	0.87826	0.0352503	0.91351
28	35	1.564	1.384	1385	327411	4520.52	4843.11	23	1.70178	1.51012	2712	0.907346	0.0311528	0.938499
28	36	1.564	1.669	1386	267337	3422.31	3328.63	18	1.70154	1.839	1819	0.90044	0.0250752	0.925515
28	37	1.564	1.953	1387	286981	5373.64	6340.05	14	1.72156	2.08035	1644	0.897823	0.0219254	0.919749
28	38	1.564	2.238	1388	272350	6034.28	6181.38	15	1.66111	2.34724	1537	0.877863	0.0329947	0.910858
28	39	1.564	2.523	1389	110889	6239.14	5784.87	5	1.681	2.62943	846	0.753895	0.0507331	0.804628
28	40	1.564	2.807	1390	113143	2300.87	2126.37	5	1.71534	3.01864	581	0.463408	0.271662	0.73507
28	41	1.564	3.092	1391	135531	1392.9	1191.05	6	1.72574	3.27188	633	0.505476	0.209609	0.715085
28	42	1.564	3.377	1392	283383	1690.64	1717.7	11	1.69275	3.52488	655	0.655681	0.202459	0.85814
28	43	1.564	3.661	1393	344988	1665.63	1966.46	14	1.6806	3.79266	634	0.69238	0.194906	0.887286
28	44	1.564	3.946	1394	110889	1184.62	1450.46	5	1.64213	4.03751	412	0.446023	0.211615	0.657637
28	45	1.564	4.231	1395	24642	244.977	0	1	1.5794	4.28582	263	0.0679012	0.20263	0.270531
29	13	1.821	-4.878	1413	5921.6	12028.1	0	1	1.96832	-4.87095	194	0.955224	0.0143193	0.969543
29	18	1.821	-3.455	1418	667.5	433.406	644.185	2	2.00534	-3.32199	398	0.0927419	0.0272059	0.119948
29	19	1.821	-3.171	1419	179.1	12537.8	0	1	1.93643	-3.03521	364	0.736264	0.140025	0.876289
29	20	1.821	-2.886	1420	1577.9	8465.78	8105.72	2	1.91926	-2.76765	402	0.757732	0.137591	0.895323
29	21	1.821	-2.601	1421	4246.1	4094.13	6128.51	2	2.00799	-2.43569	146	0.628378	0.0910094	0.719388
29	22	1.821	-2.317	1422	4694.2	7498.31	8895.84	3	1.92347	-2.18628	608	0.810985	0.0765686	0.887554
29	23	1.821	-2.032	1423	51569.3	7899.26	19402.4	2	1.88948	-1.8834	816	0.672438	0.0653897	0.737828
29	24	1.821	-1.747	1424	53444.4	9418.42	8610.9	5	1.95259	-1.66529	1239	0.77216	0.061118	0.833278
29	25	1.821	-1.463	1425	90155.1	9444.56	10364.5	8	1.89229	-1.32267	2072	0.832956	0.0407038	0.87366
29	26	1.821	-1.178	1426	127809	10213.7	10675.9	10	1.93521	-1.00674	2071	0.84917	0.0471636	0.896333
29	27	1.821	-0.893	1427	149675	9716.75	9590.6	14	1.91781	-0.734391	2813	0.901487	0.01864	0.920127
29	28	1.821	-0.609	1428	450268	6101.47	6865.4	26	1.9458	-0.481814	3298	0.926509	0.0113352	0.937844
29	29	1.821	-0.324	1429	575676	6685.62	7532.17	30	1.97674	-0.177395	3678	0.945319	0.012092	0.957411
29	30	1.821	-0.039	1430	667979	6870	6958.84	39	1.96836	0.125592	3969	0.955086	0.00797657	0.963062
29	31	1.821	0.245	1431	674750	6147.18	5480.31	38	1.94703	0.367183	3789	0.949956	0.0109867	0.960942
29	32	1.821	0.53	1432	511835	4033.99	4786.41	25	1.94769	0.642479	3439	0.9187	0.0191735	0.937873
29	33	1.821	0.815	1433	391680	7399.03	6921.26	23	1.97394	0.936054	3201	0.919577	0.0213131	0.94089
29	34	1.821	1.099	1434	173996	5070.23	5653.67	12	1.94166	1.23724	2343	0.862686	0.0375434	0.900229
29	35	1.821	1.384	1435	286471	4569.72	5844.13	13	1.93893	1.52901	1839	0.873482	0.0325167	0.905999
29	36	1.821	1.669	1436	279896	5679.6	6018.46	18	1.97318	1.81154	1408	0.888994	0.0293496	0.918343
29	37	1.821	1.953	1437	299844	6439.1	6400.33	15	1.95953	2.06987	1439	0.874749	0.029488	0.904237
29	38	1.821	2.238	1438	208521	4893.91	5063	12	1.94532	2.37352	1001	0.804382	0.0363318	0.840714
29	39	1.821	2.523	1439	267497	3879.96	3995.86	12	1.96051	2.69045	1050	0.78869	0.0619055	0.850595
29	40	1.821	2.807	1440	203148	1753.05	2183.52	9	1.93144	2.97917	622	0.661029	0.13508	0.796109
29	41	1.821	3.092	1441	234099	1824.34	1805.33	12	1.94015	3.22908	629	0.614155	0.213289	0.827444
29	42	1.821	3.377	1442	246420	2293.6	2453.87	10	1.92799	3.52527	491	0.602179	0.228859	0.831038
29	43	1.821	3.661	1443	73926	2668.4	3380.38	3	1.88426	3.74511	359	0.27957	0.363763	0.643332
30	16	2.078	-4.025	1466	2289.2	1104.91	0	1	2.30884	-3.90545	375	0.0875421	0.0734486	0.160991
30	17	2.078	-3.74	1467	4298.4	880.25	0	1	2.15807	-3.69371	383	0.116923	0.0263605	0.143284
30	20	2.078	-2.886	1470	32786.9	12134	16863.4	2	2.20343	-2.75672	1190	0.969432	0.0189398	0.988372
30	22	2.078	-2.317	1472	34794.1	8853.22	10976.9	4	2.22492	-2.13523	1197	0.707801	0.0524379	0.760239
30	23	2.078	-2.032	1473	9009.2	13178.1	0	1	2.2021	-1.79919	604	0.927536	0.0398905	0.967427
30	24	2.078	-1.747	1474	33374.3	9582.32	10152.6	6	2.20251	-1.59239	1575	0.889579	0.0499142	0.939493
30	25	2.078	-1.463	1475	79443.5	8248.91	8405.08	14	2.19835	-1.31126	2548	0.883369	0.0259137	0.909283
30	26	2.078	-1.178	1476	67383.8	6578.38	8746.09	8	2.18812	-1.09147	2465	0.870971	0.0252962	0.896267
30	27	2.078	-0.893	1477	168610	8511.86	8879.05	16	2.21348	-0.745351	2576	0.90781	0.0187657	0.926575
30	28	2.078	-0.609	1478	364402	6974.58	7245.05	26	2.19933	-0.448098	3897	0.941975	0.0130845	0.955059
30	29	2.078	-0.324	1479	664839	6926.6	7057.47	43	2.22355	-0.157562	3699	0.957141	0.00810727	0.965248
30	30	2.078	-0.039	1480	953323	6525.89	6552.18	55	2.20321	0.0924873	4036	0.96542	0.00659208	0.972012
30	31	2.078	0.245	1481	628647	6298.64	5825.7	40	2.22201	0.37582	3617	0.949566	0.0106939	0.96026
30	32	2.078	0.53	1482	724380	4853.2	5020.18	46	2.20493	0.677518	2858	0.948385	0.0113305	0.959715
30	33	2.078	0.815	1483	673662	6065.22	6311.27	38	2.21739	0.963195	3654	0.952028	0.0105129	0.962541
30	34	2.078	1.099	1484	553652	5872.13	5738.57	34	2.21393	1.24223	3191	0.940933	0.0128517	0.953785
30	35	2.078	1.384	1485	537726	5996.15	6123.04	33	2.2117	1.52065	1701	0.927287	0.0209325	0.948219
30	36	2.078	1.669	1486	438289	5860.97	5409.78	22	2.22275	1.78709	1339	0.902142	0.0269503	0.929093
30	37	2.078	1.953	1487	280650	3900.43	4023.46	13	2.21197	2.09829	1040	0.799763	0.0631862	0.862949
30	38	2.078	2.238	1488	295538	3554.6	2800.88	13	2.22122	2.38851	862	0.767184	0.075189	0.842373
30	39	2.078	2.523	1489	209456	2793.39	2824.65	11	2.16011	2.68409	559	0.614082	0.168529	0.782611
30	40	2.078	2.807	1490	72796.6	3093.82	3236.59	5	2.22227	2.87447	427	0.276106	0.335756	0.611862
30	41	2.078	3.092	1491	86247	3049.37	2746.33	4	2.11762	3.20546	439	0.248413	0.409339	0.657752
31	19	2.335	-3.171	1519	668.8	2328.51	179.249	2	2.48991	-3.04461	175	0.421622	0.165251	0.586873
31	20	2.335	-2.886	1520	1360.2	2184.17	0	1	2.49432	-2.87335	149	0.230769	0.195068	0.425837
31	21	2.335	-2.601	1521	12361.5	8873.11	0	1	2.45561	-2.50323	923	0.989583	0.00825216	0.997835
31	22	2.335	-2.317	1522	4565.5	8048.14	14363.8	2	2.50765	-2.19816	564	0.521632	0.145751	0.667383
31	23	2.335	-2.032	1523	56478.8	7623.74	8024.02	8	2.44562	-1.85156	1989	0.869504	0.0259845	0.895489
31	24	2.335	-1.747	1524	71919.6	8905.64	9897.26	9	2.45199	-1.61654	2600	0.893854	0.0223493	0.916203
31	25	2.335	-1.463	1525	124590	8182.78	8757.99	14	2.48039	-1.25754	2096	0.876304	0.0257205	0.902025
31	26	2.335	-1.178	1526	402768	8048.58	8169.24	32	2.48207	-1.03318	3381	0.94021	0.0126602	0.95287
31	27	2.335	-0.893	1527	621310	7426.05	7639.06	38	2.4661	-0.762615	4155	0.955206	0.00851192	0.963718
31	28	2.335	-0.609	1528	830123	7249.3	7726.53	50	2.45749	-0.486002	4081	0.963479	0.00840689	0.971886
31	29	2.335	-0.324	1529	728109	6905	7238.36	46	2.43827	-0.183344	3678	0.956977	0.00927572	0.966253
31	30	2.335	-0.039	1530	760873	8014.37	7550.88	45	2.45753	0.0921908	3892	0.963399	0.00716841	0.970567
31	31	2.335	0.245	1531	388123	6573.84	6794.33	29	2.44261	0.373893	3361	0.938689	0.0120225	0.950711
31	32	2.335	0.53	1532	454098	6123.55	6466.31	27	2.41832	0.671057	2660	0.925892	0.0181024	0.943995
31	33	2.335	0.815	1533	331764	6215.16	5548.87	21	2.42054	0.948872	2922	0.913266	0.022656	0.935922
31	34	2.335	1.099	1534	285909	7591.37	7435.31	19	2.42542	1.22146	2492	0.901615	0.0293441	0.930959
31	35	2.335	1.384	1535	296214	5753.33	4982.79	18	2.43131	1.53039	1415	0.874633	0.0277732	0.902406
31	36	2.335	1.669	1536	239883	2744.55	2714.61	12	2.42488	1.80376	985	0.803527	0.0470404	0.850568
31	37	2.335	1.953	1537	221534	3217.1	2922.62	9	2.44693	2.09957	808	0.73597	0.0762926	0.812263
31	38	2.335	2.238	1538	98568	1994.29	3567.55	4	2.4302	2.37616	638	0.503916	0.107211	0.611127
32	19	2.591	-3.171	1569	4015.9	1012.68	1334.4	3	2.75128	-3.03704	200	0.381868	0.299435	0.681303
32	20	2.591	-2.886	1570	13613.1	12592.3	13193.3	3	2.78941	-2.76067	1266	0.953152	0.0189508	0.972102
32	21	2.591	-2.601	1571	12987.7	7479.35	6879.88	2	2.72849	-2.45095	572	0.831776	0.137716	0.969492
32	22	2.591	-2.317	1572	37760.3	10325.6	10078.3	9	2.73411	-2.14802	2247	0.900434	0.0381694	0.938603
32	23	2.591	-2.032	1573	42880.4	10083.3	10562.3	6	2.7117	-1.84204	1805	0.889994	0.0341864	0.924181
32	24	2.591	-1.747	1574	329598	7402.69	6394.42	23	2.7578	-1.56975	3480	0.938058	0.0127919	0.95085
32	25	2.591	-1.463	1575	595978	5895.23	6608.71	36	2.71049	-1.32182	3768	0.940629	0.0160532	0.956682
32	26	2.591	-1.178	1576	599747	7775.46	7924.01	38	2.71199	-1.02839	3452	0.949455	0.0107062	0.960161
32	27	2.591	-0.893	1577	427552	6165.88	6856.67	28	2.69426	-0.754082	3076	0.930005	0.0112708	0.941276
32	28	2.591	-0.609	1578	489218	9051.88	9062.14	29	2.70088	-0.487053	3386	0.942988	0.0130051	0.955993
32	29	2.591	-0.324	1579	310438	9296.15	8444.45	19	2.70877	-0.19669	2657	0.919773	0.0175596	0.937333
32	30	2.591	-0.039	1580	459678	6285.51	7953.18	26	2.72135	0.0783346	2794	0.915956	0.027834	0.94379
32	31	2.591	0.245	1581	110527	7511.55	7302.45	10	2.69771	0.354359	2419	0.879885	0.0377379	0.917623
32	32	2.591	0.53	1582	81273.6	9842.16	10233.8	5	2.70198	0.650976	1229	0.802699	0.0719407	0.87464
32	33	2.591	0.815	1583	123941	10031.3	10158	8	2.71282	0.970125	1784	0.783846	0.0802091	0.864055
32	34	2.591	1.099	1584	98568	7005.26	5139.99	5	2.70908	1.20445	1400	0.660714	0.110641	0.771355
32	35	2.591	1.384	1585	23736.1	256.66	0	1	2.7164	1.53755	340	0.0433071	0.123074	0.166381
33	20	2.848	-2.886	1620	29139.1	8516.5	9150.51	4	2.96821	-2.71817	1585	0.82755	0.0227467	0.850297
33	21	2.848	-2.601	1621	50555.5	8952.96	8665.41	8	3.0125	-2.49205	1983	0.844834	0.0487175	0.893552
33	22	2.848	-2.317	1622	103894	7956.85	8328.24	10	3.00565	-2.13535	2282	0.884511	0.0316538	0.916165
33	23	2.848	-2.032	1623	229676	7094.83	8890.33	16	3.00189	-1.89588	2901	0.893358	0.0248212	0.91818
33	24	2.848	-1.747	1624	326014	9413.8	9386.77	24	2.96937	-1.60524	3458	0.936081	0.0149595	0.951041
33	25	2.848	-1.463	1625	341254	8622.56	8885.44	27	2.98782	-1.32618	3230	0.923313	0.01897	0.942283
33	26	2.848	-1.178	1626	564519	7316.46	7968.5	38	2.97346	-1.05417	3380	0.948589	0.0117867	0.960376
33	27	2.848	-0.893	1627	345199	9840.95	9985.48	29	2.97018	-0.762852	3761	0.939327	0.0150129	0.95434
33	28	2.848	-0.609	1628	295389	8470.25	8448.47	21	2.9663	-0.469015	2917	0.926384	0.0165928	0.942977
33	29	2.848	-0.324	1629	164135	6574.97	6098.85	11	2.95567	-0.23694	1899	0.875556	0.0286311	0.904187
33	30	2.848	-0.039	1630	29342.4	13015.9	3368.95	2	2.93285	0.106428	1110	0.70118	0.127649	0.828829
33	31	2.848	0.245	1631	48093.3	10385.2	11663.4	5	2.96448	0.347778	1014	0.84069	0.0629272	0.903617
33	32	2.848	0.53	1632	86368.6	10258.5	10712.1	7	2.94361	0.639687	1640	0.795907	0.0796839	0.875591
33	34	2.848	1.099	1634	36928.8	5899.98	5948.85	2	2.87459	1.22984	1037	0.83857	0.0350518	0.873622
34	17	3.105	-3.74	1667	16859	2338.44	3349.17	2	3.24033	-3.59342	586	0.696056	0.176077	0.872133
34	18	3.105	-3.455	1668	9928.7	10753.1	9365.4	3	3.28541	-3.31504	1110	0.88943	0.0263764	0.915806
34	19	3.105	-3.171	1669	23514.1	6020.57	6108.92	6	3.27235	-2.96788	1564	0.843202	0.0438878	0.88709
34	20	3.105	-2.886	1670	46227.7	9490.96	10422.4	6	3.26398	-2.75045	1908	0.864805	0.0521227	0.916928
34	21	3.105	-2.601	1671	128589	9800.99	9899.88	11	3.26366	-2.41788	2046	0.863092	0.0434166	0.906509
34	22	3.105	-2.317	1672	113487	8733.71	9375.23	17	3.25855	-2.20787	2743	0.90515	0.0310599	0.93621
34	23	3.105	-2.032	1673	357656	9814.54	10034.3	33	3.24052	-1.87267	3459	0.933665	0.0167266	0.950392
34	24	3.105	-1.747	1674	583951	8403.26	8819.31	47	3.24694	-1.60885	3911	0.948066	0.0124479	0.960514
34	25	3.105	-1.463	1675	552680	5847.36	7384.18	35	3.22212	-1.34195	3031	0.927222	0.0184557	0.945678
34	26	3.105	-1.178	1676	142224	8052.72	8470.79	12	3.24544	-1.03892	1969	0.806422	0.0655341	0.871956
34	27	3.105	-0.893	1677	112871	4582.96	2066.13	9	3.22504	-0.759966	1694	0.806705	0.0468755	0.85358
34	28	3.105	-0.609	1678	103307	10036.9	9429.91	10	3.21351	-0.46689	2049	0.892826	0.0238783	0.916704
34	29	3.105	-0.324	1679	32710.9	9502.54	10988.6	3	3.23806	-0.172912	838	0.630216	0.0966705	0.726886
34	30	3.105	-0.039	1680	65019.1	8987.34	10679.1	7	3.2119	0.145875	1964	0.768253	0.106294	0.874546
34	31	3.105	0.245	1681	54715.4	5411.95	3415.3	3	3.18723	0.353075	562	0.713653	0.0599758	0.773629
34	32	3.105	0.53	1682	22819.1	3194.83	0	1	3.11797	0.646819	830	0.979592	0.00368176	0.983274
35	16	3.362	-4.025	1716	17392.7	3320.61	1396	4	3.47865	-3.79291	401	0.513644	0.225149	0.738793
35	19	3.362	-3.171	1719	96509.5	6656.3	5774.79	14	3.51706	-3.05455	2440	0.881279	0.024592	0.905871
35	20	3.362	-2.886	1720	143840	8666.02	8969.1	16	3.47765	-2.68714	2443	0.898865	0.0254309	0.924296
35	21	3.362	-2.601	1721	260575	10004.2	10150.9	22	3.50858	-2.43988	3166	0.918939	0.022452	0.941391
35	22	3.362	-2.317	1722	318104	9867.71	10021.4	28	3.47321	-2.16295	3253	0.927358	0.0199069	0.947265
35	23	3.362	-2.032	1723	381017	9004.36	9719.46	35	3.47363	-1.89523	3350	0.929329	0.0164115	0.945741
35	24	3.362	-1.747	1724	386727	8567.36	9147	30	3.47903	-1.59078	3516	0.931239	0.0161301	0.947369
35	25	3.362	-1.463	1725	209321	9674	8872.04	17	3.46473	-1.34161	2748	0.89133	0.035155	0.926485
35	26	3.362	-1.178	1726	130540	5840.39	8059.5	8	3.44421	-1.02842	1489	0.751104	0.0824955	0.833599
35	27	3.362	-0.893	1727	21665.3	9639.68	9503.75	4	3.50015	-0.748707	1211	0.858338	0.0479879	0.906326
35	29	3.362	-0.324	1729	24848.8	8236.38	9091.07	5	3.49434	-0.136636	1160	0.828106	0.0596899	0.887796
35	30	3.362	-0.039	1730	26935.6	6178.91	4944.61	3	3.4321	0.170115	1095	0.855718	0.0439355	0.899653
36	16	3.618	-4.025	1766	8325.2	596.004	0	1	3.65756	-3.79276	516	0.504545	0.146655	0.6512
36	17	3.618	-3.74	1767	39507.8	11217.1	10053.5	4	3.76825	-3.55085	1672	0.798585	0.0262715	0.824856
36	18	3.618	-3.455	1768	103416	9935.72	10033.5	13	3.77455	-3.26938	1378	0.827608	0.0331226	0.860731
36	19	3.618	-3.171	1769	80466.3	10055.6	10080.5	10	3.75031	-3.0522	2287	0.854571	0.02148	0.876051
36	20	3.618	-2.886	1770	314048	10042.3	10199	28	3.74109	-2.74226	3267	0.919231	0.0232553	0.942486
36	21	3.618	-2.601	1771	352534	9774.54	9946.65	30	3.74535	-2.44852	3552	0.93436	0.0177298	0.952089
36	22	3.618	-2.317	1772	230227	10124.5	10179	25	3.737	-2.16698	3482	0.917813	0.0234409	0.941254
36	23	3.618	-2.032	1773	189004	9796.53	10238.6	17	3.73624	-1.88811	2456	0.879348	0.0367898	0.916138
36	24	3.618	-1.747	1774	98046.9	6489.37	8508.44	8	3.74225	-1.60967	1809	0.778669	0.0703578	0.849027
36	25	3.618	-1.463	1775	107220	9009.85	10093.9	8	3.70822	-1.37307	1813	0.830797	0.0286003	0.859397
37	15	3.875	-4.309	1815	24688.4	6789.39	7753.62	4	4.05126	-4.1682	1018	0.831612	0.0783664	0.909979
37	16	3.875	-4.025	1816	100484	6492.1	6288.05	8	4.02275	-3.86308	1104	0.664278	0.113012	0.77729
37	17	3.875	-3.74	1817	172438	10203.7	10349.8	16	4.04097	-3.59157	1771	0.86867	0.0195713	0.888241
37	18	3.875	-3.455	1818	233749	10117.9	10242.1	21	3.99575	-3.31605	2803	0.900378	0.0281033	0.928481
37	19	3.875	-3.171	1819	255614	9457.04	9511.05	24	3.98315	-3.00451	2936	0.907459	0.0312235	0.938682
37	20	3.875	-2.886	1820	160310	3384.87	1700.01	12	4.0207	-2.74059	1564	0.839614	0.0373483	0.876962
37	21	3.875	-2.601	1821	214988	9117.6	8703.14	25	3.99565	-2.47223	3528	0.925255	0.0247765	0.950031
37	22	3.875	-2.317	1822	115351	10447.9	10176.1	9	3.98629	-2.21444	2403	0.875621	0.0293007	0.904922
37	23	3.875	-2.032	1823	93565.6	9726.77	10577.8	9	3.95964	-1.91088	1645	0.788816	0.0876533	0.876469
37	24	3.875	-1.747	1824	17927.1	11923.1	2813.53	2	3.92068	-1.55902	501	0.809877	0.0545601	0.864437
38	14	4.132	-4.594	1864	12144.3	1592.54	1879.86	3	4.27065	-4.37316	427	0.401544	0.270933	0.672478
38	15	4.132	-4.309	1865	89659.4	5955.8	4113.09	8	4.23956	-4.14603	1494	0.567193	0.183152	0.750345
38	16	4.132	-4.025	1866	163033	9656.88	10254.7	17	4.27795	-3.87495	2488	0.884493	0.0325806	0.917074
38	17	4.132	-3.74	1867	68181.2	7195.22	7492.35	11	4.25585	-3.60771	2288	0.862208	0.0494698	0.911678
38	18	4.132	-3.455	1868	77508.4	4612.58	2600.21	11	4.269	-3.31605	1704	0.774424	0.092162	0.866586
38	19	4.132	-3.171	1869	66990.7	10921.1	10931.1	7	4.25857	-3.00745	1797	0.833359	0.0496015	0.88296
38	20	4.132	-2.886	1870	83414.5	10418.1	10792.3	9	4.25122	-2.74194	2066	0.842935	0.0446428	0.887577
38	21	4.132	-2.601	1871	89919.8	9077.51	9528.99	9	4.21983	-2.44463	2000	0.865284	0.0407975	0.906081
38	22	4.132	-2.317	1872	13085.2	9137.67	2731.06	2	4.24671	-2.23105	754	0.879747	0.0270016	0.906748
38	23	4.132	-2.032	1873	11026.3	2443.54	0	1	4.32689	-1.8725	417	0.72973	0.0186979	0.748428
38	24	4.132	-1.747	1874	19531	3211.94	4767.6	2	4.19896	-1.63975	423	0.550669	0.0550355	0.605705
38	26	4.132	-1.178	1876	14466.9	320.887	0	1	4.32937	-1.09024	133	0.172043	0.0946237	0.266667
39	12	4.389	-5.163	1912	13457.1	1921.59	584.674	2	4.49792	-5.05434	749	0.692737	0.116511	0.809249
39	14	4.389	-4.594	1914	134091	9377.28	10413.6	10	4.52227	-4.42611	1674	0.796706	0.0851011	0.881807
39	15	4.389	-4.309	1915	49967.4	5440.72	5890.09	10	4.51882	-4.17768	1364	0.718402	0.138566	0.856969
39	16	4.389	-4.025	1916	59862	7217.12	8930.71	8	4.48912	-3.90359	1464	0.794397	0.0740082	0.868405
39	17	4.389	-3.74	1917	108337	7284.29	6137.47	14	4.49591	-3.5719	1953	0.846179	0.0645529	0.910731
39	18	4.389	-3.455	1918	81299.3	4900.71	2183.15	8	4.5008	-3.31906	1704	0.803727	0.0536542	0.857381
39	19	4.389	-3.171	1919	91372.8	3965.79	1714.15	9	4.49814	-3.05027	1373	0.789679	0.0824641	0.872143
39	20	4.389	-2.886	1920	14151.3	12633.4	1721.57	2	4.43007	-2.77624	1051	0.820181	0.0624202	0.882601
40	11	4.646	-5.448	1961	2233.6	27.9401	0	1	4.74382	-5.26886	185	0.0849673	0.0534942	0.138462
40	12	4.646	-5.163	1962	14171.7	993.829	1134.5	3	4.82809	-5.03644	540	0.768879	0.122226	0.891105
40	13	4.646	-4.878	1963	9419.2	2526.79	4189.05	3	4.76078	-4.75209	461	0.772382	0.119587	0.89197
40	14	4.646	-4.594	1964	10958.8	1769.81	1488.4	4	4.72668	-4.41855	729	0.802479	0.0876075	0.890086
40	15	4.646	-4.309	1965	46032.8	1571.95	2118.44	2	4.77918	-4.10485	507	0.454395	0.0686209	0.523016
40	16	4.646	-4.025	1966	58428.4	1619.56	1022.58	7	4.76762	-3.87296	705	0.64	0.0835758	0.723576
40	17	4.646	-3.74	1967	99417.5	1708.84	1550.95	9	4.75464	-3.64982	1049	0.754141	0.0274757	0.781617
40	18	4.646	-3.455	1968	6226.2	1100.33	283.525	2	4.68015	-3.26515	585	0.41483	0.209366	0.624196
41	11	4.902	-5.448	2011	4568.8	1360.72	0	1	5.08981	-5.23304	115	0.289474	0.330245	0.619718
41	13	4.902	-4.878	2013	33866.5	2068.92	2093.58	4	5.01137	-4.72437	670	0.635813	0.154942	0.790755
41	14	4.902	-4.594	2014	65467.7	4774.88	2090.06	6	5.02948	-4.41238	1136	0.786098	0.0547816	0.84088
41	15	4.902	-4.309	2015	12542.1	1271.31	0	1	5.04803	-4.22488	498	0.488959	0.0201319	0.509091
41	16	4.902	-4.025	2016	12240.8	6789.58	0	1	4.93615	-3.88377	436	0.972477	0.0138555	0.986333
41	23	4.902	-2.032	2023	11244.8	95.5846	0	1	4.99959	-1.80904	123	0.0961538	0.0374867	0.133641
42	10	5.159	-5.732	2060	14931.1	10109.5	15161.4	2	5.30494	-5.4901	902	0.74717	0.183328	0.930498
42	11	5.159	-5.448	2061	8943.9	14538.8	0	1	5.20063	-5.30678	687	0.966292	0.0250122	0.991304
42	12	5.159	-5.163	2062	12671.6	1487.73	0	1	5.24356	-4.89602	476	0.985294	0.00633768	0.991632
42	13	5.159	-4.878	2063	23712	10931.7	872.257	2	5.25061	-4.74169	1050	0.917824	0.0186128	0.936437
42	14	5.159	-4.594	2064	32104.1	8518.58	10037.4	4	5.23706	-4.43275	963	0.791692	0.075468	0.86716
43	10	5.416	-5.732	2110	32420.5	932.23	254.783	2	5.59517	-5.57353	445	0.24714	0.327246	0.574386
43	11	5.416	-5.448	2111	7131.2	1176	426.821	2	5.55486	-5.31648	680	0.917864	0.0265027	0.944367
43	14	5.416	-4.594	2114	3797.9	1936.02	0	1	5.52636	-4.4027	529	0.355438	0.0150287	0.370466
45	8	5.93	-6.302	2208	11468.3	13694.7	0	1	6.11051	-6.12039	659	0.897196	0.0699679	0.967164

## Sheet: Mammals_20
x	y	min_x	min_y	id	climate_area	avg_dist_among_cells	avg_dist_among_frags	number_of_patches	pc1	pc2	richness	beta_sim	beta_sne	beta_sor
1	9	-5.369	-2.601	9	432540	525.429	470.285	16	-4.82701	-2.10787	9	0.749616	0.130531	0.880147
1	10	-5.369	-1.89	10	231156	492.512	515.305	16	-5.0063	-1.52655	162	0.735823	0.209418	0.945241
1	11	-5.369	-1.178	11	575555	2336.17	2392.03	32	-4.86302	-0.772812	46	0.785259	0.141192	0.926451
1	12	-5.369	-0.466	12	739260	522.215	547.821	31	-4.91395	-0.195274	47	0.724007	0.113698	0.837705
1	13	-5.369	0.245	13	36963	80.6691	0	1	-5.22363	0.268231	39	0	0.0512821	0.0512821
2	9	-4.727	-2.601	29	691816	1472.42	1497.72	47	-4.37701	-2.20296	170	0.913826	0.0608866	0.974712
2	10	-4.727	-1.89	30	948237	2148.34	2117.46	82	-4.39735	-1.53605	232	0.954933	0.0277252	0.982658
2	11	-4.727	-1.178	31	2.65441e+06	2543.7	2595.58	127	-4.45588	-0.777627	91	0.968595	0.010959	0.979554
2	12	-4.727	-0.466	32	1.0898e+06	1706.19	1697.26	46	-4.38138	-0.220061	81	0.875655	0.0425788	0.918234
3	8	-4.085	-3.313	48	50446.7	1569.96	1956.58	7	-3.54372	-2.68495	9	0.387097	0.35957	0.746667
3	9	-4.085	-2.601	49	642886	2097.89	2232.6	65	-3.77114	-2.23229	58	0.894359	0.075063	0.969422
3	10	-4.085	-1.89	50	714419	2954.48	2980.76	57	-3.80889	-1.46129	86	0.928835	0.0319258	0.96076
3	11	-4.085	-1.178	51	2.31846e+06	3118.46	3169.31	120	-3.77733	-0.800177	129	0.970956	0.0131777	0.984134
3	12	-4.085	-0.466	52	1873725	3146.93	3238.62	79	-3.74662	-0.237968	136	0.961339	0.0105871	0.971926
3	13	-4.085	0.245	53	480519	518.128	474.55	18	-3.63038	0.489694	115	0.684747	0.0856522	0.7704
4	8	-3.443	-3.313	68	95897.2	1275.94	1285.45	19	-3.18127	-2.72115	272	0.601383	0.288543	0.889926
4	9	-3.443	-2.601	69	278978	2191.36	2213.8	36	-3.12123	-2.22597	254	0.846046	0.119599	0.965646
4	10	-3.443	-1.89	70	893041	3696.46	3664.9	54	-3.09284	-1.44606	136	0.950759	0.0217513	0.972511
4	11	-3.443	-1.178	71	2.49072e+06	3852.39	3939.59	119	-3.12295	-0.788301	246	0.973584	0.0106635	0.984247
4	12	-3.443	-0.466	72	2.33177e+06	4431.97	4497.75	102	-3.08601	-0.19538	349	0.976594	0.0062764	0.98287
4	13	-3.443	0.245	73	1306026	1221.51	1177.8	51	-3.13891	0.57319	210	0.938834	0.010797	0.949631
4	14	-3.443	0.957	74	776223	821.892	606.124	23	-3.04173	1.27917	143	0.904995	0.0176298	0.922625
4	15	-3.443	1.669	75	61605	268.371	357.739	2	-2.926	1.72888	68	0.181818	0.0981818	0.28
5	8	-2.801	-3.313	88	99475.6	1344.11	1410.39	11	-2.50445	-2.78061	212	0.455696	0.461881	0.917577
5	9	-2.801	-2.601	89	182573	3545.62	3662.12	29	-2.50412	-2.18769	259	0.876942	0.0797467	0.956688
5	10	-2.801	-1.89	90	993907	4240.54	4267.63	69	-2.45409	-1.47833	171	0.948921	0.026688	0.975609
5	11	-2.801	-1.178	91	2.38768e+06	4355.41	4656.26	89	-2.46663	-0.836742	354	0.978214	0.00844359	0.986658
5	12	-2.801	-0.466	92	2.99081e+06	4395.8	4576.21	137	-2.52844	-0.107675	486	0.982285	0.00579881	0.988083
5	13	-2.801	0.245	93	2937359	2850.76	2836.44	126	-2.46819	0.524992	428	0.982488	0.00482827	0.987316
5	14	-2.801	0.957	94	936396	1834.22	1694.37	36	-2.4195	1.24931	276	0.9476	0.0101069	0.957707
5	15	-2.801	1.669	95	616050	698.455	884.556	4	-2.44222	1.9775	133	0.866708	0.0297263	0.896434
5	16	-2.801	2.38	96	24642	285.06	0	1	-2.17424	2.42356	53	0.0731707	0.0916644	0.164835
6	8	-2.159	-3.313	108	10923	1647.22	1669.11	5	-1.73934	-2.77139	118	0.75	0.186842	0.936842
6	9	-2.159	-2.601	109	205842	4080.36	4194.22	28	-1.82318	-2.2029	157	0.888929	0.0416961	0.930625
6	10	-2.159	-1.89	110	1.20274e+06	3977.76	4104.52	74	-1.88077	-1.46816	265	0.956855	0.0231141	0.979969
6	11	-2.159	-1.178	111	2.11551e+06	3933.06	4221.51	105	-1.82848	-0.864077	406	0.974847	0.0094254	0.984273
6	12	-2.159	-0.466	112	1.59083e+06	5761.82	5907.93	73	-1.8257	-0.0947285	570	0.97507	0.00673174	0.981802
6	13	-2.159	0.245	113	1.59991e+06	5875.78	6070.15	62	-1.8478	0.588256	490	0.974224	0.00918168	0.983405
6	14	-2.159	0.957	114	1318347	3485.27	3748.88	52	-1.86349	1.26812	361	0.963998	0.0090284	0.973026
6	15	-2.159	1.669	115	677655	1323.89	1273.92	27	-1.88562	2.01908	168	0.907732	0.0246421	0.932374
6	16	-2.159	2.38	116	431235	668.301	841.547	3	-1.86309	2.6802	97	0.777663	0.0885985	0.866262
7	7	-1.517	-4.025	127	2575.7	3893.19	539.859	2	-1.00242	-3.43142	44	0.309859	0.305827	0.615686
7	8	-1.517	-3.313	128	34061.3	4814.98	4843.09	11	-1.1415	-2.87173	118	0.836879	0.0515603	0.88844
7	9	-1.517	-2.601	129	338300	4653.21	4714.75	34	-1.18975	-2.20443	219	0.925023	0.0295843	0.954608
7	10	-1.517	-1.89	130	801983	4680.77	4387.37	55	-1.20373	-1.50438	377	0.962224	0.0089188	0.971143
7	11	-1.517	-1.178	131	2262756	4255.47	4409.78	109	-1.17733	-0.805187	606	0.981625	0.00520248	0.986827
7	12	-1.517	-0.466	132	1694883	5688.84	5782.49	80	-1.20075	-0.172165	629	0.978075	0.00509851	0.983173
7	13	-1.517	0.245	133	1.53137e+06	6820.43	6745.47	67	-1.2273	0.664953	663	0.976874	0.00443762	0.981311
7	14	-1.517	0.957	134	1.50038e+06	5854.3	6120.17	67	-1.165	1.24263	461	0.972219	0.00474846	0.976967
7	15	-1.517	1.669	135	640692	1275.46	1204.77	11	-1.17839	1.97595	230	0.90892	0.0260521	0.934972
7	16	-1.517	2.38	136	36963	885.871	234.138	2	-0.913488	2.41081	97	0.444444	0.119314	0.563758
8	6	-0.875	-4.736	146	24597.7	3669.22	4835.13	2	-0.516628	-4.33151	51	0.742857	0.157143	0.9
8	7	-0.875	-4.025	147	53199.6	2873.39	2939.32	16	-0.510292	-3.61017	91	0.810441	0.0685822	0.879023
8	8	-0.875	-3.313	148	133035	5469.82	5690.33	26	-0.628009	-2.93687	146	0.895906	0.0355273	0.931433
8	9	-0.875	-2.601	149	201780	8562.34	8721.65	24	-0.549534	-2.22481	285	0.92969	0.0193963	0.949087
8	10	-0.875	-1.89	150	856711	5706.2	6123.35	55	-0.521891	-1.48293	472	0.955678	0.0115239	0.967202
8	11	-0.875	-1.178	151	1.41504e+06	6351.35	6613.98	80	-0.534797	-0.830555	691	0.976753	0.00552016	0.982273
8	12	-0.875	-0.466	152	1.32016e+06	8158.85	8562.83	59	-0.531276	-0.115056	797	0.972058	0.00977519	0.981833
8	13	-0.875	0.245	153	1.12319e+06	9058.55	9367.39	46	-0.5521	0.590609	583	0.971179	0.00602343	0.977202
8	14	-0.875	0.957	154	1059606	7674.89	7788.91	49	-0.556623	1.35398	654	0.963957	0.0111258	0.975083
8	15	-0.875	1.669	155	998001	5739.06	5830.84	47	-0.522279	2.02711	518	0.96081	0.00991012	0.97072
8	16	-0.875	2.38	156	800865	937.679	929.606	30	-0.482894	2.65963	198	0.913672	0.0241471	0.937819
9	6	-0.233	-4.736	166	2855.1	5018.12	0	1	-0.0110391	-4.48115	28	0.5	0.431034	0.931034
9	7	-0.233	-4.025	167	65649.5	7578.61	7685.52	14	0.0102509	-3.54269	137	0.853265	0.0469076	0.900173
9	8	-0.233	-3.313	168	109628	7277.34	7296.95	21	0.103301	-2.90941	178	0.831364	0.0688309	0.900195
9	9	-0.233	-2.601	169	269064	7552.73	8337.6	27	0.111657	-2.22113	289	0.909063	0.0320442	0.941107
9	10	-0.233	-1.89	170	300667	9496.91	9393.41	31	0.0690828	-1.49149	605	0.941832	0.0181675	0.959999
9	11	-0.233	-1.178	171	1.86408e+06	8003.4	7841.16	101	0.0740699	-0.779917	975	0.983261	0.00471593	0.987977
9	12	-0.233	-0.466	172	1.13046e+06	8825.12	9122.54	71	0.0878521	-0.177963	1103	0.976727	0.00848385	0.985211
9	13	-0.233	0.245	173	1.45797e+06	9127.73	9056.4	71	0.128641	0.62818	922	0.980297	0.00503766	0.985335
9	14	-0.233	0.957	174	1.59983e+06	9448.76	9565.83	78	0.194741	1.32217	964	0.977589	0.00776955	0.985359
9	15	-0.233	1.669	175	1.34617e+06	8631.1	8616.43	59	0.121784	2.02142	775	0.971296	0.00931504	0.980612
9	16	-0.233	2.38	176	1.70656e+06	4115.7	4482.34	69	0.120957	2.75973	634	0.974274	0.00915981	0.983434
9	17	-0.233	3.092	177	1.82137e+06	2615.59	2759.11	50	0.214231	3.36944	229	0.964613	0.0132082	0.977821
10	6	0.409	-4.736	186	22199.8	7651.27	8785.48	4	0.851956	-4.37117	60	0.667722	0.123738	0.79146
10	7	0.409	-4.025	187	86915.8	8034.58	7641.8	12	0.774647	-3.69398	153	0.826211	0.0774227	0.903633
10	8	0.409	-3.313	188	78772.4	9130.79	9405.82	16	0.737109	-2.92641	254	0.8832	0.0485916	0.931792
10	9	0.409	-2.601	189	145500	8515.24	9690	19	0.788273	-2.15067	332	0.920685	0.0435902	0.964276
10	10	0.409	-1.89	190	289164	9721.52	10047.9	33	0.723996	-1.51028	891	0.9576	0.0144432	0.972043
10	11	0.409	-1.178	191	1.34101e+06	9434.75	8754.37	53	0.699929	-0.792396	1323	0.975368	0.00931469	0.984683
10	12	0.409	-0.466	192	777436	9482.07	9619.77	59	0.644994	-0.101173	1250	0.963942	0.0156867	0.979629
10	13	0.409	0.245	193	1.26387e+06	9263.63	9431.56	76	0.682542	0.611554	1207	0.975584	0.00931447	0.984898
10	14	0.409	0.957	194	1.46145e+06	9529.51	9652.95	85	0.640955	1.35613	1029	0.978761	0.00794255	0.986704
10	15	0.409	1.669	195	2.86832e+06	7913.09	8298.22	126	0.651037	2.06769	1087	0.986393	0.00485124	0.991244
10	16	0.409	2.38	196	1.95674e+06	7146.3	7565.76	84	0.725863	2.66643	1018	0.981967	0.00610541	0.988073
10	17	0.409	3.092	197	1.64557e+06	3230.96	3673.55	47	0.672845	3.48294	494	0.966913	0.0145921	0.981505
10	18	0.409	3.804	198	1.63427e+06	2052.84	1739.23	62	0.755337	4.06829	145	0.948772	0.0215015	0.970274
10	19	0.409	4.515	199	492840	890.617	910.589	18	0.822986	4.89855	73	0.813596	0.0824453	0.896041
10	20	0.409	5.227	200	653013	518.488	1009.58	2	0.816156	5.56403	32	0.637195	0.163252	0.800447
11	4	1.051	-6.159	204	13250.1	7635.03	7165.17	4	1.41841	-5.72621	47	0.33913	0.352553	0.691684
11	5	1.051	-5.448	205	14850	329.003	362.975	3	1.29369	-4.9885	49	0.339286	0.0803221	0.419608
11	6	1.051	-4.736	206	26739	8290.95	8930.47	4	1.22847	-4.30082	89	0.835052	0.0883934	0.923445
11	7	1.051	-4.025	207	52253.8	7844.22	8367.26	7	1.30295	-3.70938	101	0.757647	0.0688793	0.826526
11	8	1.051	-3.313	208	17132.4	7773.06	9156.77	7	1.3186	-2.91142	230	0.937028	0.0378719	0.9749
11	9	1.051	-2.601	209	120656	10084	9756.45	16	1.28839	-2.22094	505	0.921613	0.0254555	0.947069
11	10	1.051	-1.89	210	428452	7905.57	8887.88	31	1.41808	-1.53685	1053	0.945826	0.0243826	0.970208
11	11	1.051	-1.178	211	676026	9682.12	10041.7	47	1.41372	-0.7763	1207	0.953399	0.021808	0.975207
11	12	1.051	-0.466	212	670365	9836.77	9285.5	35	1.35307	-0.0907394	1233	0.957919	0.0158419	0.973761
11	13	1.051	0.245	213	1.37062e+06	8859.31	8790.61	81	1.42855	0.652428	1523	0.976976	0.00865461	0.98563
11	14	1.051	0.957	214	1.71423e+06	7608.86	7488.48	85	1.40374	1.33196	1255	0.975606	0.0104849	0.986091
11	15	1.051	1.669	215	1.63245e+06	6352.89	6674.99	80	1.36853	2.05279	1136	0.978354	0.00775595	0.98611
11	16	1.051	2.38	216	1.43424e+06	6441.64	6797.82	69	1.32113	2.62055	830	0.975022	0.00798679	0.983008
11	17	1.051	3.092	217	1242165	3412.6	3328.1	54	1.3669	3.53997	553	0.957271	0.0200459	0.977317
11	18	1.051	3.804	218	2142107	2552.46	1736.15	65	1.3193	4.13261	183	0.963357	0.0186925	0.98205
11	19	1.051	4.515	219	492840	1268.12	1336.07	20	1.23299	4.70103	90	0.851155	0.0547606	0.905915
11	20	1.051	5.227	220	160173	570.137	1136.84	2	1.12214	5.64729	26	0.353909	0.177434	0.531343
12	5	1.693	-5.448	225	20163.5	8796.5	8994.93	5	1.99519	-5.09049	91	0.734043	0.122485	0.856528
12	7	1.693	-4.025	227	7454.7	2941.32	703.442	4	2.21405	-3.66309	126	0.42126	0.139278	0.560538
12	8	1.693	-3.313	228	35241.8	7492	8626.56	8	1.97588	-2.90965	428	0.772512	0.126089	0.8986
12	9	1.693	-2.601	229	83541.1	9735.37	9978.65	12	2.02564	-2.17973	468	0.869742	0.0625032	0.932245
12	10	1.693	-1.89	230	346724	8940.81	8600.55	37	2.02635	-1.49302	1270	0.9443	0.022781	0.967081
12	11	1.693	-1.178	231	1.09805e+06	8709.17	8884.46	71	1.9982	-0.783416	1781	0.978832	0.00624343	0.985076
12	12	1.693	-0.466	232	3.46395e+06	6884.76	6979.83	164	2.0838	-0.0631977	2031	0.990073	0.0023887	0.992462
12	13	1.693	0.245	233	3.66342e+06	5688.48	5830.88	162	2.03924	0.574925	1997	0.989289	0.00293435	0.992224
12	14	1.693	0.957	234	2.5856e+06	5711.79	5533.72	95	2.05915	1.30233	1643	0.984406	0.00547207	0.989878
12	15	1.693	1.669	235	1.97777e+06	6140.5	6057.95	77	2.01321	1.98801	947	0.978986	0.00709676	0.986083
12	16	1.693	2.38	236	1.20381e+06	3855.39	4215.8	21	2.01136	2.71013	485	0.953827	0.0160356	0.969863
12	17	1.693	3.092	237	985680	2089.45	1823.53	33	1.88411	3.4347	226	0.914779	0.0440987	0.958878
12	18	1.693	3.804	238	86247	1395.41	1508.99	6	1.73722	3.88854	103	0.470213	0.158145	0.628358
13	7	2.335	-4.025	247	12672.7	11435.9	15839.4	2	2.65643	-3.6493	312	0.97561	0.0180005	0.99361
13	8	2.335	-3.313	248	48468	8415.96	9091.83	14	2.69589	-2.93055	659	0.866411	0.0848035	0.951215
13	9	2.335	-2.601	249	154520	9314.87	9851.35	24	2.71085	-2.19331	1185	0.915616	0.039049	0.954665
13	10	2.335	-1.89	250	1.54585e+06	8040.73	8424.39	93	2.71496	-1.4785	2048	0.982307	0.00506602	0.987373
13	11	2.335	-1.178	251	3.38763e+06	8240.13	8244.02	176	2.63684	-0.800721	2089	0.990368	0.00269967	0.993068
13	12	2.335	-0.466	252	2.96112e+06	7977.58	7354.19	142	2.5701	-0.115607	2018	0.988107	0.00351564	0.991623
13	13	2.335	0.245	253	1.32935e+06	7972.88	8126.01	72	2.52694	0.563718	1517	0.97406	0.0100133	0.984073
13	14	2.335	0.957	254	995687	7077.54	7276.24	43	2.49388	1.27239	985	0.958305	0.0172356	0.975541
13	15	2.335	1.669	255	523022	2835.03	2670.66	22	2.44352	1.97294	419	0.892693	0.0413644	0.934057
13	16	2.335	2.38	256	61605	2980.02	3338.99	4	2.38089	2.46402	167	0.489933	0.144682	0.634615
14	7	2.977	-4.025	267	38096.4	6873.71	6030.84	10	3.38766	-3.6216	425	0.818952	0.113538	0.932491
14	8	2.977	-3.313	268	331884	7773.01	8583.06	37	3.4063	-2.86957	1548	0.954421	0.016025	0.970446
14	9	2.977	-2.601	269	1.37843e+06	9821.72	9886.58	109	3.3409	-2.19594	1919	0.980683	0.00645256	0.987135
14	10	2.977	-1.89	270	2553823	8317.16	8374.13	143	3.27658	-1.54792	2020	0.984065	0.00526099	0.989326
14	11	2.977	-1.178	271	1.01562e+06	7786.85	8087.14	66	3.16402	-0.878914	1370	0.96254	0.0131604	0.9757
14	12	2.977	-0.466	272	326649	8365.5	8358.38	25	3.23297	-0.125304	934	0.922941	0.034301	0.957242
14	13	2.977	0.245	273	130359	6617.5	6087.27	7	3.14456	0.468581	457	0.837285	0.0707886	0.908073
15	6	3.618	-4.736	286	89276	7062.47	7291.23	11	4.10658	-4.24274	425	0.770326	0.126515	0.896841
15	7	3.618	-4.025	287	569260	9749.58	9895.26	48	4.01508	-3.6079	1139	0.955079	0.0111045	0.966183
15	8	3.618	-3.313	288	1.11891e+06	9777.16	9742.26	80	3.91411	-2.93874	1477	0.972818	0.00921401	0.982032
15	9	3.618	-2.601	289	1.16083e+06	9902.61	9942.02	75	3.87524	-2.31636	1625	0.976735	0.00828666	0.985021
15	10	3.618	-1.89	290	367378	9068.64	9551.58	28	3.78623	-1.60779	829	0.91231	0.0377273	0.950037
15	11	3.618	-1.178	291	21693.2	11307.7	16098.2	2	3.89785	-0.745637	209	0.939394	0.0237397	0.963134
16	5	4.26	-5.448	305	36001.1	1145.31	1044.73	7	4.71311	-5.0217	275	0.70816	0.199498	0.907659
16	6	4.26	-4.736	306	306497	8879.97	9098.32	30	4.55645	-4.33045	717	0.910232	0.0448747	0.955107
16	7	4.26	-4.025	307	532116	6338.11	7468.2	45	4.51083	-3.70853	1078	0.948447	0.0208418	0.969289
16	8	4.26	-3.313	308	226648	6669.45	7069.46	27	4.44154	-3.05686	965	0.916015	0.0408485	0.956863
16	9	4.26	-2.601	309	35578.1	8896.46	8771.38	6	4.4904	-2.32083	549	0.83617	0.0518094	0.88798
16	10	4.26	-1.89	310	30649.8	5042.26	1622.37	4	4.50695	-1.67693	220	0.896465	0.0231432	0.919608
16	11	4.26	-1.178	311	14466.9	320.887	0	1	4.32937	-1.09024	31	0.0952381	0.144762	0.24
17	3	4.902	-6.871	323	424	1710.09	2561.47	2	5.46999	-6.34924	64	0.397059	0.157289	0.554348
17	4	4.902	-6.159	324	35102.4	6233.49	6438.29	5	5.29579	-5.62373	319	0.869281	0.101045	0.970326
17	5	4.902	-5.448	325	76245.3	5504.54	6754.21	9	5.17131	-5.02227	487	0.816363	0.11149	0.927853
17	6	4.902	-4.736	326	133353	4728.68	6739.8	12	5.10815	-4.44076	651	0.868552	0.0484865	0.917039
17	7	4.902	-4.025	327	13895.6	3863.55	1881.31	4	5.12526	-3.74771	281	0.806452	0.087666	0.894118
17	8	4.902	-3.313	328	4211.6	12055.4	0	1	5.21702	-2.94127	192	0.965909	0.00332168	0.969231
17	9	4.902	-2.601	329	748.4	729.229	0	1	5.38508	-2.39671	99	0.965517	0.0144828	0.98
17	10	4.902	-1.89	330	11276.3	6388.92	0	1	4.97115	-1.72685	103	0.607595	0.150218	0.757812
18	2	5.544	-7.583	342	12441.1	3003.69	0	1	6.00967	-7.0935	115	0.469388	0.161818	0.631206
18	3	5.544	-6.871	343	12507.2	7382.28	9660.17	3	5.9008	-6.45274	254	0.744681	0.17237	0.917051
18	4	5.544	-6.159	344	57153.8	5892.98	10625.6	3	5.82604	-5.76678	317	0.641286	0.184872	0.826158
18	5	5.544	-5.448	345	15562.1	10963.3	426.821	2	5.63454	-5.34522	374	0.971292	0.012877	0.984169
18	6	5.544	-4.736	346	3455.3	4629.07	2658.52	2	5.66716	-4.27618	213	0.861538	0.0977376	0.959276
18	7	5.544	-4.025	347	1256.4	134.755	0	1	5.84203	-3.77255	93	0.0886076	0.0386651	0.127273
18	8	5.544	-3.313	348	11627.7	93.9551	0	1	6.02223	-3.04384	62	0.0517241	0.00810492	0.0598291

## Sheet: Mammals_30
x	y	min_x	min_y	id	climate_area	avg_dist_among_cells	avg_dist_among_frags	number_of_patches	pc1	pc2	richness	beta_sim	beta_sne	beta_sor
1	14	-5.369	-2.127	14	27574.6	200.94	0	1	-5.01543	-1.86544	3	0	0.2	0.2
1	15	-5.369	-1.652	15	127014	347.615	366.015	7	-5.12649	-1.54731	162	0.626866	0.283448	0.910314
1	16	-5.369	-1.178	16	112478	238.111	282.443	7	-5.06524	-1.0078	15	0.139535	0.360465	0.5
1	17	-5.369	-0.704	17	49284	205.021	244.962	2	-5.01583	-0.325403	34	0.103093	0.0397644	0.142857
1	18	-5.369	-0.229	18	184815	306.803	293.168	8	-5.0829	-0.0866509	46	0.355932	0.202635	0.558567
1	19	-5.369	0.245	19	36963	80.6691	0	1	-5.22363	0.268231	39	0	0.0512821	0.0512821
2	13	-4.941	-2.601	43	379394	355.945	334.513	14	-4.73531	-2.25418	9	0.696471	0.172565	0.869036
2	14	-4.941	-2.127	44	360259	705.235	787.708	26	-4.72115	-1.94414	178	0.826875	0.132992	0.959867
2	15	-4.941	-1.652	45	207301	1617.1	1610.51	21	-4.6737	-1.43294	138	0.835821	0.104957	0.940778
2	16	-4.941	-1.178	46	845277	2231.68	2289.31	43	-4.66352	-0.902069	48	0.865977	0.0814091	0.947386
2	17	-4.941	-0.704	47	1164886	1243.21	1188.49	49	-4.71536	-0.498869	58	0.870157	0.0355254	0.905682
2	18	-4.941	-0.229	48	431235	516.972	510.883	16	-4.74554	-0.0585997	47	0.42185	0.26667	0.68852
3	13	-4.513	-2.601	73	334700	1515.71	1605.84	21	-4.29001	-2.33838	11	0.803641	0.0980516	0.901693
3	14	-4.513	-2.127	74	352840	1768.4	1692.8	42	-4.33324	-1.83342	205	0.921584	0.0517073	0.973291
3	15	-4.513	-1.652	75	514665	2369.76	2390.19	37	-4.32694	-1.38688	57	0.893143	0.0512781	0.944421
3	16	-4.513	-1.178	76	836702	2594.42	2643.69	43	-4.30962	-0.917195	75	0.912048	0.0245175	0.936565
3	17	-4.513	-0.704	77	1.04007e+06	2949.19	3001.54	44	-4.32115	-0.512611	92	0.932518	0.0149011	0.947419
3	18	-4.513	-0.229	78	394272	583.337	582.745	16	-4.2805	-0.106168	47	0.498639	0.128931	0.62757
4	12	-4.085	-3.076	102	13586.2	1631.28	0	1	-3.72347	-2.6566	9	0.4	0.1	0.5
4	13	-4.085	-2.601	103	339212	1861.04	1913.77	32	-3.87535	-2.35109	18	0.82866	0.0905463	0.919207
4	14	-4.085	-2.127	104	171615	2456.91	2623.77	20	-3.84607	-1.88949	45	0.749196	0.155971	0.905167
4	15	-4.085	-1.652	105	516760	2905.88	2966.21	38	-3.89132	-1.36899	73	0.892729	0.0451313	0.93786
4	16	-4.085	-1.178	106	889592	2973.23	2875.58	54	-3.87065	-0.934265	106	0.92743	0.0335816	0.961011
4	17	-4.085	-0.704	107	1.40949e+06	2939.37	2977.03	64	-3.86951	-0.465212	113	0.948691	0.0209159	0.969607
4	18	-4.085	-0.229	108	517482	727.313	750.997	23	-3.84748	-0.0604829	68	0.672417	0.0971493	0.769566
4	19	-4.085	0.245	109	209457	275.578	272.572	8	-3.76239	0.461778	71	0.367267	0.131181	0.498448
5	12	-3.657	-3.076	132	72377.6	1301.02	1509.14	16	-3.40046	-2.67772	210	0.379381	0.515447	0.894829
5	13	-3.657	-2.601	133	202463	2193.92	2286.09	23	-3.45202	-2.32574	36	0.697324	0.211492	0.908816
5	14	-3.657	-2.127	134	109917	2389.8	2589.55	19	-3.53723	-1.92284	65	0.694292	0.201994	0.896286
5	15	-3.657	-1.652	135	303903	3078.07	3171.13	23	-3.3998	-1.41142	96	0.863253	0.0608795	0.924132
5	16	-3.657	-1.178	136	1.16008e+06	3531.12	3632.47	59	-3.41506	-0.933643	116	0.949417	0.0124514	0.961868
5	17	-3.657	-0.704	137	1.20049e+06	3212.63	3213.93	55	-3.4386	-0.407716	138	0.940301	0.0245283	0.96483
5	18	-3.657	-0.229	138	492840	1855.45	1971.51	22	-3.42393	-0.0456921	130	0.778357	0.074884	0.853241
5	19	-3.657	0.245	139	517482	1081.77	1133.21	21	-3.39154	0.456601	151	0.832832	0.0336596	0.866492
5	20	-3.657	0.72	140	271062	1016.93	770.773	9	-3.36037	0.903912	139	0.758158	0.0360346	0.794192
6	12	-3.229	-3.076	162	60380.1	1035.88	1638.98	8	-3.04606	-2.76693	269	0.503419	0.308859	0.812278
6	13	-3.229	-2.601	163	97404.1	1911.79	1957.12	13	-3.02452	-2.40434	222	0.643909	0.284758	0.928667
6	14	-3.229	-2.127	164	197430	3117.75	3198.68	23	-3.01042	-1.8777	102	0.844124	0.087465	0.931589
6	15	-3.229	-1.652	165	590620	3874.55	3951.69	38	-3.0156	-1.38455	127	0.925703	0.0262459	0.951949
6	16	-3.229	-1.178	166	799275	3942.3	3999.13	44	-3.04724	-0.909305	148	0.929422	0.0297658	0.959188
6	17	-3.229	-0.704	167	1.71992e+06	4232.55	4333.47	79	-3.00301	-0.463489	295	0.964939	0.0117219	0.976661
6	18	-3.229	-0.229	168	825507	4255.37	4292.77	41	-2.98219	-0.0466573	290	0.937877	0.0162432	0.95412
6	19	-3.229	0.245	169	603729	1348.1	1292.4	26	-3.05806	0.452345	199	0.874866	0.02183	0.896696
6	20	-3.229	0.72	170	480519	797.253	948.875	12	-3.01853	0.957986	146	0.834247	0.0302129	0.86446
6	21	-3.229	1.194	171	468198	792.743	563.755	15	-3.01542	1.39136	135	0.853487	0.0250049	0.878492
6	22	-3.229	1.669	172	61605	268.371	357.739	2	-2.926	1.72888	68	0.181818	0.0981818	0.28
7	12	-2.801	-3.076	192	77805.6	1367.08	1511.71	9	-2.5889	-2.76277	212	0.388715	0.501271	0.889986
7	13	-2.801	-2.601	193	59925.2	2919.26	3145.66	13	-2.56883	-2.37417	220	0.780105	0.168955	0.94906
7	14	-2.801	-2.127	194	116874	3355.99	3286.29	18	-2.64449	-1.89751	78	0.811266	0.0975684	0.908834
7	15	-2.801	-1.652	195	434003	4329.91	4374.7	28	-2.60553	-1.40319	134	0.906098	0.0372076	0.943306
7	16	-2.801	-1.178	196	1.09891e+06	4279.41	4466.14	49	-2.54244	-0.948207	253	0.952983	0.0172654	0.970248
7	17	-2.801	-0.704	197	1.10449e+06	4584.82	4774.43	54	-2.65266	-0.451848	346	0.954398	0.0142386	0.968636
7	18	-2.801	-0.229	198	1.66044e+06	4464.87	4636.23	74	-2.59658	-0.0182916	408	0.964668	0.0124168	0.977085
7	19	-2.801	0.245	199	1.72988e+06	2177.41	2136.97	73	-2.555	0.457167	323	0.969347	0.00731295	0.97666
7	20	-2.801	0.72	200	554445	2182.83	1977.54	25	-2.5355	0.924295	276	0.925383	0.01503	0.940413
7	21	-2.801	1.194	201	258741	1076.31	1284.75	10	-2.56977	1.47846	163	0.799722	0.0339971	0.833719
7	22	-2.801	1.669	202	357309	641.009	634.527	13	-2.57958	1.88109	112	0.745332	0.0563029	0.801635
8	11	-2.373	-3.55	221	24201.8	219.991	0	1	-2.14126	-3.36463	5	0	0.666667	0.666667
8	12	-2.373	-3.076	222	11362.3	1323.89	1369.21	3	-2.16858	-2.74198	105	0.594595	0.34047	0.935065
8	13	-2.373	-2.601	223	36308.5	3606	3753.35	9	-2.17602	-2.40319	63	0.670769	0.164868	0.835637
8	14	-2.373	-2.127	224	314516	4295.49	4383.33	26	-2.15801	-1.84979	133	0.870478	0.0695154	0.939993
8	15	-2.373	-1.652	225	795162	3268.07	3457.85	47	-2.14904	-1.35865	186	0.919664	0.0508714	0.970536
8	16	-2.373	-1.178	226	1.16958e+06	4047.13	4353.95	57	-2.16772	-0.94962	301	0.95321	0.0190888	0.972299
8	17	-2.373	-0.704	227	743244	2445.18	4803.22	16	-2.19737	-0.473746	390	0.922869	0.0286718	0.951541
8	18	-2.373	-0.229	228	844775	5175.23	5514.46	34	-2.18673	0.0237106	460	0.955323	0.0142052	0.969528
8	19	-2.373	0.245	229	1.05618e+06	5041.95	5068.97	38	-2.19348	0.455547	392	0.954255	0.0198072	0.974062
8	20	-2.373	0.72	230	788544	2500.58	2408.94	27	-2.16711	0.95961	297	0.939839	0.0152501	0.955089
8	21	-2.373	1.194	231	542124	1992.81	1687.83	22	-2.149	1.34309	199	0.915509	0.0129438	0.928453
8	22	-2.373	1.669	232	283383	792.838	799.554	14	-2.12954	1.91224	115	0.808477	0.0369663	0.845443
8	23	-2.373	2.143	233	381951	593.052	630.444	15	-2.12552	2.32937	117	0.792781	0.0558713	0.848652
8	24	-2.373	2.617	234	36963	372.402	160.433	2	-1.98727	2.75731	53	0.116667	0.274138	0.390805
9	13	-1.945	-2.601	253	58470.8	3792.52	4210.17	12	-1.69912	-2.30758	103	0.775422	0.0766788	0.852101
9	14	-1.945	-2.127	254	183455	4750.7	4787.75	16	-1.76822	-1.89334	173	0.848882	0.0600798	0.908961
9	15	-1.945	-1.652	255	586344	3964.7	4246.05	36	-1.71465	-1.37839	244	0.926113	0.0251967	0.95131
9	16	-1.945	-1.178	256	993508	3416.38	3879.06	51	-1.71771	-0.976686	290	0.947727	0.0200666	0.967793
9	17	-1.945	-0.704	257	746904	4979.88	5224.89	36	-1.72452	-0.482586	391	0.943155	0.0171447	0.9603
9	18	-1.945	-0.229	258	722971	6196.43	6271	37	-1.7085	0.00765299	515	0.950912	0.0135666	0.964478
9	19	-1.945	0.245	259	694918	5967.98	6189.89	28	-1.74358	0.496231	457	0.949574	0.0145027	0.964076
9	20	-1.945	0.72	260	674335	5853.83	6086.15	32	-1.71745	0.947088	283	0.936862	0.0215925	0.958454
9	21	-1.945	1.194	261	492840	1943.04	1912.87	16	-1.75358	1.43116	201	0.895753	0.025232	0.920985
9	22	-1.945	1.669	262	295704	1660.64	1773.19	11	-1.7519	1.9177	154	0.83132	0.0354131	0.866733
9	23	-1.945	2.143	263	184815	696.464	794.501	9	-1.83419	2.35121	105	0.648814	0.0977618	0.746575
9	24	-1.945	2.617	264	209457	418.153	0	1	-1.77519	2.83942	63	0.533869	0.169347	0.703216
10	11	-1.517	-3.55	281	6671.5	1334.32	490.125	2	-1.31726	-3.19794	29	0.25	0.573529	0.823529
10	12	-1.517	-3.076	282	7977.7	3287.87	3865.37	5	-1.21734	-2.81907	86	0.72579	0.0677633	0.793553
10	13	-1.517	-2.601	283	116952	4233.9	4815.54	13	-1.28195	-2.34248	142	0.798038	0.0871037	0.885142
10	14	-1.517	-2.127	284	238631	4656.6	4778.94	25	-1.33007	-1.86046	278	0.907519	0.0301405	0.93766
10	15	-1.517	-1.652	285	391072	5052.67	4773.91	24	-1.32317	-1.38604	295	0.917303	0.0216371	0.93894
10	16	-1.517	-1.178	286	897400	4307.13	4759.24	45	-1.313	-0.933344	420	0.951898	0.0164503	0.968348
10	17	-1.517	-0.704	287	973448	4367.65	4880.77	52	-1.28396	-0.486809	521	0.959673	0.00991551	0.969588
10	18	-1.517	-0.229	288	746587	5930.9	5750.13	40	-1.29571	-0.0351866	500	0.955507	0.00967352	0.96518
10	19	-1.517	0.245	289	609240	7094.48	7188.89	32	-1.30156	0.494842	604	0.951953	0.00923749	0.96119
10	20	-1.517	0.72	290	1.06894e+06	5161.9	5560.68	49	-1.31001	0.966116	379	0.959816	0.00669682	0.966512
10	21	-1.517	1.194	291	344988	6463.41	6544.92	18	-1.27628	1.35083	264	0.906563	0.0167032	0.923266
10	22	-1.517	1.669	292	308025	810.938	854.451	13	-1.3219	1.9045	136	0.823285	0.04586	0.869145
10	23	-1.517	2.143	293	61605	812.763	0	1	-1.26146	2.22746	71	0.380531	0.0990229	0.479554
11	10	-1.089	-4.025	310	18795.5	4030.91	7526.92	2	-0.852285	-3.78281	41	0.1875	0.457309	0.644809
11	11	-1.089	-3.55	311	17221.9	4943.41	4590.82	7	-0.839401	-3.24537	108	0.753351	0.0805838	0.833935
11	12	-1.089	-3.076	312	67410.2	3994.28	4127.59	13	-0.843881	-2.77838	91	0.687163	0.146146	0.833309
11	13	-1.089	-2.601	313	115795	6096.22	5093.46	16	-0.917011	-2.35967	175	0.843328	0.0552974	0.898626
11	14	-1.089	-2.127	314	140211	5041.32	4572.73	12	-0.928679	-1.85755	223	0.86786	0.0269447	0.894805
11	15	-1.089	-1.652	315	341170	4091.63	3846.87	23	-0.918541	-1.37156	280	0.911863	0.0147291	0.926592
11	16	-1.089	-1.178	316	767670	4996.74	5204.53	40	-0.894007	-0.948525	527	0.954486	0.0110167	0.965503
11	17	-1.089	-0.704	317	978485	5153.64	5391.2	44	-0.908006	-0.47607	538	0.959895	0.0106171	0.970512
11	18	-1.089	-0.229	318	494810	7517.53	7172.38	27	-0.850803	-0.0205948	576	0.934959	0.0201855	0.955144
11	19	-1.089	0.245	319	420734	7665.35	7918.87	21	-0.866642	0.490796	441	0.927054	0.0184779	0.945532
11	20	-1.089	0.72	320	588612	7361.84	7438.38	31	-0.918278	0.929023	469	0.947657	0.00788768	0.955545
11	21	-1.089	1.194	321	739260	6324.18	6815.39	32	-0.911555	1.44353	425	0.948037	0.00922601	0.957263
11	22	-1.089	1.669	322	381951	3326.78	2985.66	19	-0.899245	1.89339	218	0.879944	0.0353284	0.915272
11	23	-1.089	2.143	323	283383	609.094	780.132	7	-0.853093	2.37198	144	0.762333	0.0633876	0.82572
12	9	-0.661	-4.499	339	10396.3	5417.77	0	1	-0.41591	-4.2769	30	1	0	1
12	10	-0.661	-4.025	340	23121.7	3381.9	2996.36	8	-0.397271	-3.67021	75	0.712766	0.0461626	0.758929
12	11	-0.661	-3.55	341	19604.6	3269.29	3518.03	9	-0.506829	-3.32029	79	0.602289	0.168338	0.770627
12	12	-0.661	-3.076	342	62068.2	6888.3	6354.14	13	-0.496106	-2.8858	107	0.836196	0.0271609	0.863357
12	13	-0.661	-2.601	343	75608.1	8306.88	8685.34	13	-0.48362	-2.35183	253	0.892045	0.023781	0.915826
12	14	-0.661	-2.127	344	182953	7305.48	7505.68	17	-0.488397	-1.86747	252	0.866546	0.0394157	0.905962
12	15	-0.661	-1.652	345	596382	6036.59	6196.42	36	-0.451419	-1.42604	433	0.935592	0.0181666	0.953758
12	16	-0.661	-1.178	346	674624	5788.31	5787.57	38	-0.429144	-0.948927	467	0.950995	0.0100685	0.961063
12	17	-0.661	-0.704	347	577011	8032.85	7990.33	38	-0.420145	-0.482106	701	0.954018	0.0140856	0.968104
12	18	-0.661	-0.229	348	582811	8458.43	8715.88	29	-0.431342	0.0355528	605	0.941716	0.0198424	0.961559
12	19	-0.661	0.245	349	492738	9476.57	7740.01	21	-0.455834	0.46001	423	0.9384	0.0142678	0.952668
12	20	-0.661	0.72	350	432545	7780.67	8152.98	22	-0.415122	0.918805	533	0.942989	0.0106536	0.953643
12	21	-0.661	1.194	351	517482	6639.12	7297.86	24	-0.432114	1.42656	489	0.922417	0.0290331	0.951451
12	22	-0.661	1.669	352	443556	6859.37	7110.54	21	-0.425033	1.88398	469	0.926965	0.0199943	0.946959
12	23	-0.661	2.143	353	579087	2939.72	3469.63	21	-0.43804	2.37632	288	0.920823	0.0179855	0.938809
12	24	-0.661	2.617	354	406593	673.945	705.645	16	-0.433205	2.81437	142	0.813719	0.0531477	0.866867
13	10	-0.233	-4.025	370	9351.3	3281.41	1717.27	3	-0.126632	-3.76857	32	0.492308	0.193407	0.685714
13	11	-0.233	-3.55	371	40530.8	6992.71	7410.23	7	-0.0570412	-3.31695	129	0.817954	0.0408929	0.858846
13	12	-0.233	-3.076	372	57953.9	6006.24	5171.53	11	0.0016997	-2.82247	160	0.722624	0.0882895	0.810913
13	13	-0.233	-2.601	373	91655.8	2614.41	3896.4	10	-0.0058528	-2.38125	120	0.708556	0.0678541	0.77641
13	14	-0.233	-2.127	374	113879	7819.69	7849.9	12	0.00694684	-1.94137	169	0.725607	0.111178	0.836785
13	15	-0.233	-1.652	375	188562	7331.93	7254.84	17	-0.053626	-1.38599	458	0.898927	0.0261702	0.925098
13	16	-0.233	-1.178	376	783433	7501.46	7548.63	48	-0.008254	-0.914024	733	0.964897	0.00835609	0.973253
13	17	-0.233	-0.704	377	881992	7443.26	7765.27	48	-0.0105954	-0.474379	755	0.965578	0.0125723	0.978151
13	18	-0.233	-0.229	378	382042	8749.68	8982.37	28	0.00765373	-0.0329577	742	0.944648	0.0187264	0.963375
13	19	-0.233	0.245	379	558700	8948.69	8833.61	30	0.0180449	0.505286	529	0.955404	0.00972522	0.965129
13	20	-0.233	0.72	380	582220	8936.22	8807.14	30	0.0304152	0.924879	716	0.954326	0.0134874	0.967814
13	21	-0.233	1.194	381	413509	7948.59	8127.96	21	0.0256241	1.41264	632	0.931186	0.0202539	0.95144
13	22	-0.233	1.669	382	517482	7477.05	6932.02	22	-0.0223126	1.92831	534	0.929047	0.0219173	0.950964
13	23	-0.233	2.143	383	468198	5887.59	6332.98	25	-0.0023605	2.38628	448	0.928028	0.0200998	0.948128
13	24	-0.233	2.617	384	870756	3145.51	3512.85	37	0.0268545	2.85082	327	0.94659	0.0174486	0.964039
13	25	-0.233	3.092	385	616050	2357.37	2896.02	15	0.0555136	3.27623	144	0.904982	0.0292137	0.934196
13	26	-0.233	3.566	386	61605	232.826	388.161	2	0.0576553	3.69575	62	0.253589	0.0825817	0.33617
14	9	0.195	-4.499	399	4992.4	14303.2	0	1	0.400417	-4.39656	27	1	0	1
14	10	0.195	-4.025	400	20798.1	10924.8	9603.31	4	0.393394	-3.74335	70	0.628571	0.123337	0.751908
14	11	0.195	-3.55	401	24392.6	8084.93	7333.07	9	0.422038	-3.22094	129	0.701807	0.127797	0.829604
14	12	0.195	-3.076	402	59298.6	10266.2	10258.3	8	0.380897	-2.78672	110	0.653277	0.178862	0.832139
14	13	0.195	-2.601	403	53668.7	6183.31	6920.33	7	0.357594	-2.34809	118	0.807692	0.10355	0.911243
14	14	0.195	-2.127	404	105760	9046.03	9640.98	15	0.388595	-1.87505	413	0.923475	0.0207856	0.944261
14	15	0.195	-1.652	405	138245	8854.15	9540.87	13	0.415815	-1.40358	431	0.903582	0.0271273	0.930709
14	16	0.195	-1.178	406	645144	8932.48	9359.11	37	0.387177	-0.891134	777	0.954613	0.0128825	0.967496
14	17	0.195	-0.704	407	724107	8861.52	8981.99	37	0.418129	-0.481447	1033	0.955054	0.0185854	0.97364
14	18	0.195	-0.229	408	451720	9669.93	9701.88	34	0.416155	0.0216405	926	0.95182	0.0191204	0.97094
14	19	0.195	0.245	409	676234	9339.38	9579.56	42	0.409645	0.4581	948	0.963962	0.011338	0.9753
14	20	0.195	0.72	410	841230	8994.78	9412.91	49	0.412679	0.9564	938	0.968096	0.00929797	0.977394
14	21	0.195	1.194	411	1.45768e+06	8868.94	9256.03	75	0.411553	1.43883	877	0.97565	0.00908207	0.984732
14	22	0.195	1.669	412	1.52548e+06	8315.42	8890.33	70	0.44099	1.93379	948	0.974778	0.00949719	0.984275
14	23	0.195	2.143	413	1.0616e+06	8652.44	9112.69	48	0.449424	2.35092	881	0.969359	0.0104968	0.979856
14	24	0.195	2.617	414	836754	4912.02	4836.43	41	0.397567	2.85726	673	0.953082	0.0187441	0.971826
14	25	0.195	3.092	415	1.34868e+06	2502.51	2667.48	49	0.371485	3.34285	224	0.953024	0.0179312	0.970955
14	26	0.195	3.566	416	874488	2448.69	2325.69	32	0.460765	3.74479	118	0.921876	0.0265238	0.9484
14	27	0.195	4.041	417	197136	649.222	748.37	10	0.54652	4.26706	65	0.671301	0.107294	0.778595
14	28	0.195	4.515	418	36963	873.346	1251.62	2	0.599749	4.7026	42	0.3125	0.179808	0.492308
15	8	0.623	-4.973	428	6595.3	8834.86	343.834	2	0.934042	-4.52889	53	0.697674	0.105356	0.80303
15	9	0.623	-4.499	429	12900	8656.16	8548.95	3	0.854843	-4.25699	51	0.629032	0.163761	0.792793
15	10	0.623	-4.025	430	47160.4	7457.77	8107.62	6	0.829845	-3.79238	139	0.793056	0.086101	0.879157
15	11	0.623	-3.55	431	38765	10363.3	9585.05	4	0.855107	-3.39931	103	0.792453	0.081593	0.874046
15	12	0.623	-3.076	432	42714.5	8116.51	8602.15	7	0.900392	-2.78672	179	0.867834	0.0494139	0.917248
15	13	0.623	-2.601	433	84118.7	5585.09	8477.43	7	0.87135	-2.35621	176	0.876872	0.0713074	0.948179
15	14	0.623	-2.127	434	75715.9	9784.42	10391.2	17	0.775853	-1.91266	358	0.912331	0.0427897	0.95512
15	15	0.623	-1.652	435	152790	7813	9482.67	12	0.860114	-1.39015	657	0.917529	0.0329697	0.950499
15	16	0.623	-1.178	436	572651	9449.44	9501.87	29	0.802326	-0.916406	801	0.947286	0.0187596	0.966045
15	17	0.623	-0.704	437	398599	10068	10095	32	0.791521	-0.50455	1029	0.933679	0.026458	0.960137
15	18	0.623	-0.229	438	273298	8352.64	8909.29	22	0.788993	0.00732806	818	0.911027	0.0370051	0.948032
15	19	0.623	0.245	439	416174	8767.89	9104.77	29	0.809701	0.474885	786	0.931268	0.0272085	0.958476
15	20	0.623	0.72	440	452013	9230.15	9149.51	30	0.838629	0.936436	711	0.944031	0.0208999	0.964931
15	21	0.623	1.194	441	385360	9575.25	9663.02	26	0.831539	1.47042	543	0.920279	0.0377447	0.958024
15	22	0.623	1.669	442	534527	9178.26	9161.59	30	0.82094	1.91665	646	0.942361	0.0205641	0.962925
15	23	0.623	2.143	443	1.52042e+06	6525.32	6949.12	68	0.824532	2.37158	730	0.974229	0.00909902	0.983328
15	24	0.623	2.617	444	542571	6109.47	6254.69	29	0.839397	2.82484	681	0.950288	0.0163007	0.966588
15	25	0.623	3.092	445	541759	3292.27	3279.31	27	0.80125	3.33376	451	0.92592	0.0332827	0.959203
15	26	0.623	3.566	446	911476	2495.79	1731.29	33	0.816435	3.84546	104	0.91507	0.03473	0.9498
15	27	0.623	4.041	447	562344	2013.75	1677.32	21	0.903829	4.24959	101	0.87867	0.0477873	0.926458
15	28	0.623	4.515	448	283383	839.79	870.772	15	0.873566	4.79772	66	0.729115	0.11208	0.841196
15	29	0.623	4.99	449	357309	788.571	772.39	9	0.752702	5.22887	54	0.651961	0.163304	0.815265
15	30	0.623	5.464	450	468198	479.24	832.946	2	0.854107	5.65113	30	0.534259	0.201352	0.735611
16	6	1.051	-5.922	456	5865.3	75.2826	0	1	1.1405	-5.5581	4	0	0.333333	0.333333
16	8	1.051	-4.973	458	9194.6	403.25	462.848	2	1.19577	-4.69498	62	0.424658	0.118821	0.543478
16	9	1.051	-4.499	459	26331.1	8982.87	10956.7	3	1.18889	-4.24126	59	0.945946	0.0321961	0.978142
16	10	1.051	-4.025	460	38504.9	8126.2	8600.28	6	1.23651	-3.77585	85	0.710744	0.108611	0.819355
16	11	1.051	-3.55	461	15127.9	7323.52	8564.12	4	1.23377	-3.29992	82	0.902778	0.0572222	0.96
16	12	1.051	-3.076	462	13148.7	5839.23	6653.4	3	1.25627	-2.79129	103	0.941176	0.0339014	0.975078
16	13	1.051	-2.601	463	35203.1	9172.74	9517.5	9	1.20983	-2.40644	352	0.894542	0.0466262	0.941168
16	14	1.051	-2.127	464	139305	9012.64	10156.7	11	1.27123	-1.84593	366	0.878587	0.0285386	0.907125
16	15	1.051	-1.652	465	156800	7046.03	7955.73	12	1.24341	-1.40417	547	0.849671	0.0802667	0.929938
16	16	1.051	-1.178	466	203514	9942.15	10045	15	1.28717	-0.890651	682	0.869716	0.0564094	0.926125
16	17	1.051	-0.704	467	416292	9868.63	10040.8	24	1.26451	-0.471153	1019	0.929927	0.0321036	0.962031
16	18	1.051	-0.229	468	270498	9982.29	9745.5	16	1.26236	0.0313075	857	0.917064	0.0300084	0.947072
16	19	1.051	0.245	469	342557	9622.69	9667.19	28	1.24603	0.498229	1014	0.939297	0.0242126	0.96351
16	20	1.051	0.72	470	507494	8991.62	8807.02	34	1.29127	0.922722	1050	0.947947	0.023578	0.971525
16	21	1.051	1.194	471	819882	8188.3	8154.49	43	1.30322	1.43314	912	0.955526	0.0189914	0.974517
16	22	1.051	1.669	472	723992	6011.6	6137.74	41	1.27001	1.94472	918	0.950463	0.0182298	0.968692
16	23	1.051	2.143	473	989993	6776.38	7062	45	1.25659	2.38786	719	0.963941	0.0122124	0.976154
16	24	1.051	2.617	474	536639	6406.19	6451.65	33	1.25091	2.77824	622	0.949051	0.0180094	0.96706
16	25	1.051	3.092	475	351393	3020.71	2676.14	20	1.21847	3.35766	461	0.916792	0.0341445	0.950937
16	26	1.051	3.566	476	951441	2921.99	3093.69	42	1.24596	3.82443	177	0.923361	0.037843	0.961204
16	27	1.051	4.041	477	1133532	2530.64	1568.78	30	1.25507	4.2683	153	0.93571	0.0317952	0.967505
16	28	1.051	4.515	478	468198	1279.69	1344.59	18	1.24005	4.68553	90	0.8493	0.0531047	0.902405
16	29	1.051	4.99	479	49284	788.926	381.89	3	1.11201	5.14704	24	0.215686	0.128576	0.344262
16	30	1.051	5.464	480	135531	491.778	1086.99	2	1.1216	5.7107	24	0.31694	0.137209	0.454148
17	6	1.479	-5.922	486	7381.6	326.907	412.853	2	1.53271	-5.71311	33	0.166667	0.0833333	0.25
17	7	1.479	-5.448	487	5892.2	8247.66	0	1	1.73783	-5.09135	37	1	0	1
17	10	1.479	-4.025	490	1513.3	230.303	0	1	1.55705	-3.76508	43	0.054054	0.04851	0.102564
17	12	1.479	-3.076	492	2398.9	8545.42	10723.6	4	1.7639	-2.83426	149	0.520548	0.218814	0.739362
17	13	1.479	-2.601	493	752.5	133.097	0	1	1.79531	-2.25369	15	0.6	0.164706	0.764706
17	14	1.479	-2.127	494	182372	6745.11	10466.9	8	1.67562	-1.85227	412	0.85301	0.0570578	0.910068
17	15	1.479	-1.652	495	213257	9450.67	9946.16	17	1.70872	-1.41047	945	0.915221	0.0361515	0.951373
17	16	1.479	-1.178	496	364957	9295.95	9239.06	29	1.70674	-0.964462	1116	0.944678	0.0226199	0.967298
17	17	1.479	-0.704	497	439046	8970.64	8935.46	31	1.74616	-0.518678	1090	0.948812	0.0151647	0.963976
17	18	1.479	-0.229	498	577208	8530.16	8440	38	1.75694	0.0493383	1147	0.955854	0.0115905	0.967445
17	19	1.479	0.245	499	1.26297e+06	6231.41	6669.99	68	1.73901	0.485777	1285	0.968878	0.00925024	0.978128
17	20	1.479	0.72	500	1.02168e+06	5572.5	5641.92	52	1.67906	0.929246	974	0.946218	0.0200765	0.966295
17	21	1.479	1.194	501	928351	4884.49	5292.82	51	1.68659	1.42564	1077	0.957897	0.0151544	0.973051
17	22	1.479	1.669	502	726231	4502.21	5026.64	38	1.69621	1.91498	735	0.958837	0.0137164	0.972553
17	23	1.479	2.143	503	692893	6059.17	6256.47	35	1.65066	2.35156	572	0.951394	0.01387	0.965263
17	24	1.479	2.617	504	365420	6187.29	5929.16	16	1.72743	2.86715	272	0.892267	0.0345949	0.926861
17	25	1.479	3.092	505	541313	2001.74	2249.72	23	1.72925	3.35592	228	0.87426	0.059173	0.933433
17	26	1.479	3.566	506	899433	1982.21	1863.45	31	1.6551	3.77512	187	0.900339	0.0556466	0.955986
17	27	1.479	4.041	507	197136	1575.82	2105.93	7	1.54506	4.2155	100	0.66129	0.146624	0.807914
18	7	1.907	-5.448	517	10546.3	10874.8	12289.1	2	2.0834	-5.21471	51	0.9375	0.0247641	0.962264
18	8	1.907	-4.973	518	5921.6	12028.1	0	1	1.96832	-4.87095	82	1	0	1
18	10	1.907	-4.025	520	6587.6	724.023	763.417	3	2.23346	-3.79958	103	0.220217	0.0362378	0.256454
18	11	1.907	-3.55	521	1522	3989.91	644.185	2	2.08206	-3.32585	121	0.395556	0.184043	0.579598
18	12	1.907	-3.076	522	33279.4	9904.66	10653.9	4	2.12435	-2.78659	380	0.943182	0.0377585	0.98094
18	13	1.907	-2.601	523	32399	9185.95	9690.08	7	2.13321	-2.31159	352	0.885827	0.0640869	0.949914
18	14	1.907	-2.127	524	96728.5	6239.93	7515.63	8	2.07587	-1.82043	499	0.806322	0.0850123	0.891334
18	15	1.907	-1.652	525	122555	8738.21	8475.97	20	2.16949	-1.38496	994	0.905701	0.031614	0.937315
18	16	1.907	-1.178	526	292718	9084.64	9297.01	27	2.12868	-0.93169	1395	0.946266	0.0156376	0.961904
18	17	1.907	-0.704	527	1.03819e+06	7714.62	8065.08	60	2.11385	-0.425077	1712	0.973719	0.00672576	0.980445
18	18	1.907	-0.229	528	2.30596e+06	6471.31	6486.25	113	2.14158	0.0199549	1656	0.98447	0.00359616	0.988066
18	19	1.907	0.245	529	1.74941e+06	5619.31	5598.75	93	2.13294	0.474323	1661	0.979143	0.00577127	0.984915
18	20	1.907	0.72	530	1.5283e+06	6098.93	5791.91	78	2.15312	0.942808	1462	0.975907	0.00738452	0.983291
18	21	1.907	1.194	531	1.17324e+06	6121.63	6564.01	57	2.17053	1.42707	1178	0.966548	0.0124058	0.978954
18	22	1.907	1.669	532	1025277	6307.01	6309.29	49	2.13577	1.88595	618	0.955635	0.0162647	0.9719
18	23	1.907	2.143	533	724326	4521.84	4518.42	31	2.12697	2.39033	405	0.927781	0.0226969	0.950478
18	24	1.907	2.617	534	463503	1937.08	2000.7	20	2.07748	2.82737	241	0.859438	0.0566249	0.916063
18	25	1.907	3.092	535	320346	2266.64	2051.11	12	2.03154	3.28778	173	0.764945	0.114004	0.878949
18	26	1.907	3.566	536	61605	2426.21	3469.77	3	1.97595	3.63191	44	0.34375	0.147159	0.490909
19	11	2.335	-3.55	551	15710.8	9074.71	10314.6	4	2.58315	-3.26343	251	0.960396	0.0317454	0.992141
19	12	2.335	-3.076	552	2808.2	3832.67	5854.7	3	2.56502	-2.88131	155	0.701754	0.257282	0.959036
19	13	2.335	-2.601	553	35811.7	8618.21	9183.42	8	2.57519	-2.28701	489	0.778034	0.135903	0.913937
19	14	2.335	-2.127	554	138062	9336.78	9697.41	17	2.54843	-1.83283	1183	0.927268	0.0240203	0.951288
19	15	2.335	-1.652	555	775930	6708.05	7151.72	51	2.6284	-1.37676	1546	0.963164	0.0102111	0.973375
19	16	2.335	-1.178	556	1544967	7904.31	8153.36	94	2.56894	-0.929552	1626	0.980022	0.00480045	0.984822
19	17	2.335	-0.704	557	1.81183e+06	7659.63	8136.4	104	2.51738	-0.473912	1664	0.982057	0.00493958	0.986997
19	18	2.335	-0.229	558	1.71796e+06	7708.27	7573.07	91	2.51279	0.00775958	1768	0.979755	0.00578056	0.985535
19	19	2.335	0.245	559	873055	7361.64	7752.74	52	2.47715	0.474813	1389	0.964322	0.0116053	0.975927
19	20	2.335	0.72	560	704914	7465.99	7269.32	39	2.46177	0.956128	1087	0.949397	0.0205414	0.969939
19	21	2.335	1.194	561	508511	6098.29	5485.54	27	2.46048	1.44539	802	0.929752	0.0256756	0.955428
19	22	2.335	1.669	562	399986	2983.6	2584.14	18	2.43465	1.89213	417	0.876158	0.0460876	0.922245
19	23	2.335	2.143	563	184640	2098.68	2743.45	10	2.44216	2.31441	295	0.705714	0.105735	0.811449
20	11	2.763	-3.55	581	15858.8	9485.42	12018.4	3	2.99445	-3.30827	335	0.985294	0.0107494	0.996044
20	12	2.763	-3.076	582	59110.6	9899.81	9856.35	10	2.94498	-2.81967	539	0.824793	0.0854272	0.91022
20	13	2.763	-2.601	583	131910	10125.7	10291.3	20	3.00932	-2.37184	1114	0.911969	0.0370952	0.949064
20	14	2.763	-2.127	584	557642	8646.13	8857.38	46	3.00449	-1.8775	1463	0.955923	0.0141922	0.970115
20	15	2.763	-1.652	585	1.16599e+06	8825.46	8832.09	79	2.98835	-1.427	1737	0.974554	0.00728971	0.981844
20	16	2.763	-1.178	586	1.03869e+06	8165.41	8514.07	70	2.9543	-0.969757	1505	0.966268	0.0115308	0.977799
20	17	2.763	-0.704	587	789293	9160.34	8960.86	46	2.93927	-0.471604	1253	0.960895	0.0129665	0.973862
20	18	2.763	-0.229	588	253995	9036.22	8974.85	23	2.92132	0.0485209	903	0.893939	0.0508589	0.944798
20	19	2.763	0.245	589	189913	9488.49	10137	13	2.97944	0.477743	573	0.8326	0.102853	0.935453
20	20	2.763	0.72	590	118053	8229.85	8703.63	7	2.84287	0.960337	421	0.606312	0.21145	0.817762
20	21	2.763	1.194	591	36928.8	2230.6	3296.99	2	2.86651	1.27596	277	0.418879	0.165509	0.584388
21	10	3.191	-4.025	610	18905.4	3299.49	3480.31	7	3.4249	-3.73481	103	0.70852	0.146066	0.854586
21	11	3.191	-3.55	611	39880.3	7093.09	5718.81	9	3.42451	-3.2348	710	0.870498	0.0392386	0.909737
21	12	3.191	-3.076	612	278564	8021.93	8547.59	30	3.44113	-2.7995	1367	0.940516	0.0207312	0.961247
21	13	3.191	-2.601	613	628046	9932.46	10045.7	56	3.42721	-2.33311	1538	0.960317	0.0144256	0.974743
21	14	3.191	-2.127	614	1.09107e+06	9169.2	9557.09	71	3.39404	-1.87391	1598	0.968317	0.00969311	0.97801
21	15	3.191	-1.652	615	1.10817e+06	7636.41	7842.58	69	3.37029	-1.45886	1383	0.958875	0.0137707	0.972646
21	16	3.191	-1.178	616	309651	6806.54	8048.54	19	3.36617	-0.966947	673	0.848705	0.0609191	0.909624
21	17	3.191	-0.704	617	108894	8724.27	9015.23	11	3.29785	-0.498747	602	0.815801	0.0841535	0.899954
21	18	3.191	-0.229	618	115730	8062.72	7542.82	10	3.37432	0.0138792	621	0.842903	0.0707664	0.913669
21	19	3.191	0.245	619	36144.5	165.225	194.414	2	3.33389	0.302263	80	0.0892857	0.202381	0.291667
22	9	3.618	-4.499	639	5404.7	1193.01	1226.57	3	3.95225	-4.21497	60	0.375	0.424197	0.799197
22	10	3.618	-4.025	640	163128	8497.07	8837.48	14	3.92266	-3.72825	613	0.828119	0.0444443	0.872563
22	11	3.618	-3.55	641	382210	9957.59	10151.9	33	3.87574	-3.3099	967	0.934571	0.0148221	0.949393
22	12	3.618	-3.076	642	589549	9932.88	9768.31	52	3.82949	-2.83301	1313	0.954629	0.0145968	0.969226
22	13	3.618	-2.601	643	718504	9910.78	10011.6	55	3.81588	-2.38981	1468	0.966024	0.0105764	0.9766
22	14	3.618	-2.127	644	410344	9912.63	9943.71	34	3.80061	-1.92251	997	0.922731	0.0350419	0.957773
22	15	3.618	-1.652	645	199726	8539.32	9569.45	12	3.74441	-1.46436	682	0.859731	0.0501506	0.909881
22	17	3.618	-0.704	647	24454.8	9387.77	0	1	3.70923	-0.41636	93	0.766667	0.0933333	0.86
23	8	4.046	-4.973	668	23559	125.375	0	1	4.21093	-4.61648	83	0.025974	0.0246589	0.0506329
23	9	4.046	-4.499	669	177121	8243.73	8909.62	14	4.30302	-4.21527	563	0.774819	0.125066	0.899885
23	10	4.046	-4.025	670	336907	9035.97	9096.01	35	4.27531	-3.79667	968	0.937156	0.0199951	0.957151
23	11	4.046	-3.55	671	338043	7791.58	8367.4	36	4.24562	-3.32155	985	0.922362	0.0345787	0.95694
23	12	4.046	-3.076	672	303060	8099.89	8758.53	28	4.21753	-2.83472	890	0.915025	0.0348041	0.949829
23	13	4.046	-2.601	673	186873	9751.96	10046.6	21	4.16586	-2.4294	930	0.909393	0.0365773	0.945971
23	14	4.046	-2.127	674	30717.5	7855.96	2826.07	4	4.23965	-1.82995	339	0.877442	0.035656	0.913098
23	16	4.046	-1.178	676	14466.9	320.887	0	1	4.32937	-1.09024	31	0.0952381	0.144762	0.24
24	7	4.474	-5.448	697	16515	1100.24	1393.6	3	4.73533	-5.14466	173	0.695238	0.18955	0.884788
24	8	4.474	-4.973	698	74661.1	8138.75	7265.59	10	4.66221	-4.66837	446	0.730295	0.157461	0.887756
24	9	4.474	-4.499	699	122193	5242.02	6252.18	15	4.62413	-4.27289	582	0.832362	0.0839166	0.916279
24	10	4.474	-4.025	700	194827	3679.84	4079.46	18	4.69859	-3.76752	726	0.856754	0.0609405	0.917694
24	11	4.474	-3.55	701	127827	3520.41	1997.62	12	4.58879	-3.34516	425	0.775505	0.113451	0.888955
24	12	4.474	-3.076	702	11377.8	9171.97	8745.77	4	4.58641	-2.98288	481	0.770492	0.0763433	0.846835
24	13	4.474	-2.601	703	21462	12342.2	2365.61	2	4.63542	-2.35871	352	0.875458	0.0362304	0.911688
24	14	4.474	-2.127	704	3212	9298.14	0	1	4.73902	-1.8146	109	0.791667	0.120614	0.912281
24	15	4.474	-1.652	705	17338.6	9586.93	0	1	4.52639	-1.46014	119	0.84	0.0340157	0.874016
25	6	4.902	-5.922	726	15002.9	2820.56	802.737	3	5.21876	-5.69645	96	0.472222	0.359636	0.831858
25	7	4.902	-5.448	727	13512.7	7745.64	10108.5	3	5.14522	-5.26991	204	0.615385	0.368564	0.983949
25	8	4.902	-4.973	728	107213	4147.36	5989.67	7	5.11804	-4.73451	540	0.843536	0.0619997	0.905535
25	9	4.902	-4.499	729	85471.9	5987.8	7694.4	10	5.08926	-4.38073	589	0.853663	0.0506912	0.904355
25	10	4.902	-4.025	730	12240.8	6789.58	0	1	4.93615	-3.88377	159	1	0	1
25	11	4.902	-3.55	731	1267.1	557.474	0	1	5.16961	-3.49771	121	0.910714	0.00992063	0.920635
25	14	4.902	-2.127	734	11244.8	95.5846	0	1	4.99959	-1.80904	34	0.111111	0.0613027	0.172414
26	4	5.33	-6.871	754	317.1	2558.04	0	1	5.59307	-6.46639	52	0.375	0.177239	0.552239
26	5	5.33	-6.397	755	339.4	2557.8	0	1	5.45169	-6.29419	63	0.454545	0.10101	0.555556
26	6	5.33	-5.922	756	57062.5	6626.54	15796	2	5.57806	-5.60426	353	0.631579	0.164141	0.79572
26	7	5.33	-5.448	757	17009.7	8450.18	10963.3	3	5.59865	-5.3253	374	0.958333	0.0259186	0.984252
26	9	5.33	-4.499	759	4412.4	3168.94	1936.02	2	5.55576	-4.35458	225	0.492647	0.271052	0.763699
26	10	5.33	-4.025	760	1016.9	3039.61	0	1	5.52666	-3.89455	128	0.720588	0.0209084	0.741497
26	13	5.33	-2.601	763	748.4	729.229	0	1	5.38508	-2.39671	99	0.965517	0.0144828	0.98
27	3	5.758	-7.346	783	12441.1	3003.69	0	1	6.00967	-7.0935	115	0.469388	0.161818	0.631206
27	4	5.758	-6.871	784	12069.7	12934	0	1	5.87032	-6.58803	244	0.98	0.0118367	0.991837
27	5	5.758	-6.397	785	11468.3	13694.7	0	1	6.11051	-6.12039	185	1	0	1
27	6	5.758	-5.922	786	8927.5	1641.39	0	1	5.96381	-5.72833	7	1	0	1

## Sheet: Mammals_40
x	y	min_x	min_y	id	climate_area	avg_dist_among_cells	avg_dist_among_frags	number_of_patches	pc1	pc2	richness	beta_sim	beta_sne	beta_sor
1	19	-5.369	-1.89	19	82046.1	176.79	174.432	3	-5.19194	-1.59036	157	0.518717	0.337971	0.856688
1	21	-5.369	-1.178	21	52187.8	150.124	195.402	3	-5.12914	-0.95769	6	0	0	0
1	23	-5.369	-0.466	23	98568	226.465	192.604	3	-5.14764	-0.178873	43	0.135965	0.207368	0.343333
1	24	-5.369	-0.11	24	24642	217.599	0	1	-5.13098	0.019531	40	0.0588235	0.0522876	0.111111
1	25	-5.369	0.245	25	36963	80.6691	0	1	-5.22363	0.268231	39	0	0.0512821	0.0512821
2	17	-5.048	-2.601	57	49284	302.099	435.822	2	-4.7683	-2.28973	9	0.347826	0.0966184	0.444444
2	18	-5.048	-2.245	58	383256	499.129	436.762	14	-4.83372	-2.08709	9	0.722555	0.146065	0.86862
2	19	-5.048	-1.89	59	77895.8	393.969	368.911	6	-4.9235	-1.65853	8	0.170213	0.460119	0.630332
2	20	-5.048	-1.534	60	63349.1	282.746	272.46	7	-4.86514	-1.30471	8	0.112903	0.163413	0.276316
2	21	-5.048	-1.178	61	185612	1938.83	1182.08	11	-4.84626	-0.99397	34	0.547786	0.312344	0.86013
2	22	-5.048	-0.822	62	328454	1117.06	1115.31	17	-4.80775	-0.582515	43	0.594125	0.150211	0.744335
2	23	-5.048	-0.466	63	406593	547.606	546.238	19	-4.85816	-0.317079	43	0.559767	0.145599	0.705366
2	24	-5.048	-0.11	64	209457	325.222	318.261	7	-4.88675	0.00818371	46	0.258713	0.16823	0.426943
3	17	-4.727	-2.601	97	139348	431.707	537.43	6	-4.54752	-2.38747	9	0.473684	0.244626	0.71831
3	18	-4.727	-2.245	98	249742	662.913	788.053	17	-4.558	-2.05914	134	0.730337	0.214968	0.945305
3	19	-4.727	-1.89	99	236434	1580.66	1093.39	20	-4.50988	-1.70248	195	0.866065	0.0902003	0.956266
3	20	-4.727	-1.534	100	231397	2172.51	2163.96	22	-4.54235	-1.33951	33	0.766211	0.123767	0.889978
3	21	-4.727	-1.178	101	594214	2288	2378.36	31	-4.58224	-0.965247	47	0.827366	0.101841	0.929207
3	22	-4.727	-0.822	102	1051708	2291.59	2339.5	51	-4.57588	-0.637006	66	0.915288	0.0182974	0.933585
3	23	-4.727	-0.466	103	276615	2035.22	1997.65	13	-4.56036	-0.341153	61	0.685941	0.0822598	0.768201
3	24	-4.727	-0.11	104	172494	362.195	349.568	4	-4.57163	0.00841534	38	0.112474	0.24835	0.360825
4	17	-4.406	-2.601	137	239531	1509.54	1539.65	16	-4.24313	-2.39219	10	0.673139	0.177893	0.851032
4	18	-4.406	-2.245	138	63194.4	1725.64	1749.05	11	-4.21901	-2.03916	107	0.837088	0.108213	0.945301
4	19	-4.406	-1.89	139	150240	1879.23	1693.54	19	-4.28737	-1.73631	47	0.853277	0.0693362	0.922613
4	20	-4.406	-1.534	140	330166	2466.96	2527.07	23	-4.27293	-1.36442	57	0.849186	0.0568198	0.906006
4	21	-4.406	-1.178	141	464010	2513.25	2609.02	25	-4.23459	-0.965708	71	0.855925	0.0311851	0.88711
4	22	-4.406	-0.822	142	544473	2962.48	2935.47	26	-4.26846	-0.63324	84	0.889367	0.020826	0.910193
4	23	-4.406	-0.466	143	480519	2105.6	2023.62	22	-4.24998	-0.2808	78	0.80423	0.0449673	0.849198
4	24	-4.406	-0.11	144	160173	360.213	422.254	4	-4.25402	-0.0696534	46	0.269551	0.051933	0.321484
5	17	-4.085	-2.601	177	191908	1725.36	1804.81	19	-3.91448	-2.36926	11	0.688608	0.148262	0.83687
5	18	-4.085	-2.245	178	135833	2011.5	2084.99	14	-3.93427	-2.09859	23	0.732759	0.160345	0.893103
5	19	-4.085	-1.89	179	69701.5	2786.5	2885.29	11	-3.90648	-1.68695	43	0.66821	0.140849	0.809059
5	20	-4.085	-1.534	180	413398	2858.73	2929.2	26	-3.92926	-1.32881	63	0.856565	0.0560872	0.912653
5	21	-4.085	-1.178	181	424653	2788.78	2813.26	28	-3.94203	-1.00325	89	0.874171	0.0414207	0.915592
5	22	-4.085	-0.822	182	704382	2023.8	2192	43	-3.91682	-0.616027	100	0.877744	0.0702532	0.947997
5	23	-4.085	-0.466	183	706540	2549.41	2649.32	30	-3.91656	-0.303704	101	0.877327	0.0414554	0.918783
5	24	-4.085	-0.11	184	197136	649.106	633.813	9	-3.85502	0.0122788	65	0.444843	0.110473	0.555316
5	25	-4.085	0.245	185	73926	222.169	291.067	3	-3.83771	0.41656	58	0.108209	0.0857202	0.193929
6	16	-3.764	-2.957	216	49181.5	1579.97	2085.24	6	-3.52163	-2.69219	8	0.117647	0.588235	0.705882
6	17	-3.764	-2.601	217	169712	2172.25	2270.67	15	-3.61734	-2.41361	24	0.560403	0.248774	0.809177
6	18	-3.764	-2.245	218	145433	2048.21	2202.94	20	-3.62167	-2.03918	55	0.688356	0.220791	0.909148
6	19	-3.764	-1.89	219	67362.4	2641.11	2613.14	9	-3.59767	-1.71906	55	0.600858	0.185103	0.785961
6	20	-3.764	-1.534	220	163958	3249.94	3222.06	12	-3.63053	-1.36597	81	0.802239	0.0677397	0.869979
6	21	-3.764	-1.178	221	675440	3319.31	3355.58	33	-3.60321	-0.98241	96	0.910041	0.0237369	0.933778
6	22	-3.764	-0.822	222	513980	2902.78	2968.62	26	-3.61884	-0.615108	118	0.84794	0.0904698	0.93841
6	23	-3.764	-0.466	223	723630	3353.82	3390	34	-3.59258	-0.334588	123	0.914592	0.0206509	0.935243
6	24	-3.764	-0.11	224	246420	871.657	930.371	11	-3.62149	0.037494	81	0.541845	0.115664	0.65751
6	25	-3.764	0.245	225	283383	479.447	454.261	12	-3.5912	0.401701	89	0.543777	0.0927573	0.636534
6	26	-3.764	0.601	226	110889	510.374	0	1	-3.56727	0.75052	98	0.360955	0.0868605	0.447816
7	16	-3.443	-2.957	256	53111.7	1423.7	1474.46	12	-3.28703	-2.69697	215	0.403394	0.454753	0.858147
7	17	-3.443	-2.601	257	77371.3	1837.59	1941.31	14	-3.26624	-2.39836	42	0.504132	0.400174	0.904306
7	18	-3.443	-2.245	258	72003.3	1772.12	2029.54	9	-3.25339	-2.0282	59	0.523327	0.298912	0.822239
7	19	-3.443	-1.89	259	67462.3	2684.12	2928.97	8	-3.24138	-1.62464	73	0.676056	0.124594	0.80065
7	20	-3.443	-1.534	260	305587	3319.96	3498.04	20	-3.25542	-1.35641	96	0.863865	0.0557855	0.919651
7	21	-3.443	-1.178	261	608031	3844.29	3856.58	34	-3.28685	-0.992904	112	0.918872	0.019521	0.938393
7	22	-3.443	-0.822	262	723744	3440.78	3626.81	31	-3.23273	-0.676258	181	0.894623	0.0513888	0.946012
7	23	-3.443	-0.466	263	791674	3588.25	3679.64	36	-3.26957	-0.288132	196	0.923719	0.024291	0.94801
7	24	-3.443	-0.11	264	283383	1219.03	1195.58	14	-3.25324	0.04592	107	0.611022	0.105796	0.716818
7	25	-3.443	0.245	265	468198	1191.47	1206.22	21	-3.25198	0.434952	155	0.822563	0.0367492	0.859312
7	26	-3.443	0.601	266	283383	904.279	893.22	13	-3.26947	0.77819	145	0.783388	0.0308322	0.81422
7	27	-3.443	0.957	267	123210	796.559	984.61	5	-3.23111	1.11014	110	0.525714	0.0637334	0.589448
7	28	-3.443	1.313	268	86247	973.666	1162.97	3	-3.18242	1.41129	106	0.50639	0.0794011	0.585791
8	16	-3.122	-2.957	296	30473.8	495.955	934.939	5	-2.98178	-2.73745	249	0.390434	0.246062	0.636496
8	17	-3.122	-2.601	297	55698.2	1553.55	1567.44	7	-2.93964	-2.44664	191	0.405325	0.461385	0.866711
8	18	-3.122	-2.245	298	73904.9	2585.58	2678.18	11	-2.94999	-2.05494	55	0.688356	0.162586	0.850942
8	19	-3.122	-1.89	299	133740	3563.89	3733.7	15	-2.91888	-1.68825	106	0.76648	0.135189	0.901668
8	20	-3.122	-1.534	300	386251	3914.26	4041.58	29	-2.97766	-1.34446	121	0.887144	0.0360367	0.92318
8	21	-3.122	-1.178	301	286126	3956.35	3795.03	19	-2.98343	-1.00738	140	0.840998	0.0737091	0.914707
8	22	-3.122	-0.822	302	872818	3491.39	3828.68	38	-2.96177	-0.625369	204	0.909998	0.037109	0.947107
8	23	-3.122	-0.466	303	911726	4432.08	4551.64	40	-2.93733	-0.287726	306	0.945881	0.0138715	0.959752
8	24	-3.122	-0.11	304	344988	2105.06	1515.38	14	-2.91546	0.0657817	232	0.844026	0.0276634	0.87169
8	25	-3.122	0.245	305	295704	1559.02	1322.33	15	-2.97639	0.41156	170	0.791246	0.0330421	0.824288
8	26	-3.122	0.601	306	258741	994.996	1048.64	8	-2.97702	0.783531	140	0.744363	0.0219871	0.76635
8	27	-3.122	0.957	307	357309	671.866	492.489	8	-2.98992	1.178	132	0.792723	0.0362693	0.828992
8	28	-3.122	1.313	308	209457	791.678	817.673	7	-2.96079	1.49678	122	0.694957	0.0548295	0.749786
8	29	-3.122	1.669	309	61605	268.371	357.739	2	-2.926	1.72888	68	0.181818	0.0981818	0.28
9	16	-2.801	-2.957	336	59165	1398.97	1615.02	7	-2.63276	-2.76398	212	0.327138	0.539529	0.866667
9	17	-2.801	-2.601	337	38779.7	2606.64	3217.42	7	-2.63309	-2.46571	37	0.471698	0.316981	0.788679
9	18	-2.801	-2.245	338	44321.2	3483.72	3823.38	8	-2.67603	-2.04921	72	0.698571	0.127551	0.826123
9	19	-2.801	-1.89	339	133036	3816.72	3808.45	15	-2.67367	-1.70079	88	0.781671	0.102681	0.884352
9	20	-2.801	-1.534	340	271993	4332.69	4333.12	22	-2.64472	-1.3565	130	0.870642	0.048727	0.919369
9	21	-2.801	-1.178	341	508998	3806.71	4219.01	28	-2.62714	-1.01956	169	0.896342	0.0337646	0.930107
9	22	-2.801	-0.822	342	546120	4266.35	4631.78	28	-2.67401	-0.631872	240	0.909664	0.0351948	0.944859
9	23	-2.801	-0.466	343	1.04423e+06	4190.83	4398.68	50	-2.67861	-0.272826	329	0.94339	0.0187742	0.962164
9	24	-2.801	-0.11	344	856139	4417.14	4316.56	43	-2.62959	0.0524169	351	0.929806	0.0232764	0.953082
9	25	-2.801	0.245	345	1059606	1819.57	1869.1	48	-2.60659	0.41209	307	0.95136	0.00940527	0.960766
9	26	-2.801	0.601	346	357309	1919.87	2115.47	18	-2.58869	0.741518	262	0.891859	0.0227835	0.914642
9	27	-2.801	0.957	347	184815	1694	1714.22	8	-2.6396	1.10105	197	0.807261	0.0296929	0.836954
9	28	-2.801	1.313	348	135531	905.399	888.825	7	-2.66283	1.5443	125	0.651211	0.0523183	0.703529
9	29	-2.801	1.669	349	295704	668.981	714.158	13	-2.60837	1.84038	112	0.714531	0.0634588	0.77799
10	16	-2.48	-2.957	376	28277.5	1314.69	1449.96	3	-2.31405	-2.75115	7	0	0.352941	0.352941
10	17	-2.48	-2.601	377	20793.2	3003.01	3072.52	5	-2.32859	-2.47912	215	0.829114	0.124968	0.954082
10	18	-2.48	-2.245	378	78678.9	4091.5	4385.68	11	-2.33852	-2.04349	94	0.737589	0.162788	0.900377
10	19	-2.48	-1.89	379	189178	4429.6	4525.69	16	-2.27319	-1.71094	120	0.825423	0.0691449	0.894568
10	20	-2.48	-1.534	380	399700	3772.12	3988.43	25	-2.26675	-1.31942	149	0.844325	0.098341	0.942666
10	21	-2.48	-1.178	381	857183	4168.54	4417.12	40	-2.33315	-0.97539	274	0.938536	0.0261363	0.964673
10	22	-2.48	-0.822	382	475381	3586.04	5012.48	19	-2.32353	-0.647805	239	0.908008	0.032407	0.940415
10	23	-2.48	-0.466	383	495532	4419.35	4631.43	26	-2.32643	-0.280412	350	0.913533	0.0293242	0.942857
10	24	-2.48	-0.11	384	594916	4400.14	5359.82	24	-2.34219	0.057674	326	0.935636	0.0210612	0.956697
10	25	-2.48	0.245	385	941357	4464.17	4394.61	36	-2.33813	0.424714	341	0.945523	0.0198815	0.965405
10	26	-2.48	0.601	386	579087	1721.9	1739.21	23	-2.34465	0.774007	271	0.911714	0.0263008	0.938015
10	27	-2.48	0.957	387	443556	2027.12	2046.57	20	-2.29206	1.13383	256	0.903606	0.0191058	0.922712
10	28	-2.48	1.313	388	172494	1248.27	1226.18	9	-2.32019	1.47334	147	0.758635	0.0412585	0.799894
10	29	-2.48	1.669	389	73926	820.604	1059.98	3	-2.29113	1.84341	91	0.588235	0.0282031	0.616438
10	30	-2.48	2.024	390	234099	618.405	662.146	9	-2.27665	2.18892	108	0.710865	0.0578601	0.768725
10	31	-2.48	2.38	391	24642	285.06	0	1	-2.17424	2.42356	53	0.0731707	0.0916644	0.164835
11	16	-2.159	-2.957	416	1725.4	1936.45	0	1	-2.0268	-2.73383	105	1	0	1
11	17	-2.159	-2.601	417	21828.8	3704.61	3723.57	7	-2.02991	-2.40924	58	0.597765	0.163032	0.760797
11	18	-2.159	-2.245	418	78844.2	4092.29	4352.49	7	-2.00277	-2.01863	79	0.653226	0.104657	0.757883
11	19	-2.159	-1.89	419	201802	4055.35	4205.73	21	-2.02113	-1.70766	127	0.800738	0.122991	0.923729
11	20	-2.159	-1.534	420	449331	3057.09	3535.11	27	-2.05647	-1.31346	155	0.872234	0.0790388	0.951273
11	21	-2.159	-1.178	421	614822	3911.55	4346.54	32	-2.00231	-1.01182	263	0.918677	0.0320813	0.950758
11	22	-2.159	-0.822	422	423763	3338.73	3845.55	20	-1.98025	-0.645752	249	0.862565	0.0505983	0.913164
11	23	-2.159	-0.466	423	327932	4529.2	4845.68	17	-2.0135	-0.278036	381	0.89511	0.0288832	0.923993
11	24	-2.159	-0.11	424	399052	5746.7	5577.82	21	-2.02313	0.0866543	401	0.917718	0.0228514	0.940569
11	25	-2.159	0.245	425	432428	5354.67	5773.16	21	-2.01541	0.42566	278	0.913101	0.0383227	0.951423
11	26	-2.159	0.601	426	384450	5213.93	5328.31	16	-1.9863	0.766197	292	0.90912	0.0328245	0.941944
11	27	-2.159	0.957	427	468198	3128.98	2895.24	20	-2.00667	1.13268	274	0.91162	0.0222028	0.933822
11	28	-2.159	1.313	428	258741	2055.09	1948.74	9	-1.99355	1.44586	171	0.839126	0.0218914	0.861017
11	29	-2.159	1.669	429	160173	905.778	976.092	11	-1.99874	1.80058	125	0.713476	0.0689247	0.782401
11	30	-2.159	2.024	430	308025	812.735	939.584	14	-1.97102	2.18565	119	0.777563	0.0649987	0.842562
11	31	-2.159	2.38	431	197136	737.07	888.752	6	-1.99288	2.54055	93	0.669492	0.0812503	0.750742
11	32	-2.159	2.736	432	36963	131.175	0	1	-1.9309	2.89997	26	0.0869565	0.0380435	0.125
12	17	-1.838	-2.601	457	23357.9	3545.15	4357.91	7	-1.66573	-2.3987	80	0.620027	0.0994662	0.719494
12	18	-1.838	-2.245	458	81810.7	4778.11	4903.32	10	-1.69476	-2.10405	150	0.802385	0.0542281	0.856613
12	19	-1.838	-1.89	459	148418	4778.77	4731.91	18	-1.7078	-1.71557	185	0.832608	0.0653956	0.898004
12	20	-1.838	-1.534	460	403188	3802.73	4169.25	23	-1.67405	-1.32759	223	0.899142	0.0283426	0.927485
12	21	-1.838	-1.178	461	637468	3382.83	3748.9	35	-1.67635	-1.01652	263	0.920182	0.0336354	0.953817
12	22	-1.838	-0.822	462	439451	4395.91	5013.04	24	-1.67559	-0.646244	244	0.898372	0.0318508	0.930223
12	23	-1.838	-0.466	463	358680	5422.63	5938.45	18	-1.66342	-0.306628	350	0.908923	0.0233882	0.932311
12	24	-1.838	-0.11	464	505161	6237.71	6170.58	26	-1.66976	0.0453804	398	0.930464	0.0184383	0.948903
12	25	-1.838	0.245	465	419218	6209.93	6407.03	21	-1.67425	0.439968	407	0.922316	0.0188116	0.941128
12	26	-1.838	0.601	466	363811	5884.15	5945.78	21	-1.66885	0.787738	278	0.899759	0.0302706	0.93003
12	27	-1.838	0.957	467	308025	5537.16	5605.49	18	-1.66926	1.11073	261	0.881836	0.0369489	0.918785
12	28	-1.838	1.313	468	283383	1872.4	2052.49	10	-1.71929	1.50069	178	0.829186	0.0359343	0.86512
12	29	-1.838	1.669	469	147852	1597.44	1609.32	7	-1.65718	1.84509	148	0.737208	0.0561354	0.793343
12	30	-1.838	2.024	470	61605	386.477	732.066	2	-1.71278	2.17192	70	0.271111	0.161415	0.432526
12	31	-1.838	2.38	471	73926	479.227	1012.08	2	-1.72592	2.5742	56	0.298165	0.152463	0.450628
12	32	-1.838	2.736	472	123210	367.323	608.016	2	-1.71737	2.90132	47	0.32381	0.205992	0.529801
13	15	-1.517	-3.313	495	5547	1327.51	1975.64	2	-1.37112	-3.06893	27	0	0.928571	0.928571
13	16	-1.517	-2.957	496	3871	1417.2	1712.97	2	-1.24915	-2.75519	84	0.58309	0.0544255	0.637516
13	17	-1.517	-2.601	497	48849.8	4229.31	4376.95	8	-1.33017	-2.43727	104	0.704724	0.119632	0.824356
13	18	-1.517	-2.245	498	109640	4541.91	4769.58	14	-1.35837	-2.043	180	0.825988	0.0686866	0.894675
13	19	-1.517	-1.89	499	168754	4812.76	4892.39	16	-1.35616	-1.71896	248	0.867151	0.0400169	0.907168
13	20	-1.517	-1.534	500	307740	4941.01	4790.33	18	-1.35259	-1.33573	285	0.897926	0.0221907	0.920116
13	21	-1.517	-1.178	501	474151	4166.47	4541.15	27	-1.37181	-1.00852	250	0.904047	0.0318107	0.935858
13	22	-1.517	-0.822	502	550178	3284.36	3683.25	26	-1.35399	-0.659956	431	0.918079	0.0293731	0.947452
13	23	-1.517	-0.466	503	542588	5134.3	5769.09	27	-1.36032	-0.291912	429	0.934495	0.0150235	0.949518
13	24	-1.517	-0.11	504	319603	6132.38	6117.43	19	-1.35721	0.0630239	409	0.915542	0.0173721	0.932914
13	25	-1.517	0.245	505	357309	6785.18	6388.07	20	-1.36934	0.425151	473	0.926903	0.013295	0.940198
13	26	-1.517	0.601	506	563780	5481.46	5889.64	28	-1.34628	0.821422	277	0.929374	0.0117922	0.941166
13	27	-1.517	0.957	507	591408	4811.64	5282.87	26	-1.33675	1.12828	253	0.923499	0.0156694	0.939169
13	28	-1.517	1.313	508	86247	4932.68	2443.34	6	-1.31168	1.46916	199	0.821656	0.0473498	0.869006
13	29	-1.517	1.669	509	147852	726.956	717.191	7	-1.39385	1.82359	104	0.684263	0.106703	0.790966
13	30	-1.517	2.024	510	135531	607.376	0	1	-1.31967	2.12504	79	0.4975	0.0906147	0.588115
14	14	-1.196	-3.669	534	2575.7	3893.19	539.859	2	-1.00242	-3.43142	44	0.309859	0.305827	0.615686
14	15	-1.196	-3.313	535	1950.1	5381.38	8059.19	2	-1.07865	-3.13601	56	0.621951	0.00900116	0.630952
14	16	-1.196	-2.957	536	22693.2	4182.5	4633.96	6	-1.02688	-2.80322	104	0.654438	0.0880665	0.742504
14	17	-1.196	-2.601	537	93845.2	5280.37	5026.85	12	-1.01799	-2.4186	150	0.800429	0.0696372	0.870066
14	18	-1.196	-2.245	538	85965.4	4795.47	4930.2	10	-1.03057	-2.06744	168	0.796002	0.0598995	0.855902
14	19	-1.196	-1.89	539	143188	4717.36	4956.73	16	-0.997155	-1.68732	231	0.851276	0.0324547	0.883731
14	20	-1.196	-1.534	540	182300	3360.57	3488.08	16	-1.03781	-1.31935	227	0.862054	0.0216669	0.883721
14	21	-1.196	-1.178	541	524020	4990.6	4786.23	32	-1.0015	-1.00152	423	0.938404	0.012553	0.950957
14	22	-1.196	-0.822	542	714407	3627.8	3737.73	33	-1.05321	-0.637153	487	0.946121	0.0142759	0.960397
14	23	-1.196	-0.466	543	580135	5597.96	5370.31	30	-1.03542	-0.286235	490	0.942441	0.0140994	0.95654
14	24	-1.196	-0.11	544	252557	6106.95	6379.04	14	-1.05199	0.0590087	391	0.893602	0.0221776	0.91578
14	25	-1.196	0.245	545	216020	7347.78	6877.01	10	-1.03502	0.453349	393	0.886295	0.0299251	0.91622
14	26	-1.196	0.601	546	394259	7303.09	6853.97	21	-1.0417	0.782988	434	0.928067	0.0116433	0.939711
14	27	-1.196	0.957	547	403810	6632.96	6541.66	18	-1.03518	1.12943	387	0.92447	0.00921252	0.933683
14	28	-1.196	1.313	548	418914	5865.62	6405.17	23	-1.01834	1.46729	269	0.911273	0.0107079	0.92198
14	29	-1.196	1.669	549	221778	2063.72	919.509	9	-1.03091	1.82878	193	0.808179	0.0537294	0.861908
14	30	-1.196	2.024	550	135531	753.429	811.149	7	-1.0434	2.23388	120	0.677302	0.0478366	0.725139
14	31	-1.196	2.38	551	36963	885.871	234.138	2	-0.913488	2.41081	97	0.444444	0.119314	0.563758
15	13	-0.875	-4.025	573	18594.6	4848.14	5243.87	3	-0.773122	-3.87033	39	0.263158	0.458235	0.721393
15	14	-0.875	-3.669	574	10399.5	2018.97	2270.26	5	-0.671934	-3.44596	77	0.696429	0.0936949	0.790123
15	15	-0.875	-3.313	575	22059.7	4536.61	4665.24	9	-0.650195	-3.16059	81	0.627049	0.141986	0.769036
15	16	-0.875	-2.957	576	62359.2	3978.92	4179.51	12	-0.729877	-2.81136	95	0.755435	0.0907483	0.846183
15	17	-0.875	-2.601	577	23791	6697.91	5536.21	5	-0.713576	-2.37905	140	0.702265	0.103437	0.805702
15	18	-0.875	-2.245	578	54040.9	6999.16	6068.46	7	-0.682628	-2.04786	174	0.815336	0.0301757	0.845511
15	19	-0.875	-1.89	579	110266	8805.53	7622.83	11	-0.662836	-1.7133	252	0.872994	0.0335737	0.906567
15	20	-0.875	-1.534	580	256846	3745.53	5164.96	10	-0.700298	-1.30419	206	0.828229	0.0389515	0.86718
15	21	-0.875	-1.178	581	399085	6103.96	5773.59	27	-0.701088	-0.991554	416	0.922417	0.0187713	0.941188
15	22	-0.875	-0.822	582	284831	6859.81	6512.96	17	-0.743426	-0.640461	407	0.904218	0.0260256	0.930244
15	23	-0.875	-0.466	583	324929	6909.64	6887.19	17	-0.734749	-0.298338	461	0.907718	0.0336739	0.941392
15	24	-0.875	-0.11	584	292164	8608.25	8327.4	16	-0.693427	0.0542292	474	0.898511	0.0326561	0.931167
15	25	-0.875	0.245	585	248405	9904.04	10009.3	14	-0.735768	0.438667	415	0.904447	0.0244551	0.928902
15	26	-0.875	0.601	586	257525	6798.13	6331.77	13	-0.742196	0.748401	316	0.885323	0.0204447	0.905768
15	27	-0.875	0.957	587	160173	8784.31	8487.22	8	-0.746815	1.1235	324	0.875405	0.0144906	0.889895
15	28	-0.875	1.313	588	357309	7246.17	7253.12	22	-0.732617	1.48711	406	0.902669	0.0291129	0.931782
15	29	-0.875	1.669	589	221778	4952.53	4938.44	10	-0.725595	1.82692	219	0.851007	0.0289002	0.879907
15	30	-0.875	2.024	590	197136	678.458	631.286	12	-0.713698	2.21621	145	0.716692	0.0729311	0.789623
15	31	-0.875	2.38	591	221778	652.777	685.333	9	-0.681882	2.53773	138	0.714592	0.0701227	0.784715
16	11	-0.554	-4.736	611	14921.9	62.0805	0	1	-0.420398	-4.53559	3	1	0	1
16	13	-0.554	-4.025	613	6396.3	4704.88	132.111	2	-0.340733	-3.80309	52	0.597222	0.0211988	0.618421
16	14	-0.554	-3.669	614	17809.2	2362.45	1183.16	4	-0.342236	-3.5397	58	0.530466	0.135776	0.666242
16	15	-0.554	-3.313	615	5662.9	3840	4793.99	3	-0.471742	-3.12138	47	0.59	0.0303704	0.62037
16	16	-0.554	-2.957	616	42952.9	9225.51	9016.03	6	-0.402772	-2.7886	93	0.771635	0.0431802	0.814815
16	17	-0.554	-2.601	617	47566.5	7690.04	9340.05	7	-0.416007	-2.43103	155	0.80363	0.0464011	0.850032
16	18	-0.554	-2.245	618	76381.4	9973.38	10219.5	6	-0.389458	-2.07158	149	0.778325	0.0721732	0.850498
16	19	-0.554	-1.89	619	129828	3095.98	3845.75	11	-0.412508	-1.66737	264	0.811468	0.030303	0.841771
16	20	-0.554	-1.534	620	359772	6144.96	6208.81	23	-0.385888	-1.37969	350	0.895271	0.0275823	0.922854
16	21	-0.554	-1.178	621	376344	5507.76	6171.53	19	-0.361721	-0.999517	382	0.918545	0.0138657	0.932411
16	22	-0.554	-0.822	622	354782	7043.54	6897.29	25	-0.392361	-0.65345	514	0.932746	0.0160799	0.948826
16	23	-0.554	-0.466	623	315146	7895.42	7133.32	21	-0.343756	-0.299067	558	0.907832	0.0302827	0.938115
16	24	-0.554	-0.11	624	387925	8841.07	8847.39	21	-0.40296	0.0687744	524	0.920778	0.0278352	0.948614
16	25	-0.554	0.245	625	320572	9404.78	8678.34	16	-0.422723	0.397283	385	0.915907	0.019203	0.93511
16	26	-0.554	0.601	626	296687	7165.22	7775.87	14	-0.377868	0.794487	323	0.918943	0.010517	0.92946
16	27	-0.554	0.957	627	221778	7564.42	8085.27	11	-0.377038	1.12574	439	0.89808	0.0334174	0.931498
16	28	-0.554	1.313	628	320346	6130.6	6819.29	12	-0.389553	1.47872	378	0.87921	0.0448184	0.924028
16	29	-0.554	1.669	629	234099	6509.93	6388.43	11	-0.376948	1.79753	367	0.875873	0.0376097	0.913483
16	30	-0.554	2.024	630	344988	5841.2	5398.8	17	-0.380809	2.20354	418	0.911098	0.0216142	0.932713
16	31	-0.554	2.38	631	344988	1165.29	1195.09	16	-0.402724	2.56511	182	0.844698	0.0427642	0.887463
16	32	-0.554	2.736	632	234099	551.679	1197.92	4	-0.412524	2.9144	110	0.692542	0.0711366	0.763679
17	13	-0.233	-4.025	653	9085	1446.35	892.812	2	-0.155197	-3.81601	17	0.129032	0.341556	0.470588
17	14	-0.233	-3.669	654	10614.5	7529.25	9727.79	4	-0.11734	-3.41446	96	0.77572	0.0277064	0.803427
17	15	-0.233	-3.313	655	20724.9	4141.86	1732.52	3	-0.101658	-3.15049	49	0.521739	0.0905957	0.612335
17	16	-0.233	-2.957	656	24424.1	5201.57	3345.02	6	-0.0742511	-2.79144	140	0.679909	0.058009	0.737918
17	17	-0.233	-2.601	657	32842.8	4187.64	4961.16	7	-0.049703	-2.46378	119	0.667598	0.0793902	0.746988
17	18	-0.233	-2.245	658	84430.2	2399.6	3458.22	6	-0.0605253	-2.08187	137	0.621908	0.0474623	0.66937
17	19	-0.233	-1.89	659	47957.1	7269.23	3100.13	6	-0.0962889	-1.68247	192	0.649123	0.123134	0.772257
17	20	-0.233	-1.534	660	118278	7587.77	7297.35	12	-0.0951927	-1.36107	386	0.869944	0.033196	0.90314
17	21	-0.233	-1.178	661	378656	6802.84	6652.49	29	-0.0780098	-0.982733	603	0.940404	0.0121191	0.952523
17	22	-0.233	-0.822	662	555124	6871.23	6290.83	28	-0.0506535	-0.638671	588	0.942622	0.0182352	0.960858
17	23	-0.233	-0.466	663	388650	6978.67	7460.25	31	-0.0762283	-0.297347	568	0.933938	0.0224546	0.956392
17	24	-0.233	-0.11	664	151059	8555.98	8890.04	14	-0.0614456	0.00663768	546	0.912678	0.024747	0.937425
17	25	-0.233	0.245	665	264250	7500.13	7574.91	16	-0.0697426	0.447263	348	0.915023	0.0159482	0.930971
17	26	-0.233	0.601	666	234756	6090.39	7422.66	9	-0.0746196	0.80366	412	0.902589	0.0200629	0.922652
17	27	-0.233	0.957	667	205218	7100.18	7255.92	13	-0.0756459	1.12418	429	0.885567	0.0334406	0.919007
17	28	-0.233	1.313	668	197136	6716.45	8011.44	9	-0.0421633	1.44506	456	0.87491	0.045358	0.920268
17	29	-0.233	1.669	669	308025	6558.95	6443.45	16	-0.065272	1.86093	359	0.876126	0.0419937	0.918119
17	30	-0.233	2.024	670	295704	6945.15	7559.55	13	-0.0579865	2.17866	410	0.891948	0.0341012	0.92605
17	31	-0.233	2.38	671	320346	4478.73	5430.88	15	-0.0426566	2.60623	292	0.902696	0.0159801	0.918676
17	32	-0.233	2.736	672	357309	1889.64	2187.3	15	-0.0684003	2.90107	217	0.874744	0.0402526	0.914997
17	33	-0.233	3.092	673	271062	1476.36	959.555	10	-0.0338073	3.24529	120	0.790031	0.0597402	0.849771
17	34	-0.233	3.448	674	73926	179.54	0	1	-0.0504158	3.59061	58	0.191057	0.0839886	0.275046
18	13	0.088	-4.025	693	10543.3	13923.6	0	1	0.309959	-3.76929	68	0.965517	0.00549725	0.971014
18	14	0.088	-3.669	694	35406.7	7707.4	4577.28	3	0.226872	-3.43857	85	0.59799	0.12032	0.71831
18	15	0.088	-3.313	695	6730.5	9267.01	10963.2	4	0.217379	-3.12746	91	0.545238	0.17388	0.719118
18	16	0.088	-2.957	696	57748	8645.75	6541.53	8	0.270544	-2.7264	110	0.542373	0.18545	0.727823
18	17	0.088	-2.601	697	57129.2	9014.73	8201.02	8	0.227012	-2.40949	143	0.697497	0.113964	0.811462
18	18	0.088	-2.245	698	94661.7	9188.86	9097.85	15	0.248024	-2.03878	256	0.863889	0.0501785	0.914067
18	19	0.088	-1.89	699	47970.9	8380.57	9055.73	8	0.27781	-1.73007	254	0.873762	0.0481366	0.921899
18	20	0.088	-1.534	700	86460.7	9636.16	10038.7	8	0.234406	-1.3448	307	0.859187	0.0318061	0.890994
18	21	0.088	-1.178	701	395681	8932.35	9086.25	26	0.219181	-0.950844	614	0.925849	0.0204674	0.946316
18	22	0.088	-0.822	702	534621	8468.1	8278.29	32	0.237732	-0.656504	697	0.950243	0.0140752	0.964318
18	23	0.088	-0.466	703	340981	9506.66	9566.68	30	0.248263	-0.302007	892	0.93907	0.0230016	0.962071
18	24	0.088	-0.11	704	249765	9657.56	9891.83	21	0.23204	0.0817931	491	0.93315	0.022396	0.955546
18	25	0.088	0.245	705	420867	9274.1	9124.86	26	0.223785	0.442063	730	0.948222	0.0150576	0.963279
18	26	0.088	0.601	706	538099	9443.39	9594.24	32	0.230958	0.789999	634	0.955041	0.0121148	0.967155
18	27	0.088	0.957	707	546535	8885.63	9500.12	30	0.268024	1.14694	690	0.949224	0.016975	0.966199
18	28	0.088	1.313	708	650937	9194.44	9613.53	36	0.284609	1.49735	685	0.948816	0.0183548	0.967171
18	29	0.088	1.669	709	352215	9523.57	9602.31	20	0.2797	1.84269	625	0.915116	0.0331376	0.948253
18	30	0.088	2.024	710	390225	8494.61	8493.54	20	0.259639	2.19085	455	0.921722	0.0178885	0.939611
18	31	0.088	2.38	711	488399	5353.96	5925.97	23	0.249484	2.56247	550	0.935615	0.0244111	0.960026
18	32	0.088	2.736	712	540503	3557.92	3796.05	27	0.220418	2.93705	451	0.925689	0.0319439	0.957633
18	33	0.088	3.092	713	946647	2302.62	2437.83	43	0.258417	3.2687	207	0.934519	0.0234652	0.957985
18	34	0.088	3.448	714	529738	2628.19	2856.49	17	0.298939	3.58248	123	0.881625	0.0451555	0.926781
19	12	0.409	-4.38	732	5038.9	13605	0	1	0.637776	-4.2323	40	1	0	1
19	13	0.409	-4.025	733	12042.6	13357.2	13916.7	2	0.600689	-3.75699	68	0.891892	0.0517701	0.943662
19	14	0.409	-3.669	734	8831.9	6807.62	0	1	0.595281	-3.50275	67	0.791667	0.0694444	0.861111
19	15	0.409	-3.313	735	11052.5	9158.56	5696.18	5	0.508173	-3.14007	122	0.639394	0.130654	0.770048
19	16	0.409	-2.957	736	23940.6	303.635	136.569	2	0.608018	-2.78965	7	0	0.384615	0.384615
19	17	0.409	-2.601	737	12987.2	5831.65	8535.66	2	0.626815	-2.31681	96	0.735849	0.0346427	0.770492
19	18	0.409	-2.245	738	33081.1	10364.5	11649.9	5	0.636257	-1.9998	117	0.826923	0.0895226	0.916446
19	19	0.409	-1.89	739	58587	8498.73	9216.39	12	0.567033	-1.75	375	0.908475	0.0296461	0.938121
19	20	0.409	-1.534	740	78303.3	10093.8	10864	8	0.554817	-1.34188	396	0.884692	0.0328828	0.917575
19	21	0.409	-1.178	741	282062	9117.73	10087.8	20	0.598668	-0.97754	721	0.929601	0.0205326	0.950134
19	22	0.409	-0.822	742	452719	9497.68	9479.32	28	0.565353	-0.641868	1006	0.943444	0.0204161	0.96386
19	23	0.409	-0.466	743	264719	9889.37	9610.26	22	0.55286	-0.294058	787	0.900262	0.0512484	0.951511
19	24	0.409	-0.11	744	278504	9696.5	9514.13	26	0.556978	0.0643797	967	0.934932	0.0253726	0.960304
19	25	0.409	0.245	745	422421	9023.06	9360.67	33	0.55768	0.403895	727	0.947848	0.0166387	0.964486
19	26	0.409	0.601	746	354952	9740.78	9931.73	25	0.56482	0.831885	738	0.942114	0.0183911	0.960505
19	27	0.409	0.957	747	374066	9478.14	9857.2	26	0.534086	1.13773	695	0.942705	0.0184148	0.96112
19	28	0.409	1.313	748	646218	9274.09	9599.14	36	0.513714	1.48852	604	0.953285	0.0168608	0.970145
19	29	0.409	1.669	749	768519	7332.9	8117.37	41	0.504385	1.8644	702	0.955025	0.0164811	0.971507
19	30	0.409	2.024	750	1.21506e+06	6949.98	8007.75	56	0.573763	2.19467	782	0.968322	0.0110113	0.979334
19	31	0.409	2.38	751	509145	7403.46	7763.7	26	0.572808	2.52506	738	0.946418	0.0178583	0.964276
19	32	0.409	2.736	752	497293	4611.06	4678.37	26	0.535465	2.90477	485	0.925137	0.028505	0.953642
19	33	0.409	3.092	753	467551	2937.19	2458.4	25	0.564234	3.2918	294	0.901254	0.0422366	0.943491
19	34	0.409	3.448	754	613073	2784.5	2381.53	23	0.556837	3.63364	110	0.899155	0.0325803	0.931736
19	35	0.409	3.804	755	579087	1504.85	1707.93	25	0.57097	3.94145	99	0.825698	0.0776526	0.903351
19	36	0.409	4.159	756	184815	951.381	968.571	10	0.586937	4.37463	61	0.640506	0.137965	0.778471
19	37	0.409	4.515	757	73926	613.927	727.214	4	0.620563	4.74483	50	0.491124	0.123226	0.61435
19	38	0.409	4.871	758	61605	572.105	547.388	4	0.684879	5.06182	35	0.37069	0.122366	0.493056
19	39	0.409	5.227	759	160173	249.187	0	1	0.668798	5.39241	16	0.122222	0.202564	0.324786
20	11	0.73	-4.736	771	6595.3	8834.86	343.834	2	0.934042	-4.52889	53	0.697674	0.105356	0.80303
20	12	0.73	-4.38	772	10565.6	8624.31	12665.3	2	0.912656	-4.30603	38	0.322581	0.321487	0.644068
20	13	0.73	-4.025	773	33995	6786.23	8371.89	3	0.87524	-3.87823	80	0.732484	0.128902	0.861386
20	14	0.73	-3.669	774	32046.3	7962	3699.96	4	0.820822	-3.54198	84	0.544304	0.205696	0.75
20	15	0.73	-3.313	775	12359.5	12032.2	17487.5	2	0.911625	-3.05851	114	0.971963	0.00239636	0.974359
20	16	0.73	-2.957	776	31419.8	7476.77	8259.11	4	0.943333	-2.71508	120	0.792969	0.0812898	0.874259
20	17	0.73	-2.601	777	47504.7	5483.9	7280.09	5	0.913118	-2.45213	91	0.852941	0.0985151	0.951456
20	18	0.73	-2.245	778	51927.2	9170.41	10435.2	9	0.875244	-2.06607	225	0.900552	0.0574895	0.958042
20	19	0.73	-1.89	779	22892.5	9035.01	8718.84	8	0.880227	-1.69179	235	0.866667	0.0293492	0.896016
20	20	0.73	-1.534	780	129381	7021.49	8767.72	8	0.899964	-1.32075	566	0.887407	0.0449964	0.932403
20	21	0.73	-1.178	781	282348	9816.43	9929.4	21	0.858374	-0.983095	526	0.904365	0.03715	0.941515
20	22	0.73	-0.822	782	323883	9240.96	8061.14	14	0.868341	-0.641753	797	0.902796	0.0339968	0.936793
20	23	0.73	-0.466	783	112095	9227.58	9898.14	9	0.849031	-0.283217	685	0.894649	0.0354218	0.930071
20	24	0.73	-0.11	784	122118	8886.29	9698.9	10	0.860135	0.0653585	564	0.863499	0.0542218	0.917721
20	25	0.73	0.245	785	206295	8368.47	8214.99	12	0.895636	0.44519	504	0.877515	0.0477119	0.925227
20	26	0.73	0.601	786	280201	8377.17	8958.78	20	0.882818	0.769263	632	0.889378	0.0500504	0.939428
20	27	0.73	0.957	787	159558	9132.16	8874.37	15	0.894433	1.10919	459	0.902483	0.0343756	0.936858
20	28	0.73	1.313	788	281610	9531.57	9504.88	19	0.869998	1.529	464	0.887177	0.0557007	0.942878
20	29	0.73	1.669	789	311468	9280.31	9647.65	18	0.865599	1.8396	490	0.901936	0.0375898	0.939526
20	30	0.73	2.024	790	573269	6818.13	7302.6	29	0.882129	2.21998	522	0.934822	0.0233709	0.958193
20	31	0.73	2.38	791	766606	5730.74	6658.68	38	0.900405	2.53235	538	0.952488	0.0154241	0.967912
20	32	0.73	2.736	792	183696	4440.73	3371.55	14	0.916959	2.94168	396	0.885667	0.0428185	0.928486
20	33	0.73	3.092	793	232486	3299.51	2132.89	12	0.891225	3.26352	395	0.885067	0.0484505	0.933518
20	34	0.73	3.448	794	332465	3280.37	3383.52	15	0.878731	3.6577	154	0.856207	0.0600222	0.91623
20	35	0.73	3.804	795	587172	2397.94	1436.77	21	0.885489	3.96672	72	0.8727	0.051271	0.923971
20	36	0.73	4.159	796	283197	1709.67	1914.94	14	0.97029	4.33967	95	0.795956	0.0736093	0.869565
20	37	0.73	4.515	797	147852	958.511	1300.14	5	0.946667	4.69937	57	0.6	0.148511	0.748511
20	38	0.73	4.871	798	209457	940.718	1036.3	10	0.847744	5.04537	55	0.618868	0.174729	0.793597
20	39	0.73	5.227	799	172494	673.498	793.989	4	0.825522	5.45693	30	0.342007	0.260686	0.602694
20	40	0.73	5.583	800	320346	435.764	0	1	0.884791	5.7075	28	0.428814	0.200653	0.629467
21	8	1.051	-5.804	808	5865.3	75.2826	0	1	1.1405	-5.5581	4	0	0.333333	0.333333
21	10	1.051	-5.092	810	8786.7	151.707	0	1	1.10024	-4.77294	35	0	0.166667	0.166667
21	12	1.051	-4.38	812	18292.8	8423.65	12367.8	2	1.17455	-4.15684	28	0.875	0.0905172	0.965517
21	13	1.051	-4.025	813	37875.6	8094.01	8820.6	5	1.25672	-3.808	82	0.763359	0.0994731	0.862832
21	14	1.051	-3.669	814	12864.9	7695.68	11514	2	1.22602	-3.47501	82	0.693694	0.0132029	0.706897
21	15	1.051	-3.313	815	2892.3	571.006	277.451	2	1.20203	-3.21917	9	0	0.538462	0.538462
21	16	1.051	-2.957	816	13148.7	5839.23	6653.4	3	1.25627	-2.79129	103	0.941176	0.0339014	0.975078
21	17	1.051	-2.601	817	27427.4	9548.39	9625.85	8	1.17502	-2.43559	272	0.92217	0.0370643	0.959234
21	18	1.051	-2.245	818	42844.3	9827.19	8061.74	4	1.21188	-2.03219	218	0.841615	0.0232858	0.864901
21	19	1.051	-1.89	819	72748.4	8475.41	9041.61	8	1.2347	-1.7227	298	0.849197	0.0601308	0.909327
21	20	1.051	-1.534	820	101657	7771.37	8126.52	8	1.18863	-1.37061	440	0.798071	0.100594	0.898665
21	21	1.051	-1.178	821	126901	10571.8	10586.3	10	1.22676	-0.946543	540	0.823145	0.0815403	0.904686
21	22	1.051	-0.822	822	212557	9664.42	10207.5	11	1.19395	-0.617237	564	0.833765	0.0821755	0.915941
21	23	1.051	-0.466	823	190119	10033.9	9442.71	11	1.24725	-0.319828	635	0.877645	0.0518596	0.929505
21	24	1.051	-0.11	824	158001	9739.8	9942.94	13	1.17297	0.0902276	772	0.909228	0.0295558	0.938784
21	25	1.051	0.245	825	179132	9923.24	10038.2	16	1.18685	0.417176	754	0.903489	0.0384526	0.941941
21	26	1.051	0.601	826	298582	9149.02	9791.94	22	1.23273	0.774772	760	0.924079	0.0329501	0.957029
21	27	1.051	0.957	827	320098	8670.55	9728.9	19	1.2118	1.14281	789	0.915626	0.0353139	0.95094
21	28	1.051	1.313	828	400464	8683.54	9196.37	24	1.24857	1.49738	712	0.924844	0.0320256	0.956869
21	29	1.051	1.669	829	323134	7398.79	7379.84	17	1.23469	1.85837	709	0.907457	0.0337177	0.941174
21	30	1.051	2.024	830	607064	6184	6400.45	32	1.21529	2.18303	638	0.938659	0.0220646	0.960723
21	31	1.051	2.38	831	606232	5903.91	6548.21	31	1.20383	2.53833	532	0.943763	0.0172594	0.961023
21	32	1.051	2.736	832	242659	6487.08	6246.96	18	1.20769	2.84494	460	0.918957	0.0306121	0.949569
21	33	1.051	3.092	833	240504	3256.26	2695.57	14	1.21013	3.31398	383	0.895714	0.0403791	0.936093
21	34	1.051	3.448	834	386422	3268.86	3385.77	19	1.19395	3.65773	169	0.864943	0.0596809	0.924623
21	35	1.051	3.804	835	601982	2796.07	2880.68	24	1.20681	3.98239	148	0.889472	0.0497369	0.939209
21	36	1.051	4.159	836	739260	2574.92	1512.7	21	1.20639	4.30635	129	0.906274	0.0451632	0.951437
21	37	1.051	4.515	837	295704	1260.98	1547.94	13	1.20343	4.63979	86	0.793878	0.0652691	0.859147
21	38	1.051	4.871	838	110889	818.389	915.966	6	1.16376	4.93983	52	0.477477	0.18034	0.657817
21	39	1.051	5.227	839	61605	666.088	318.902	3	1.1407	5.46349	23	0.215385	0.147115	0.3625
21	40	1.051	5.583	840	98568	571.854	1101	2	1.11054	5.76217	22	0.216216	0.164567	0.380783
22	7	1.372	-6.159	847	5867	166.218	0	1	1.59617	-5.95511	41	0.0869565	0.235624	0.322581
22	8	1.372	-5.804	848	1517.8	486.836	0	1	1.51855	-5.66542	33	0.153846	0.0461539	0.2
22	13	1.372	-4.025	853	1513.3	230.303	0	1	1.55705	-3.76508	43	0.054054	0.04851	0.102564
22	16	1.372	-2.957	856	1091.4	12234.1	0	1	1.61813	-2.69008	129	0.921569	0.018281	0.93985
22	17	1.372	-2.601	857	3905.1	12740.8	0	1	1.39182	-2.34569	159	0.985714	0.00178571	0.9875
22	18	1.372	-2.245	858	46479.4	245.973	321.302	2	1.53828	-1.97458	107	0.223188	0.212007	0.435195
22	19	1.372	-1.89	859	135707	4786.43	5289.48	8	1.59772	-1.72126	313	0.793023	0.0662494	0.859273
22	20	1.372	-1.534	860	118339	9214.58	10183.2	12	1.5706	-1.40607	792	0.90055	0.0430589	0.943608
22	21	1.372	-1.178	861	149792	9788.57	10293.6	14	1.58342	-0.976554	752	0.87472	0.0551505	0.929871
22	22	1.372	-0.822	862	186777	9809.23	9971.59	19	1.52998	-0.63322	808	0.891866	0.046358	0.938224
22	23	1.372	-0.466	863	87373.1	10654.4	10734.3	9	1.47393	-0.312254	444	0.90892	0.0358949	0.944814
22	24	1.372	-0.11	864	234872	9633.27	9875.83	13	1.53352	0.0950441	748	0.896995	0.0352406	0.932236
22	25	1.372	0.245	865	312940	8624.89	8686.57	24	1.56502	0.443337	967	0.930053	0.0232221	0.953276
22	26	1.372	0.601	866	579968	7048.4	7048.12	38	1.55746	0.800336	871	0.936545	0.0232658	0.959811
22	27	1.372	0.957	867	528217	6665.71	6816.19	27	1.53484	1.13156	688	0.900365	0.0449008	0.945266
22	28	1.372	1.313	868	465455	6104.18	6643.02	34	1.52692	1.4947	809	0.92464	0.0305061	0.955146
22	29	1.372	1.669	869	338146	4597.22	3829.53	26	1.53801	1.84077	612	0.92007	0.0266565	0.946726
22	30	1.372	2.024	870	364103	6620.12	6645.85	25	1.53543	2.21865	550	0.936842	0.019077	0.955919
22	31	1.372	2.38	871	474738	5994.58	6774.72	24	1.49194	2.52111	479	0.932676	0.0193602	0.952036
22	32	1.372	2.736	872	110612	5841.7	4481.55	7	1.497	2.92154	253	0.888158	0.0422887	0.930447
22	33	1.372	3.092	873	160173	2424.31	2975.66	9	1.55641	3.31402	162	0.697408	0.114083	0.811491
22	34	1.372	3.448	874	455066	2349.19	2519.49	21	1.54734	3.65801	184	0.846573	0.0804186	0.926991
22	35	1.372	3.804	875	529803	1999.01	2205.63	22	1.526	3.96791	161	0.843291	0.0930417	0.936333
22	36	1.372	4.159	876	271062	1994.18	2126.51	13	1.4738	4.31529	113	0.782051	0.0888348	0.870886
22	37	1.372	4.515	877	86247	1403.79	1689.63	5	1.42337	4.60398	54	0.527559	0.105468	0.633028
23	10	1.693	-5.092	890	4641.3	211.758	0	1	1.94084	-4.97339	26	0	0.04	0.04
23	15	1.693	-3.313	895	338	6358.55	432.149	2	1.89496	-3.08243	129	0.435407	0.213925	0.649331
23	16	1.693	-2.957	896	1273.4	8332.55	0	1	1.81298	-2.80667	91	0.131868	0.403426	0.535294
23	17	1.693	-2.601	897	699.5	15.454	0	1	1.88555	-2.41788	12	0	0.714286	0.714286
23	18	1.693	-2.245	898	43068.6	10247.6	10500.1	6	1.8553	-2.03448	269	0.851964	0.0572955	0.909259
23	19	1.693	-1.89	899	101453	6726.31	6249.12	11	1.84866	-1.7438	379	0.768584	0.114072	0.882656
23	20	1.693	-1.534	900	117037	10097.9	9768.33	7	1.83968	-1.33183	604	0.8328	0.0581575	0.890958
23	21	1.693	-1.178	901	221736	9038.44	9433.19	24	1.8229	-1.00836	1015	0.926415	0.0279173	0.954332
23	22	1.693	-0.822	902	428308	8037.24	8130.42	25	1.87074	-0.618659	1077	0.941836	0.0134782	0.955314
23	23	1.693	-0.466	903	490970	6817.17	7661.33	29	1.8968	-0.280915	1203	0.943072	0.0142361	0.957308
23	24	1.693	-0.11	904	677290	7136.51	7132.37	42	1.90568	0.0971211	1170	0.95742	0.00912041	0.966541
23	25	1.693	0.245	905	946975	5887.08	5920.16	53	1.8539	0.429369	1222	0.962249	0.00960649	0.971856
23	26	1.693	0.601	906	614173	4821.84	5390.25	32	1.84034	0.756326	904	0.92569	0.0221247	0.947815
23	27	1.693	0.957	907	427755	5316.26	5556.17	26	1.8511	1.11523	880	0.912701	0.0305844	0.943285
23	28	1.693	1.313	908	582460	4094.83	4145.78	31	1.83256	1.46527	885	0.937123	0.0227313	0.959854
23	29	1.693	1.669	909	461516	4750.55	5389.8	21	1.83159	1.86342	621	0.93799	0.0192039	0.957194
23	30	1.693	2.024	910	480335	6294.8	6385.37	24	1.84144	2.18529	621	0.931549	0.0198691	0.951418
23	31	1.693	2.38	911	271062	6299.65	5599.42	15	1.85483	2.57498	401	0.888924	0.0242726	0.913196
23	32	1.693	2.736	912	321396	1708.59	1678.73	15	1.87134	2.95693	224	0.837845	0.0576404	0.895485
23	33	1.693	3.092	913	357309	1801.54	1781.33	17	1.86091	3.26998	208	0.819185	0.0792768	0.898462
23	34	1.693	3.448	914	443556	2052.46	1952.07	15	1.82162	3.6249	182	0.831024	0.0853777	0.916401
23	35	1.693	3.804	915	86247	1395.41	1508.99	6	1.73722	3.88854	103	0.470213	0.158145	0.628358
24	9	2.014	-5.448	929	9339.7	8321.4	0	1	2.14505	-5.28127	28	0.75	0.181034	0.931034
24	13	2.014	-4.025	933	6587.6	724.023	763.417	3	2.23346	-3.79958	103	0.220217	0.0362378	0.256454
24	14	2.014	-3.669	934	867.1	7751.39	0	1	2.17524	-3.39012	101	1	0	1
24	16	2.014	-2.957	936	33107.8	10551.4	12134	3	2.16285	-2.7234	322	0.972727	0.0210808	0.993808
24	17	2.014	-2.601	937	4161.7	4105.03	0	1	2.12014	-2.45498	23	1	0	1
24	18	2.014	-2.245	938	35611.3	10153.9	10854.9	5	2.19551	-2.13898	316	0.762126	0.0408457	0.802972
24	19	2.014	-1.89	939	32214.5	10510.9	10453.2	7	2.18601	-1.66561	430	0.850803	0.0814734	0.932276
24	20	2.014	-1.534	940	96019.9	8015.57	8019.15	16	2.1902	-1.34149	917	0.886278	0.0344355	0.920713
24	21	2.014	-1.178	941	132198	8781.18	9806.21	15	2.17161	-1.01313	1072	0.917804	0.0259725	0.943776
24	22	2.014	-0.822	942	315806	7752.77	7592.01	23	2.22111	-0.616489	1061	0.934252	0.0185614	0.952813
24	23	2.014	-0.466	943	806793	7211.78	7568.23	55	2.16744	-0.263943	1438	0.966203	0.00869311	0.974896
24	24	2.014	-0.11	944	1.48889e+06	6449.58	6504.51	75	2.18066	0.0590317	1460	0.976487	0.00554399	0.982031
24	25	2.014	0.245	945	1.03794e+06	5746.69	5550.52	61	2.16988	0.40913	1428	0.96788	0.0084482	0.976328
24	26	2.014	0.601	946	1.06433e+06	5585.02	5597.17	57	2.18947	0.772212	1270	0.96629	0.00971314	0.976003
24	27	2.014	0.957	947	825115	5829.74	5687.74	44	2.20007	1.11759	1223	0.959366	0.0122416	0.971608
24	28	2.014	1.313	948	750271	6113.44	6254.26	42	2.19926	1.48564	906	0.946323	0.0216201	0.967943
24	29	2.014	1.669	949	619907	5809.84	5734.46	32	2.17817	1.81999	558	0.928279	0.0275394	0.955819
24	30	2.014	2.024	950	416015	4959.25	4325.74	20	2.19806	2.17412	358	0.889772	0.0370009	0.926773
24	31	2.014	2.38	951	406592	2659.37	2693.79	18	2.14991	2.53304	258	0.843502	0.0587336	0.902235
24	32	2.014	2.736	952	204762	2601.33	2713.87	10	2.16735	2.83679	160	0.699526	0.114539	0.814065
24	33	2.014	3.092	953	160173	2649.62	2498.47	6	2.08636	3.25722	164	0.62283	0.17717	0.8
24	34	2.014	3.448	954	24642	3585.32	0	1	2.03079	3.55344	95	0.619048	0.225613	0.84466
25	15	2.335	-3.313	975	15153.2	10589.6	12312.1	3	2.50445	-3.17651	253	0.946903	0.0376533	0.984556
25	16	2.335	-2.957	976	1823.9	1495.99	0	1	2.51079	-2.89653	21	0.3	0.440741	0.740741
25	17	2.335	-2.601	977	22029.5	8308.3	8651.24	5	2.52224	-2.368	341	0.783505	0.153178	0.936683
25	18	2.335	-2.245	978	22819	7888.67	6839.05	6	2.5058	-2.05307	602	0.861736	0.0474186	0.909155
25	19	2.335	-1.89	979	137679	9368.53	10019.8	15	2.50004	-1.70195	1013	0.911675	0.0319592	0.943635
25	20	2.335	-1.534	980	227981	7391.66	7959.47	22	2.52263	-1.29653	949	0.910043	0.0260934	0.936136
25	21	2.335	-1.178	981	750549	7892.47	8140.03	50	2.51049	-0.97761	1347	0.961144	0.0112557	0.972399
25	22	2.335	-0.822	982	1.16262e+06	7625.3	7845.96	70	2.49301	-0.617578	1447	0.972527	0.00790638	0.980434
25	23	2.335	-0.466	983	996619	6817.19	7167.73	62	2.46709	-0.287444	1408	0.969394	0.00750405	0.976898
25	24	2.335	-0.11	984	1.09508e+06	7978.62	7898.97	62	2.47482	0.0549443	1606	0.971983	0.00765482	0.979638
25	25	2.335	0.245	985	548694	6395.73	6740.98	36	2.44763	0.41754	1228	0.949835	0.0139634	0.963799
25	26	2.335	0.601	986	500068	6345.05	6482.28	31	2.43461	0.755512	1132	0.940095	0.0198429	0.959938
25	27	2.335	0.957	987	460144	7794.92	7196.89	23	2.44578	1.11445	867	0.921249	0.0346314	0.955881
25	28	2.335	1.313	988	357819	5410.49	4899.22	21	2.42367	1.50384	536	0.898289	0.0332976	0.931587
25	29	2.335	1.669	989	301449	3082.31	2999.04	13	2.43906	1.8303	397	0.854486	0.0513266	0.905812
25	30	2.335	2.024	990	221573	1797.76	3321.77	6	2.44972	2.17104	310	0.731079	0.0918864	0.822965
25	31	2.335	2.38	991	61605	2980.02	3338.99	4	2.38089	2.46402	167	0.489933	0.144682	0.634615
26	15	2.656	-3.313	1015	3097.3	1169.9	1333.41	3	2.7667	-3.06994	36	0.153846	0.584249	0.738095
26	16	2.656	-2.957	1016	28393.6	10678.8	10314.6	6	2.82561	-2.75064	502	0.817073	0.074467	0.89154
26	17	2.656	-2.601	1017	31061.8	8914.79	9242.83	6	2.88121	-2.42127	461	0.780347	0.099362	0.879709
26	18	2.656	-2.245	1018	78610	9121.01	9206.75	9	2.84248	-2.06649	812	0.855631	0.0630334	0.918665
26	19	2.656	-1.89	1019	360916	8710.75	8453.6	28	2.83876	-1.66635	1337	0.945752	0.0154563	0.961208
26	20	2.656	-1.534	1020	819277	7147.29	7834.39	50	2.77206	-1.37388	1413	0.960573	0.0104398	0.971013
26	21	2.656	-1.178	1021	787514	8098.41	8122.79	55	2.80583	-1.01699	1368	0.960922	0.010966	0.971888
26	22	2.656	-0.822	1022	686948	8582.37	9183.66	43	2.80572	-0.646869	1288	0.954822	0.0129588	0.967781
26	23	2.656	-0.466	1023	454323	9393.96	9391.25	26	2.83045	-0.31187	875	0.927068	0.0282677	0.955336
26	24	2.656	-0.11	1024	415095	6759.06	8301.82	25	2.75899	0.0776902	663	0.871915	0.0564089	0.928324
26	25	2.656	0.245	1025	170314	9958.96	9822.56	14	2.79926	0.384933	591	0.798128	0.121891	0.920019
26	26	2.656	0.601	1026	110278	6779.25	7049.1	7	2.79333	0.745023	302	0.645423	0.259398	0.904821
26	27	2.656	0.957	1027	141667	7295.97	7399.94	7	2.77	1.13388	432	0.692947	0.117893	0.81084
26	28	2.656	1.313	1028	36057.1	2280.91	256.66	2	2.77954	1.46335	272	0.734104	0.121242	0.855346
27	14	2.977	-3.669	1054	6987.3	9365.92	12231.8	3	3.23809	-3.47823	193	0.684211	0.225834	0.910045
27	15	2.977	-3.313	1055	9776.1	7801.74	7010.46	3	3.1529	-3.0856	227	0.974138	0.00869469	0.982833
27	16	2.977	-2.957	1056	44067.4	10166	11314.9	5	3.16677	-2.78844	521	0.840503	0.0537489	0.894252
27	17	2.977	-2.601	1057	139163	9741	10060.5	16	3.13892	-2.40552	928	0.899889	0.0339047	0.933793
27	18	2.977	-2.245	1058	310751	8621.46	9257.34	31	3.12551	-2.0435	1284	0.936636	0.0218256	0.958462
27	19	2.977	-1.89	1059	648336	9500.58	9171.18	49	3.15241	-1.69856	1458	0.956772	0.0135089	0.970281
27	20	2.977	-1.534	1060	714367	7300.76	8536.78	50	3.14137	-1.35993	1220	0.946291	0.016192	0.962483
27	21	2.977	-1.178	1061	489926	6621.87	8051.23	33	3.08213	-1.02799	1023	0.923878	0.0230642	0.946942
27	22	2.977	-0.822	1062	318303	9289.58	8940.4	22	3.10658	-0.641737	946	0.922198	0.0253236	0.947522
27	23	2.977	-0.466	1063	196399	7185.58	7223.36	14	3.10147	-0.323657	696	0.871272	0.0427668	0.914039
27	24	2.977	-0.11	1064	68335.7	8483.48	8621.05	7	3.19264	0.146748	462	0.716981	0.150303	0.867285
27	25	2.977	0.245	1065	70446.4	6671.56	7078.17	4	3.11174	0.393767	351	0.824532	0.0969624	0.921494
27	26	2.977	0.601	1066	36088.8	1749.39	312.086	2	3.07676	0.676021	278	0.686747	0.118131	0.804878
28	13	3.298	-4.025	1093	17392.7	3320.61	1396	4	3.47865	-3.79291	83	0.698113	0.188008	0.886121
28	14	3.298	-3.669	1094	12573.3	13206.9	14554.4	2	3.49046	-3.50023	312	0.969512	0.0147149	0.984227
28	15	3.298	-3.313	1095	71223.3	7058.07	8550.89	12	3.46133	-3.08184	972	0.899921	0.0277304	0.927652
28	16	3.298	-2.957	1096	206817	7895.26	7373.66	24	3.46479	-2.73941	1157	0.922119	0.0295444	0.951664
28	17	3.298	-2.601	1097	386791	9951.78	10100.1	32	3.47202	-2.40856	1217	0.933035	0.0255508	0.958586
28	18	3.298	-2.245	1098	541722	9745.43	10058.3	46	3.45539	-2.06778	1182	0.944353	0.017088	0.961441
28	19	3.298	-1.89	1099	707089	6962.4	8270.79	50	3.43081	-1.70397	1160	0.935475	0.0211963	0.956671
28	20	3.298	-1.534	1100	484032	8777.26	8703.9	34	3.42862	-1.38313	1028	0.919016	0.0297587	0.948774
28	21	3.298	-1.178	1101	174050	6443.97	6808.53	10	3.41388	-1.00661	398	0.675348	0.152755	0.828103
28	22	3.298	-0.822	1102	33340.3	9082.15	9639.68	5	3.47426	-0.754142	390	0.848571	0.0632422	0.911814
28	23	3.298	-0.466	1103	12348.2	10194.3	7754.51	5	3.43146	-0.25462	423	0.798824	0.0815961	0.88042
28	24	3.298	-0.11	1104	49566.1	8007.31	6675.29	8	3.42752	0.0471457	449	0.792439	0.107937	0.900377
28	25	3.298	0.245	1105	23823.5	159.181	0	1	3.39507	0.315548	77	0	0.262295	0.262295
29	13	3.618	-4.025	1133	32993.8	9069.94	10117.9	4	3.81242	-3.83645	405	0.743262	0.101373	0.844635
29	14	3.618	-3.669	1134	114991	9704.56	9688.1	12	3.81089	-3.44142	637	0.844803	0.0344278	0.87923
29	15	3.618	-3.313	1135	224376	9793.52	10152.5	19	3.80606	-3.14518	893	0.899925	0.0226659	0.922591
29	16	3.618	-2.957	1136	387896	10074.1	9979.78	34	3.76887	-2.76593	1110	0.92899	0.0218133	0.950804
29	17	3.618	-2.601	1137	441977	9900.58	9994.16	39	3.7728	-2.42772	1301	0.948888	0.0153502	0.964238
29	18	3.618	-2.245	1138	323559	10064.5	10069.9	31	3.75918	-2.06846	1127	0.922844	0.0277251	0.950569
29	19	3.618	-1.89	1139	186988	8672.6	9620.35	18	3.75162	-1.70916	715	0.840453	0.077951	0.918404
29	20	3.618	-1.534	1140	143986	8885.83	9642.26	9	3.71819	-1.39922	608	0.8287	0.0483628	0.877063
30	11	3.939	-4.736	1171	23559	125.375	0	1	4.21093	-4.61648	83	0.025974	0.0246589	0.0506329
30	12	3.939	-4.38	1172	65496.7	7476.27	7845.62	9	4.11884	-4.18558	381	0.713104	0.156916	0.87002
30	13	3.939	-4.025	1173	186961	9979.74	10183.8	16	4.12705	-3.80722	762	0.88148	0.0253167	0.906796
30	14	3.939	-3.669	1174	234314	9902.72	10161.3	23	4.05457	-3.48804	885	0.910455	0.0201173	0.930572
30	15	3.939	-3.313	1175	252684	9036.92	9129.96	29	4.06933	-3.1358	859	0.892193	0.0494309	0.941623
30	16	3.939	-2.957	1176	253950	7402.16	8452.36	19	4.06718	-2.7833	835	0.894491	0.0349471	0.929438
30	17	3.939	-2.601	1177	304802	9309.05	9742.92	29	4.07537	-2.44595	1097	0.930013	0.028052	0.958065
30	18	3.939	-2.245	1178	90495.9	10093.5	9867.04	7	4.03562	-2.07966	494	0.823847	0.0569766	0.880824
30	19	3.939	-1.89	1179	30140.5	6848.3	3518.38	4	4.0784	-1.79175	256	0.926531	0.0293517	0.955882
31	9	4.26	-5.448	1209	12869.2	2856.27	0	1	4.45635	-5.13202	93	0.5	0.254717	0.754717
31	11	4.26	-4.736	1211	62695.1	4884.92	251.089	3	4.49337	-4.49416	242	0.324435	0.17821	0.502645
31	12	4.26	-4.38	1212	145434	9728.98	9742.02	19	4.44318	-4.2228	589	0.841824	0.0683836	0.910208
31	13	4.26	-4.025	1213	165341	8478.77	8622.2	23	4.3958	-3.87386	815	0.890037	0.0442169	0.934254
31	14	4.26	-3.669	1214	183635	6654.35	6812.96	17	4.42428	-3.51393	747	0.875036	0.0477993	0.922836
31	15	4.26	-3.313	1215	108646	1928.2	1747.56	16	4.40635	-3.18474	431	0.763704	0.133698	0.897402
31	16	4.26	-2.957	1216	89290.6	10591.5	10918.8	10	4.37074	-2.82011	651	0.825411	0.0693429	0.894754
31	17	4.26	-2.601	1217	25510	9731.46	10992.6	3	4.37149	-2.42398	372	0.696662	0.113338	0.81
31	19	4.26	-1.89	1219	21287.3	1816.93	2490.47	2	4.38239	-1.76141	148	0.92053	0.0039985	0.924528
31	21	4.26	-1.178	1221	14466.9	320.887	0	1	4.32937	-1.09024	31	0.0952381	0.144762	0.24
32	9	4.581	-5.448	1249	14554.6	1374.18	2047.28	2	4.78519	-5.22727	160	0.656	0.123487	0.779487
32	10	4.581	-5.092	1250	8577.3	698.883	739.118	4	4.75558	-4.90209	168	0.742857	0.236237	0.979094
32	11	4.581	-4.736	1251	41825	7362.87	7973.75	10	4.68801	-4.54506	388	0.735099	0.153254	0.888353
32	12	4.581	-4.38	1252	56542.7	3072.46	3153.48	7	4.69697	-4.22227	254	0.643101	0.199928	0.843029
32	13	4.581	-4.025	1253	107014	1808.01	1868.75	11	4.76207	-3.82291	435	0.782296	0.0639135	0.84621
32	14	4.581	-3.669	1254	76125.8	3069.95	2063.11	8	4.68889	-3.5525	340	0.66	0.160843	0.820843
32	15	4.581	-3.313	1255	28711.6	1271.48	1379.06	5	4.649	-3.16749	335	0.697211	0.177686	0.874897
32	18	4.581	-2.245	1258	3464.6	14221.9	0	1	4.69921	-2.06399	187	0.988889	0.00047281	0.989362
33	9	4.902	-5.448	1289	4798	930.237	632.407	2	5.11447	-5.25704	4	0.333333	0.0952381	0.428571
33	10	4.902	-5.092	1290	37280	8019.97	15720.7	2	5.04426	-4.83813	283	0.707071	0.13589	0.84296
33	11	4.902	-4.736	1291	96166	4323.73	7488.47	5	5.06332	-4.4867	423	0.786233	0.0881174	0.87435
33	12	4.902	-4.38	1292	25582.9	1954.8	992.946	4	5.05335	-4.30915	323	0.700326	0.0332007	0.733526
33	13	4.902	-4.025	1293	12240.8	6789.58	0	1	4.93615	-3.88377	159	1	0	1
33	19	4.902	-1.89	1299	11276.3	6388.92	0	1	4.97115	-1.72685	103	0.607595	0.150218	0.757812
34	6	5.223	-6.515	1326	424	1710.09	2561.47	2	5.46999	-6.34924	64	0.397059	0.157289	0.554348
34	8	5.223	-5.804	1328	22709.6	7623.89	10109.5	3	5.35657	-5.48058	226	0.8	0.195595	0.995595
34	9	5.223	-5.448	1329	10162.3	14701.7	0	1	5.36422	-5.28704	203	0.666667	0.323529	0.990196
34	10	5.223	-5.092	1330	24005	1019.17	0	1	5.26892	-4.8565	128	0.359712	0.23015	0.589862
34	11	5.223	-4.736	1331	9470.8	431.904	0	1	5.24813	-4.54728	78	0.6	0.35	0.95
34	12	5.223	-4.38	1332	2133.6	16230	0	1	5.3966	-4.36463	284	1	0	1
34	17	5.223	-2.601	1337	748.4	729.229	0	1	5.38508	-2.39671	99	0.965517	0.0144828	0.98
35	8	5.544	-5.804	1368	36963	169.855	0	1	5.66354	-5.68824	130	0.0873362	0.0525815	0.139918
35	9	5.544	-5.448	1369	15562.1	10963.3	426.821	2	5.63454	-5.34522	374	0.971292	0.012877	0.984169
35	12	5.544	-4.38	1372	1610.7	6740.51	0	1	5.71926	-4.19114	62	0.666667	0.301587	0.968254
36	7	5.865	-6.159	1407	20007.5	14599.5	0	1	6.0497	-5.94521	185	1	0	1

## Sheet: Mammals_50
x	y	min_x	min_y	id	climate_area	avg_dist_among_cells	avg_dist_among_frags	number_of_patches	pc1	pc2	richness	beta_sim	beta_sne	beta_sor
1	24	-5.369	-1.747	24	45699.6	87.6617	0	1	-5.26268	-1.57223	156	0.474	0.266375	0.740375
1	26	-5.369	-1.178	26	14328.4	210.207	0	1	-5.12986	-0.947936	6	0	0	0
1	27	-5.369	-0.893	27	27349	56.9514	0	1	-5.16104	-0.834774	6	0	0	0
1	29	-5.369	-0.324	29	49284	158.154	0	1	-5.21744	-0.16651	32	0.0365854	0.100027	0.136612
1	31	-5.369	0.245	31	36963	80.6691	0	1	-5.22363	0.268231	39	0	0.0512821	0.0512821
2	22	-5.112	-2.317	72	98166.1	179.622	474.408	2	-4.8929	-2.17292	7	0.0416667	0.447222	0.488889
2	23	-5.112	-2.032	73	73368.2	256.502	299.183	4	-4.93056	-1.89876	6	0.142857	0.428571	0.571429
2	24	-5.112	-1.747	74	84433.9	399.277	414.311	4	-5.02433	-1.56072	7	0.1	0.541791	0.641791
2	25	-5.112	-1.463	75	24674.6	137.895	154.355	3	-4.90705	-1.29207	8	0	0.0833333	0.0833333
2	26	-5.112	-1.178	76	79978.1	305.891	324.232	5	-5.00278	-1.08806	16	0.106061	0.456902	0.562963
2	28	-5.112	-0.609	78	184815	566.329	516.26	8	-4.89129	-0.458407	38	0.325301	0.152728	0.478029
2	29	-5.112	-0.324	79	283383	409.672	416.826	12	-4.96387	-0.175581	44	0.442276	0.207902	0.650178
2	30	-5.112	-0.039	80	36963	216.612	0	1	-4.92256	0.147147	40	0.0263158	0.0369753	0.0632911
3	21	-4.855	-2.601	121	61605	285.445	435.822	2	-4.67731	-2.37339	8	0.214286	0.174603	0.388889
3	22	-4.855	-2.317	122	287150	381.609	380.912	11	-4.77316	-2.15115	9	0.573171	0.234873	0.808044
3	23	-4.855	-2.032	123	93350.4	323.472	301.111	6	-4.73752	-1.97317	7	0.0217391	0.565417	0.587156
3	24	-4.855	-1.747	124	61488.6	478.514	540.995	8	-4.67072	-1.59804	152	0.756	0.183872	0.939872
3	25	-4.855	-1.463	125	90682.5	2049.94	1948.59	9	-4.69916	-1.31771	24	0.575758	0.208119	0.783876
3	26	-4.855	-1.178	126	293763	2111.72	2047.89	16	-4.6865	-0.993127	37	0.587987	0.301467	0.889454
3	27	-4.855	-0.893	127	465850	1639.97	1816.66	18	-4.69642	-0.757512	46	0.723044	0.120791	0.843835
3	28	-4.855	-0.609	128	505161	1104.3	980.666	21	-4.72522	-0.504585	48	0.68787	0.0850042	0.772874
3	29	-4.855	-0.324	129	172494	543.525	523.475	8	-4.74141	-0.16345	43	0.256619	0.234315	0.490934
3	30	-4.855	-0.039	130	98568	377.159	421.754	5	-4.74414	0.0727864	40	0.108614	0.131002	0.239617
4	21	-4.599	-2.601	171	98568	352.995	405.185	4	-4.45282	-2.45288	9	0.142857	0.261398	0.404255
4	22	-4.599	-2.317	172	127121	936.631	875.78	7	-4.45462	-2.21148	9	0.316667	0.355333	0.672
4	23	-4.599	-2.032	173	190190	1131.85	857.769	15	-4.47814	-1.86923	189	0.768319	0.171938	0.940257
4	24	-4.599	-1.747	174	164641	1702.91	1700.34	21	-4.4555	-1.64605	102	0.858372	0.0776902	0.936062
4	25	-4.599	-1.463	175	261938	2278.72	2361.88	17	-4.42059	-1.30757	36	0.785421	0.0916021	0.877023
4	26	-4.599	-1.178	176	217365	2239.38	2258.57	10	-4.50856	-1.01276	46	0.688889	0.158738	0.847627
4	27	-4.599	-0.893	177	621658	2655.58	2691.06	26	-4.45688	-0.752713	63	0.879856	0.024961	0.904817
4	28	-4.599	-0.609	178	472962	2572.12	2531.96	24	-4.47721	-0.491175	65	0.839286	0.031954	0.87124
4	29	-4.599	-0.324	179	172494	669.532	832.772	6	-4.4637	-0.16871	45	0.209804	0.249256	0.45906
4	30	-4.599	-0.039	180	86247	284.226	406.532	3	-4.49437	0.0399161	38	0.061674	0.0897204	0.151394
5	21	-4.342	-2.601	221	125328	1520.25	1670.47	9	-4.20143	-2.44139	10	0.515625	0.199971	0.715596
5	22	-4.342	-2.317	222	83335.6	1872.06	1938.49	9	-4.20681	-2.19335	11	0.760331	0.0776582	0.837989
5	23	-4.342	-2.032	223	80362.9	1948.66	1799.44	15	-4.22453	-1.86414	60	0.828402	0.0890941	0.917496
5	24	-4.342	-1.747	224	108268	2260.17	2220.66	14	-4.24255	-1.5998	30	0.70626	0.142688	0.848948
5	25	-4.342	-1.463	225	143375	2734.5	2665.23	10	-4.2216	-1.33789	57	0.751251	0.0749663	0.826217
5	26	-4.342	-1.178	226	296814	2534.34	2619.62	16	-4.20769	-1.01581	68	0.7853	0.0480335	0.833333
5	27	-4.342	-0.893	227	241089	2461.89	2509.31	14	-4.21498	-0.731805	73	0.792526	0.0458116	0.838338
5	28	-4.342	-0.609	228	295611	2869.22	3052.71	13	-4.22272	-0.523667	83	0.799345	0.0349512	0.834296
5	29	-4.342	-0.324	229	406593	722.688	692.339	16	-4.21984	-0.188183	50	0.51855	0.144899	0.66345
6	21	-4.085	-2.601	271	85073.5	1746.71	1778.09	9	-3.91973	-2.45305	10	0.414634	0.23754	0.652174
6	22	-4.085	-2.317	272	164125	1788.12	1764.16	15	-3.95929	-2.22882	19	0.794416	0.0975838	0.892
6	23	-4.085	-2.032	273	67834.7	2297.14	2314.1	7	-3.93478	-1.92972	25	0.554286	0.242853	0.797139
6	24	-4.085	-1.747	274	70981.7	2681.31	2912.39	8	-3.95003	-1.57881	38	0.62341	0.13594	0.75935
6	25	-4.085	-1.463	275	294388	2733.99	2768.51	15	-3.95197	-1.31376	62	0.807435	0.0739107	0.881345
6	26	-4.085	-1.178	276	305317	2808.09	2892.67	21	-3.9588	-1.04311	85	0.829084	0.0604096	0.889494
6	27	-4.085	-0.893	277	259392	1735.99	1803.87	19	-3.97841	-0.749726	80	0.758252	0.144968	0.90322
6	28	-4.085	-0.609	278	523394	2733.54	2613.37	24	-3.9448	-0.487455	96	0.873608	0.0379515	0.911559
6	29	-4.085	-0.324	279	406593	1204.72	1114.07	18	-3.93966	-0.200625	78	0.708652	0.063163	0.771815
6	30	-4.085	-0.039	280	61605	510.829	390.046	3	-3.89792	0.0811871	62	0.235577	0.0670547	0.302632
6	31	-4.085	0.245	281	36963	139.85	0	1	-3.88407	0.449307	55	0.020202	0.0471057	0.0673077
7	20	-3.828	-2.886	320	15218.9	1625.27	1893.21	3	-3.65852	-2.67117	9	0.428571	0.263736	0.692308
7	21	-3.828	-2.601	321	124660	1610.11	1741	11	-3.70212	-2.47097	13	0.3	0.25836	0.55836
7	22	-3.828	-2.317	322	70924	2378.25	2462.63	10	-3.68168	-2.18305	34	0.587413	0.260916	0.848329
7	23	-3.828	-2.032	323	64080.3	2347.04	2758.8	9	-3.65983	-1.93437	53	0.578512	0.253517	0.83203
7	24	-3.828	-1.747	324	66750	2924.09	2993.92	9	-3.71388	-1.61884	45	0.599462	0.158655	0.758117
7	25	-3.828	-1.463	325	188339	3221	3267.25	13	-3.72282	-1.32017	71	0.777578	0.0668013	0.844379
7	26	-3.828	-1.178	326	431254	3091.46	3163.35	22	-3.67961	-1.0001	84	0.851677	0.0418474	0.893525
7	27	-3.828	-0.893	327	246628	2443.63	2468.02	16	-3.7441	-0.756167	97	0.732156	0.168118	0.900274
7	28	-3.828	-0.609	328	613981	2942.22	2919.94	30	-3.71921	-0.473183	116	0.886899	0.0489165	0.935816
7	29	-3.828	-0.324	329	283341	1841.21	1612.82	11	-3.72022	-0.221592	86	0.677879	0.0630792	0.740959
7	30	-3.828	-0.039	330	172494	630.976	649.927	9	-3.7011	0.0867691	72	0.409786	0.122713	0.532499
7	31	-3.828	0.245	331	147852	421.124	426.312	7	-3.6971	0.380857	73	0.324121	0.114	0.43812
7	32	-3.828	0.53	332	73926	180.368	200.36	2	-3.68702	0.618533	71	0.130573	0.091649	0.222222
8	20	-3.571	-2.886	370	62350.4	1423.47	1695.54	13	-3.42164	-2.68238	200	0.452586	0.474946	0.927532
8	21	-3.571	-2.601	371	64407.4	1894.29	2122.73	7	-3.41885	-2.42631	14	0.314815	0.397247	0.712062
8	22	-3.571	-2.317	372	54498.2	1952.43	2008.78	8	-3.46828	-2.17176	21	0.611111	0.196581	0.807692
8	23	-3.571	-2.032	373	37223	1602.13	2022.98	6	-3.49811	-1.8971	52	0.422053	0.274554	0.696607
8	24	-3.571	-1.747	374	33546.3	3489.26	3099.87	7	-3.39767	-1.6003	76	0.672783	0.109516	0.782299
8	25	-3.571	-1.463	375	125214	2657.86	2628.47	11	-3.42905	-1.33734	83	0.683318	0.130623	0.813941
8	26	-3.571	-1.178	376	286632	3776.25	3834.93	16	-3.44536	-1.03672	91	0.837524	0.040294	0.877818
8	27	-3.571	-0.893	377	357139	3010.53	3243.98	14	-3.43429	-0.791427	99	0.824579	0.0464501	0.871029
8	28	-3.571	-0.609	378	452701	2732	3132.28	23	-3.4599	-0.435778	124	0.835859	0.0793047	0.915164
8	29	-3.571	-0.324	379	344988	3512.7	3702.14	14	-3.45396	-0.230428	122	0.828507	0.0485662	0.877073
8	30	-3.571	-0.039	380	98568	1014.49	1136.77	5	-3.47401	0.0590169	82	0.375472	0.110154	0.485625
8	31	-3.571	0.245	381	197136	742.596	767.66	8	-3.4513	0.374587	102	0.553914	0.06973	0.623644
8	32	-3.571	0.53	382	147852	804.348	962.406	6	-3.44657	0.671205	112	0.528315	0.075776	0.604091
8	33	-3.571	0.815	383	61605	1147.91	1236.5	4	-3.40331	0.952953	103	0.391304	0.0556092	0.446914
8	34	-3.571	1.099	384	24642	1737.52	0	1	-3.41924	1.15115	92	0.278689	0.0742527	0.352941
9	20	-3.315	-2.886	420	28872	1342.03	1378.95	9	-3.20243	-2.71619	216	0.334352	0.415044	0.749396
9	21	-3.315	-2.601	421	53427.2	1770.95	1894.59	9	-3.198	-2.42193	116	0.819444	0.157111	0.976555
9	22	-3.315	-2.317	422	77334.5	1931.3	2016.82	7	-3.17597	-2.17377	25	0.215686	0.562707	0.778393
9	23	-3.315	-2.032	423	18251.9	2093.73	1503.32	3	-3.18829	-1.91615	65	0.4375	0.221959	0.659459
9	24	-3.315	-1.747	424	91334.4	2574.72	3442.94	7	-3.20848	-1.57065	66	0.655462	0.147989	0.803452
9	25	-3.315	-1.463	425	272140	3626.95	3859.53	18	-3.16607	-1.32529	114	0.870509	0.0439647	0.914474
9	26	-3.315	-1.178	426	397979	3718.37	3520.83	22	-3.20637	-1.03771	101	0.875211	0.0403733	0.915584
9	27	-3.315	-0.893	427	671145	3172.18	3228.33	32	-3.17716	-0.735093	177	0.885932	0.0468367	0.932769
9	28	-3.315	-0.609	428	344707	3811.87	3817.4	21	-3.18454	-0.472256	133	0.843721	0.057867	0.901588
9	29	-3.315	-0.324	429	554445	3771.18	4160.29	25	-3.19586	-0.225597	218	0.900017	0.0278146	0.927831
9	30	-3.315	-0.039	430	221778	1670.38	1611.09	11	-3.20007	0.0886359	186	0.706184	0.0641354	0.770319
9	31	-3.315	0.245	431	369630	1113.1	1174.83	17	-3.19608	0.408819	149	0.782324	0.0409931	0.823317
9	32	-3.315	0.53	432	197136	880.298	1196.56	9	-3.22198	0.672714	148	0.714015	0.042844	0.756859
9	33	-3.315	0.815	433	209457	654.093	841.529	9	-3.16423	0.930047	124	0.706654	0.0363394	0.742993
9	34	-3.315	1.099	434	172494	781.503	875.049	6	-3.13179	1.2595	121	0.653566	0.0558946	0.709461
9	35	-3.315	1.384	435	36963	131.547	0	1	-3.23273	1.51267	88	0.251572	0.0138598	0.265432
10	20	-3.058	-2.886	470	27590.9	573.179	936.154	5	-2.95347	-2.74116	249	0.369872	0.261955	0.631827
10	21	-3.058	-2.601	471	47766.3	1576.91	1620.44	6	-2.90323	-2.43564	160	0.245	0.614339	0.859339
10	22	-3.058	-2.317	472	11319.4	2006.46	3217.75	3	-2.91991	-2.10376	42	0.393443	0.163444	0.556886
10	23	-3.058	-2.032	473	64262	2597.37	2775.21	9	-2.90476	-1.89172	51	0.678977	0.168937	0.847914
10	24	-3.058	-1.747	474	181047	3703.5	3632.03	17	-2.90952	-1.59963	102	0.810056	0.077212	0.887268
10	25	-3.058	-1.463	475	200396	4157.34	4203.05	15	-2.94745	-1.29686	119	0.816912	0.0650544	0.881966
10	26	-3.058	-1.178	476	143239	4133.47	3918.28	11	-2.94971	-1.06227	107	0.740566	0.126771	0.867337
10	27	-3.058	-0.893	477	383530	3945.6	4042.36	21	-2.92224	-0.729151	141	0.850216	0.0663351	0.916551
10	28	-3.058	-0.609	478	665277	4335.64	4513.6	32	-2.91496	-0.463231	262	0.92541	0.0164935	0.941904
10	29	-3.058	-0.324	479	554445	4569.02	4757	26	-2.91826	-0.206022	258	0.917395	0.022025	0.939419
10	30	-3.058	-0.039	480	234099	1638.84	1627.14	9	-2.89878	0.0924868	162	0.769918	0.0333502	0.803268
10	31	-3.058	0.245	481	184815	2001.6	1684.64	9	-2.93445	0.36653	165	0.736803	0.0393832	0.776186
10	32	-3.058	0.53	482	160173	935.735	1018.96	9	-2.9634	0.658625	135	0.654354	0.0419839	0.696338
10	33	-3.058	0.815	483	147852	843.839	895.369	5	-2.91989	0.95261	111	0.594114	0.0607176	0.654831
10	34	-3.058	1.099	484	246420	673.654	866.401	9	-2.96112	1.25391	126	0.747467	0.0337003	0.781167
10	35	-3.058	1.384	485	147852	807.228	822.714	5	-2.95362	1.55389	109	0.61498	0.0604559	0.675436
10	36	-3.058	1.669	486	61605	268.371	357.739	2	-2.926	1.72888	68	0.181818	0.0981818	0.28
11	20	-2.801	-2.886	520	32450.6	1191.13	1542.2	5	-2.64758	-2.77117	204	0.154639	0.622232	0.776871
11	21	-2.801	-2.601	521	33297.6	1347.84	1485.44	4	-2.6882	-2.49758	17	0.315789	0.359211	0.675
11	22	-2.801	-2.317	522	5743.9	3453.74	4671.04	3	-2.74293	-2.11193	53	0.568627	0.0520622	0.62069
11	23	-2.801	-2.032	523	68816.8	3662.48	3778.55	11	-2.69422	-1.87284	69	0.698611	0.162908	0.861519
11	24	-2.801	-1.747	524	152313	3901.91	3946.24	11	-2.66242	-1.56387	91	0.785232	0.0697833	0.855015
11	25	-2.801	-1.463	525	160570	4298.84	4254.91	13	-2.6764	-1.30522	122	0.791949	0.0841616	0.876111
11	26	-2.801	-1.178	526	374416	3743.61	4100.52	20	-2.65394	-1.04926	149	0.86792	0.0403323	0.908252
11	27	-2.801	-0.893	527	300995	3707.29	4523.89	15	-2.69101	-0.721591	212	0.838654	0.0742785	0.912933
11	28	-2.801	-0.609	528	613806	4057.38	4522.38	28	-2.6975	-0.432145	284	0.917069	0.0229715	0.94004
11	29	-2.801	-0.324	529	788544	4599.94	4807.75	35	-2.67477	-0.155665	260	0.919932	0.0336038	0.953536
11	30	-2.801	-0.039	530	468198	2274.61	2460.35	24	-2.6731	0.117931	288	0.891445	0.0195802	0.911025
11	31	-2.801	0.245	531	653013	1947.75	1883.28	30	-2.64657	0.381462	291	0.924033	0.0146487	0.938682
11	32	-2.801	0.53	532	320346	1805.57	2266.88	15	-2.62079	0.645179	238	0.866748	0.0279887	0.894737
11	33	-2.801	0.815	533	110889	1630.22	1699.66	5	-2.64517	0.990307	163	0.726713	0.0334223	0.760135
11	34	-2.801	1.099	534	86247	1313.92	1573.53	3	-2.67988	1.21264	113	0.539936	0.0850639	0.625
11	35	-2.801	1.384	535	110889	782.291	607.977	5	-2.68729	1.56212	123	0.601378	0.054819	0.656197
11	36	-2.801	1.669	536	160173	640.656	676.577	7	-2.64971	1.79612	108	0.59379	0.0683935	0.662184
11	37	-2.801	1.953	537	24642	91.3844	0	1	-2.76645	1.99996	47	0	0.032967	0.032967
12	20	-2.544	-2.886	570	38578.8	1055.88	615.812	4	-2.43551	-2.7034	17	0.3125	0.294643	0.607143
12	21	-2.544	-2.601	571	21066.6	3000.23	3227.08	5	-2.41316	-2.48209	199	0.804348	0.153498	0.957845
12	22	-2.544	-2.317	572	20998.4	3464.92	3814.87	7	-2.43906	-2.15713	37	0.547297	0.27211	0.819407
12	23	-2.544	-2.032	573	37298.4	4321.59	4437.91	3	-2.41504	-1.91258	54	0.598802	0.158883	0.757685
12	24	-2.544	-1.747	574	129233	4532.31	4454.16	10	-2.39866	-1.58671	102	0.766417	0.0816498	0.848067
12	25	-2.544	-1.463	575	85021.7	4757.95	4732.55	7	-2.45437	-1.29374	117	0.713651	0.114578	0.828229
12	26	-2.544	-1.178	576	459587	3917.25	4233.64	24	-2.40588	-1.02247	183	0.873351	0.0585912	0.931942
12	27	-2.544	-0.893	577	511185	4704.45	5121.9	27	-2.3865	-0.771866	291	0.926048	0.0215482	0.947596
12	28	-2.544	-0.609	578	222703	2394.95	3597.08	10	-2.38351	-0.471735	192	0.820104	0.061368	0.881472
12	29	-2.544	-0.324	579	416776	4955.89	5140.39	22	-2.40718	-0.167719	344	0.903076	0.0361574	0.939233
12	30	-2.544	-0.039	580	410230	4117.52	4814.58	23	-2.42195	0.0926944	270	0.892162	0.0378293	0.929991
12	31	-2.544	0.245	581	738423	3805.7	3714.5	38	-2.43144	0.383881	334	0.933196	0.0219797	0.955176
12	32	-2.544	0.53	582	505161	1750.27	1691.31	22	-2.42566	0.652335	259	0.904508	0.0282149	0.932723
12	33	-2.544	0.815	583	344988	1828.53	1929.06	18	-2.40289	0.957693	249	0.882832	0.0253929	0.908225
12	34	-2.544	1.099	584	172494	2059.67	2309.88	8	-2.3668	1.22625	169	0.810891	0.0245516	0.835443
12	35	-2.544	1.384	585	98568	1106.76	1124.58	4	-2.39425	1.54385	112	0.59789	0.0370224	0.634912
12	36	-2.544	1.669	586	135531	742.632	789.739	7	-2.4424	1.82541	108	0.634783	0.0360638	0.670846
12	37	-2.544	1.953	587	110889	639.153	648.118	5	-2.43662	2.08052	95	0.520732	0.0520944	0.572826
13	20	-2.287	-2.886	620	4787.9	1187.27	1369.37	3	-2.17312	-2.7565	105	0.888889	0.101677	0.990566
13	21	-2.287	-2.601	621	19454.8	773.285	827.878	3	-2.1398	-2.48989	18	0.322581	0.261578	0.584158
13	22	-2.287	-2.317	622	27929.6	3050.83	1319.92	5	-2.15632	-2.21043	58	0.562162	0.128086	0.690249
13	23	-2.287	-2.032	623	149777	4534.82	4612.56	16	-2.15655	-1.85819	119	0.810549	0.0881657	0.898714
13	24	-2.287	-1.747	624	152612	3530.89	4117.09	14	-2.14565	-1.58048	101	0.773832	0.135937	0.909769
13	25	-2.287	-1.463	625	533824	3061.16	3324.31	27	-2.16532	-1.28532	160	0.874227	0.0814158	0.955643
13	26	-2.287	-1.178	626	442681	3546.98	3573.18	19	-2.14699	-1.06078	151	0.871119	0.0539603	0.925079
13	27	-2.287	-0.893	627	254413	3921.53	4641.02	13	-2.16338	-0.810886	185	0.817387	0.0719533	0.88934
13	28	-2.287	-0.609	628	298274	2974.06	3421.49	17	-2.17862	-0.482895	276	0.822566	0.0626704	0.885236
13	29	-2.287	-0.324	629	303337	4974.97	5086.88	17	-2.17562	-0.177622	392	0.89665	0.0279189	0.924569
13	30	-2.287	-0.039	630	312210	5351.29	5227.34	17	-2.15672	0.108876	326	0.908433	0.023247	0.93168
13	31	-2.287	0.245	631	348468	5356.99	5724.31	17	-2.17547	0.367441	265	0.902986	0.0355373	0.938523
13	32	-2.287	0.53	632	381951	4592.75	4426.07	17	-2.1707	0.639577	277	0.891169	0.0395871	0.930756
13	33	-2.287	0.815	633	283383	2263.6	2099.56	14	-2.145	0.984413	243	0.866627	0.027361	0.893988
13	34	-2.287	1.099	634	332667	2192.68	2181.51	18	-2.1532	1.25431	223	0.880733	0.0206193	0.901352
13	35	-2.287	1.384	635	61605	1580.47	1808.03	4	-2.13891	1.49524	114	0.611111	0.0610652	0.672176
13	36	-2.287	1.669	636	98568	744.534	785.605	7	-2.12054	1.8139	101	0.651852	0.0449223	0.696774
13	37	-2.287	1.953	637	135531	764.033	809.044	8	-2.1749	2.14414	106	0.644099	0.0664667	0.710565
13	38	-2.287	2.238	638	135531	302.786	380.201	4	-2.13384	2.37242	75	0.429191	0.12848	0.557671
13	39	-2.287	2.523	639	36963	569.861	807.283	2	-2.101	2.59732	67	0.327103	0.035729	0.362832
14	21	-2.031	-2.601	671	5088.3	4640.3	4340.82	3	-1.89719	-2.42319	53	0.693878	0.0717475	0.765625
14	22	-2.031	-2.317	672	34487.3	3881.95	5609.23	4	-1.85597	-2.09625	84	0.531646	0.0736878	0.605333
14	23	-2.031	-2.032	673	75861.5	4393.21	4563.04	7	-1.89751	-1.86427	136	0.711055	0.11666	0.827715
14	24	-2.031	-1.747	674	126151	4358.18	4301.34	10	-1.89528	-1.63007	149	0.739857	0.127969	0.867825
14	25	-2.031	-1.463	675	237751	3555.75	4107.39	13	-1.91009	-1.29074	154	0.803914	0.0961242	0.900038
14	26	-2.031	-1.178	676	363254	3171.11	3567.57	19	-1.87917	-1.02874	157	0.864286	0.0510189	0.915305
14	27	-2.031	-0.893	677	273304	4629.81	4900.76	15	-1.91249	-0.76724	269	0.880142	0.0344165	0.914558
14	28	-2.031	-0.609	678	282201	3504.75	5231.15	13	-1.9008	-0.494438	297	0.836924	0.0390252	0.875949
14	29	-2.031	-0.324	679	172494	5668.11	5546.87	9	-1.90431	-0.196218	343	0.860194	0.0416128	0.901807
14	30	-2.031	-0.039	680	217048	6214.25	6238.7	13	-1.90551	0.117663	371	0.876515	0.036679	0.913194
14	31	-2.031	0.245	681	238219	5609.32	6336.59	13	-1.88988	0.408657	279	0.869365	0.0573381	0.926704
14	32	-2.031	0.53	682	320042	4992.52	4860.02	15	-1.89746	0.691673	316	0.898777	0.0384934	0.937271
14	33	-2.031	0.815	683	172494	4770.57	4397.79	7	-1.91691	0.971636	189	0.816558	0.0603032	0.876862
14	34	-2.031	1.099	684	209457	2492.34	2396.81	8	-1.90696	1.23419	187	0.81534	0.0438045	0.859145
14	35	-2.031	1.384	685	197136	1718.5	2185.28	6	-1.8951	1.52939	164	0.764843	0.0396733	0.804516
14	36	-2.031	1.669	686	123210	1072.65	1023.6	7	-1.89398	1.79754	119	0.641171	0.0957623	0.736933
14	37	-2.031	1.953	687	147852	661.264	980.018	5	-1.96058	2.12837	109	0.5765	0.129658	0.706158
14	38	-2.031	2.238	688	160173	744.453	1039.72	6	-1.92251	2.32238	101	0.661551	0.0705463	0.732097
14	39	-2.031	2.523	689	123210	666.109	722.505	7	-1.8974	2.64698	90	0.55521	0.125237	0.680447
14	40	-2.031	2.807	690	86247	384.04	417.471	3	-1.85929	2.94619	43	0.282051	0.177408	0.459459
15	21	-1.774	-2.601	721	21059.9	4364.56	4835.32	5	-1.64357	-2.43292	80	0.619617	0.0864826	0.7061
15	22	-1.774	-2.317	722	40325	4550.78	4823.15	9	-1.64955	-2.15832	144	0.740625	0.0784486	0.819074
15	23	-1.774	-2.032	723	72467.2	4758.88	4881.32	7	-1.6891	-1.86454	143	0.727273	0.11951	0.846782
15	24	-1.774	-1.747	724	79929.9	4615.78	4977.64	7	-1.64119	-1.55926	204	0.787779	0.0617783	0.849558
15	25	-1.774	-1.463	725	293982	3753.63	4098.43	17	-1.64123	-1.30102	159	0.859886	0.0354817	0.895368
15	26	-1.774	-1.178	726	469448	3350.12	3708.84	24	-1.63452	-1.04036	208	0.89071	0.0458659	0.936576
15	27	-1.774	-0.893	727	265092	3390.97	4220.98	15	-1.63763	-0.752102	193	0.829072	0.0578478	0.88692
15	28	-1.774	-0.609	728	247816	5265.5	6024.48	14	-1.65649	-0.455031	246	0.868073	0.0395653	0.907639
15	29	-1.774	-0.324	729	333429	6147.17	6203.26	18	-1.64227	-0.159131	372	0.909365	0.0234898	0.932854
15	30	-1.774	-0.039	730	283383	6263.48	6522.08	16	-1.6456	0.0971423	348	0.891278	0.029189	0.920467
15	31	-1.774	0.245	731	246420	6371.66	6599.41	13	-1.63921	0.397218	395	0.899255	0.0199742	0.919229
15	32	-1.774	0.53	732	230779	3986.03	4358.13	13	-1.64837	0.666977	258	0.835092	0.0331174	0.868209
15	33	-1.774	0.815	733	308025	5962.58	6267.67	16	-1.61907	0.958008	252	0.876105	0.0456918	0.921797
15	34	-1.774	1.099	734	147852	4760.03	4481.43	8	-1.68529	1.24605	200	0.80039	0.0653435	0.865734
15	35	-1.774	1.384	735	172494	2139.66	2136.52	7	-1.68939	1.50813	172	0.783518	0.0424545	0.825972
15	36	-1.774	1.669	736	110889	964.203	1192.54	4	-1.60148	1.87609	108	0.645161	0.0599934	0.705155
15	37	-1.774	1.953	737	36963	220.438	159.112	2	-1.71423	2.10865	68	0.212389	0.0520734	0.264463
15	38	-1.774	2.238	738	36963	346.932	469.472	2	-1.62518	2.38232	42	0.0655738	0.174426	0.24
15	39	-1.774	2.523	739	24642	234.138	0	1	-1.65101	2.74154	26	0.130435	0	0.130435
15	40	-1.774	2.807	740	49284	321.36	0	1	-1.61189	2.88411	35	0.108108	0.18601	0.294118
16	19	-1.517	-3.171	769	5421.3	1990.19	0	1	-1.42816	-3.11928	27	0	0.928571	0.928571
16	20	-1.517	-2.886	770	913.9	2113.01	1711.48	2	-1.28405	-2.70387	80	0.752809	0.0227012	0.77551
16	21	-1.517	-2.601	771	23335.2	4792.41	5162.26	5	-1.38832	-2.44496	100	0.745856	0.119641	0.865497
16	22	-1.517	-2.317	772	44602.4	5023.1	5756.96	6	-1.32957	-2.1766	126	0.697561	0.106855	0.804416
16	23	-1.517	-2.032	773	134530	4553.76	5000.01	14	-1.38882	-1.88725	232	0.842566	0.0616218	0.904187
16	24	-1.517	-1.747	774	104769	4857.87	4553.6	9	-1.39874	-1.60906	197	0.809835	0.0553304	0.865165
16	25	-1.517	-1.463	775	216728	5305.39	4999.32	15	-1.37173	-1.327	239	0.868501	0.0261077	0.894609
16	26	-1.517	-1.178	776	338300	3965.71	4665.45	19	-1.39841	-1.02934	197	0.864764	0.0434162	0.90818
16	27	-1.517	-0.893	777	308025	3056.59	3839.69	15	-1.40995	-0.756038	268	0.853695	0.0548377	0.908533
16	28	-1.517	-0.609	778	370446	5044.8	5809.8	21	-1.39095	-0.440753	407	0.907008	0.021138	0.928146
16	29	-1.517	-0.324	779	348852	5726.81	5977.71	21	-1.37709	-0.174883	369	0.914029	0.0185592	0.932588
16	30	-1.517	-0.039	780	164158	6324.42	6508.88	8	-1.39745	0.0980591	318	0.864814	0.0280277	0.892842
16	31	-1.517	0.245	781	221778	6291.58	6269.24	12	-1.39012	0.379789	346	0.888446	0.020792	0.909238
16	32	-1.517	0.53	782	231113	5814.69	6162.73	15	-1.41377	0.689276	303	0.877015	0.0217188	0.898734
16	33	-1.517	0.815	783	455877	4761.05	5068.88	24	-1.38974	0.958687	260	0.908388	0.0204897	0.928878
16	34	-1.517	1.099	784	221778	5888.62	6442.69	11	-1.36354	1.21689	216	0.854462	0.0240942	0.878556
16	35	-1.517	1.384	785	49284	1045.27	1126.48	3	-1.36654	1.54842	85	0.455357	0.248526	0.703883
16	36	-1.517	1.669	786	123210	720.549	783.513	6	-1.43112	1.81795	83	0.595944	0.154778	0.750722
16	37	-1.517	1.953	787	110889	331.946	365.178	3	-1.31445	2.08974	63	0.349146	0.0903964	0.439542
17	18	-1.26	-3.455	818	2859.2	5447.2	7721	2	-1.06015	-3.26454	59	0.833333	0.0589744	0.892308
17	19	-1.26	-3.171	819	4879.2	5300.39	5471.18	3	-1.19644	-2.93993	72	0.597826	0.170199	0.768025
17	20	-1.26	-2.886	820	8968.1	4174.29	2321.56	4	-1.13309	-2.75678	108	0.721408	0.0658264	0.787234
17	21	-1.26	-2.601	821	35923.6	5498.23	5638.7	5	-1.13422	-2.47226	93	0.688985	0.111431	0.800416
17	22	-1.26	-2.317	822	44259.3	3569.75	4860.52	2	-1.11348	-2.24319	62	0.449153	0.158098	0.607251
17	23	-1.26	-2.032	823	53555.9	4842.53	5104.59	8	-1.11745	-1.92613	167	0.787234	0.0439896	0.831224
17	24	-1.26	-1.747	824	51907.9	6338.16	6416.11	6	-1.13897	-1.63528	200	0.809333	0.0348933	0.844227
17	25	-1.26	-1.463	825	203069	3783.97	3316.07	13	-1.11236	-1.29916	224	0.856074	0.0271279	0.883202
17	26	-1.26	-1.178	826	257581	5056.51	5328.44	17	-1.12429	-1.04832	360	0.893938	0.0192181	0.913156
17	27	-1.26	-0.893	827	496023	2792.55	3887.1	26	-1.14164	-0.717873	451	0.925194	0.0245101	0.949704
17	28	-1.26	-0.609	828	287045	4395.42	4597.33	17	-1.12919	-0.468873	353	0.903123	0.0165219	0.919645
17	29	-1.26	-0.324	829	263189	5527.06	5860.86	15	-1.12823	-0.181733	372	0.895448	0.0231511	0.918599
17	30	-1.26	-0.039	830	197834	6351.67	6642.93	11	-1.16739	0.0953736	379	0.886277	0.0227347	0.909011
17	31	-1.26	0.245	831	141042	7891.33	6709.82	9	-1.16235	0.423515	362	0.890372	0.0164097	0.906782
17	32	-1.26	0.53	832	295691	8146.38	8051.18	18	-1.1337	0.684865	427	0.913278	0.0185691	0.931847
17	33	-1.26	0.815	833	283383	7108.42	6644	17	-1.15427	0.936123	363	0.908968	0.0114866	0.920455
17	34	-1.26	1.099	834	357309	4175.82	4475.31	18	-1.15316	1.2301	203	0.877395	0.0101668	0.887561
17	35	-1.26	1.384	835	184815	5876.6	7084.95	8	-1.077	1.47919	230	0.836894	0.0205116	0.857406
17	36	-1.26	1.669	836	86247	476.481	584.069	3	-1.147	1.80429	86	0.45098	0.20696	0.657941
17	37	-1.26	1.953	837	110889	619.754	798.311	4	-1.12	2.08677	93	0.577982	0.055693	0.633675
17	38	-1.26	2.238	838	49284	163.967	0	1	-1.06101	2.3174	66	0.0466667	0.182444	0.229111
18	16	-1.004	-4.025	866	18243	5410.42	7426	2	-0.821342	-3.89324	35	0.75	0.222222	0.972222
18	17	-1.004	-3.74	867	552.5	78.557	0	1	-0.898699	-3.61715	37	0	0.0571429	0.0571429
18	18	-1.004	-3.455	868	647.8	1556.16	0	1	-0.867442	-3.32832	33	0.384615	0.225141	0.609756
18	19	-1.004	-3.171	869	6312.1	5279.52	0	1	-0.891218	-3.04025	46	0	0.957447	0.957447
18	20	-1.004	-2.886	870	39679.1	4222.32	4390.72	9	-0.850483	-2.74348	85	0.614914	0.166487	0.781402
18	21	-1.004	-2.601	871	49506.8	5017.22	5643.57	6	-0.90544	-2.41673	143	0.735777	0.0574965	0.793274
18	22	-1.004	-2.317	872	61742.1	4365.76	5177.9	7	-0.909234	-2.18021	148	0.737296	0.0743876	0.811684
18	23	-1.004	-2.032	873	38530	4919.82	5917.72	5	-0.875836	-1.8333	147	0.709578	0.0583235	0.767901
18	24	-1.004	-1.747	874	90265.7	3498.25	4100.44	10	-0.926943	-1.62649	183	0.763819	0.0452792	0.809098
18	25	-1.004	-1.463	875	120318	5686.79	4665.75	10	-0.877481	-1.27708	212	0.808303	0.0373425	0.845646
18	26	-1.004	-1.178	876	334998	4903.4	4164.42	23	-0.886258	-1.05417	403	0.913995	0.0159196	0.929915
18	27	-1.004	-0.893	877	302172	5128.76	5116.21	17	-0.894808	-0.744576	357	0.896967	0.0275312	0.924498
18	28	-1.004	-0.609	878	377783	5849.13	5511.29	20	-0.90762	-0.468249	395	0.902859	0.0279996	0.930859
18	29	-1.004	-0.324	879	297592	5465.67	4608.02	16	-0.898365	-0.210947	339	0.882058	0.0364801	0.918538
18	30	-1.004	-0.039	880	148629	7049.34	6354.66	7	-0.878254	0.1029	304	0.835536	0.0331108	0.868647
18	31	-1.004	0.245	881	163209	7670.57	6801.64	11	-0.877199	0.399542	381	0.87669	0.0302909	0.906981
18	32	-1.004	0.53	882	232883	6218.33	6535.97	10	-0.876156	0.689837	288	0.862491	0.0308724	0.893363
18	33	-1.004	0.815	883	258741	7838.46	7788.25	14	-0.876288	0.96796	373	0.905411	0.0121351	0.917546
18	34	-1.004	1.099	884	218995	6087.29	5767.1	10	-0.905865	1.26826	213	0.864762	0.00716652	0.871929
18	35	-1.004	1.384	885	258741	6476.97	6207.5	14	-0.875565	1.56004	227	0.874651	0.021032	0.895683
18	36	-1.004	1.669	886	209457	4057.82	2746.29	11	-0.894248	1.80091	195	0.818563	0.0506429	0.869206
18	37	-1.004	1.953	887	86247	931.163	917.529	5	-0.849025	2.10657	123	0.553299	0.110395	0.663694
18	38	-1.004	2.238	888	123210	713.944	732.933	5	-0.863357	2.37547	118	0.605336	0.0937172	0.699053
19	16	-0.747	-4.025	916	5751.7	7626.84	0	1	-0.567805	-3.87702	46	0.517241	0.016092	0.533333
19	18	-0.747	-3.455	918	5380.3	824.925	1812.67	3	-0.614969	-3.30248	38	0.0662651	0.395541	0.461806
19	19	-0.747	-3.171	919	44782.1	3873.31	3873.9	10	-0.639951	-3.01494	85	0.720876	0.0914271	0.812303
19	20	-0.747	-2.886	920	9099.7	4539.49	5668.17	3	-0.625783	-2.81009	74	0.638462	0.0758242	0.714286
19	21	-0.747	-2.601	921	2397.6	2574.03	0	1	-0.652628	-2.4255	74	0.382716	0.136515	0.519231
19	22	-0.747	-2.317	922	32702.2	9762.31	11074.5	4	-0.61275	-2.21284	162	0.814249	0.0595622	0.873812
19	23	-0.747	-2.032	923	46561.8	8492.51	8211.35	7	-0.602621	-1.89847	218	0.834407	0.0382048	0.872611
19	24	-0.747	-1.747	924	100178	8521.86	7759.38	9	-0.595977	-1.6355	211	0.830526	0.0511985	0.881724
19	25	-0.747	-1.463	925	203566	1912.28	6574.7	4	-0.610289	-1.3176	182	0.742424	0.0544804	0.796905
19	26	-0.747	-1.178	926	178163	7596.88	6343.35	13	-0.635135	-1.02849	288	0.853935	0.0411817	0.895117
19	27	-0.747	-0.893	927	269747	5948.72	6339.66	18	-0.603296	-0.772448	389	0.900944	0.0176514	0.918595
19	28	-0.747	-0.609	928	159310	7234.42	6342.47	10	-0.628387	-0.448319	294	0.852124	0.0389539	0.891078
19	29	-0.747	-0.324	929	173569	8319.59	8349.71	11	-0.64242	-0.170044	425	0.869674	0.0426463	0.91232
19	30	-0.747	-0.039	930	232495	9720.73	9830.86	15	-0.58731	0.114476	447	0.875781	0.0473359	0.923117
19	31	-0.747	0.245	931	160173	9820.44	10318.2	6	-0.589543	0.379041	312	0.845651	0.0451294	0.890781
19	32	-0.747	0.53	932	135531	10131.4	10840.3	7	-0.620654	0.668694	253	0.848261	0.0302197	0.878481
19	33	-0.747	0.815	933	49284	11601.5	9640.62	3	-0.629549	0.925765	199	0.954704	0.00415693	0.958861
19	34	-0.747	1.099	934	160173	7120.19	8182.88	9	-0.627306	1.28401	345	0.83763	0.0375747	0.875204
19	35	-0.747	1.384	935	160173	6232.48	6279.07	10	-0.606639	1.52093	322	0.819922	0.0594841	0.879406
19	36	-0.747	1.669	936	123210	5127.9	4950.73	6	-0.599734	1.80108	202	0.799074	0.0268607	0.825934
19	37	-0.747	1.953	937	86247	778.023	556.95	4	-0.635368	2.13516	114	0.558559	0.0842986	0.642857
19	38	-0.747	2.238	938	209457	610.684	636.786	11	-0.594231	2.41471	136	0.701717	0.0778233	0.77954
19	39	-0.747	2.523	939	197136	615.334	615.918	11	-0.566621	2.66308	131	0.700161	0.0666778	0.766839
20	17	-0.49	-3.74	967	17499.6	2307.13	834.162	4	-0.294685	-3.56591	50	0.490291	0.137368	0.62766
20	18	-0.49	-3.455	968	1693.4	6575.85	0	1	-0.454762	-3.34902	44	0.772727	0.0231911	0.795918
20	19	-0.49	-3.171	969	11570.4	4654.18	2127.01	2	-0.42175	-3.0327	43	0.615385	0.0456323	0.661017
20	20	-0.49	-2.886	970	31007.9	8857.39	9788.25	4	-0.383129	-2.76518	80	0.70354	0.0519346	0.755474
20	21	-0.49	-2.601	971	24929.3	7846.73	8852.32	6	-0.398592	-2.48636	138	0.754533	0.0560162	0.810549
20	22	-0.49	-2.317	972	59391.3	8409.14	9969.82	4	-0.374536	-2.17926	110	0.756098	0.0908412	0.846939
20	23	-0.49	-2.032	973	48706.1	9904.71	6464.29	3	-0.411408	-1.92561	139	0.73842	0.0433986	0.781818
20	24	-0.49	-1.747	974	157048	4315.72	2931.45	11	-0.365936	-1.59458	253	0.800297	0.0445704	0.844867
20	25	-0.49	-1.463	975	250251	6454.59	6588.79	16	-0.376327	-1.34891	339	0.883734	0.0269388	0.910673
20	26	-0.49	-1.178	976	305671	4661.66	5506.88	13	-0.353004	-1.03338	337	0.887444	0.0172391	0.904683
20	27	-0.49	-0.893	977	204664	7233.92	7126.17	20	-0.344285	-0.74514	483	0.910989	0.0208732	0.931862
20	28	-0.49	-0.609	978	221984	6783.81	6248.17	15	-0.333427	-0.475853	512	0.89642	0.0322979	0.928718
20	29	-0.49	-0.324	979	226185	8129.39	7076.38	14	-0.348533	-0.184649	469	0.865658	0.0484788	0.914137
20	30	-0.49	-0.039	980	228430	8459.83	8908.12	14	-0.36478	0.085932	317	0.884569	0.0321984	0.916767
20	31	-0.49	0.245	981	222004	9686.85	8769.46	11	-0.402454	0.384803	346	0.906162	0.0160145	0.922176
20	32	-0.49	0.53	982	185798	7295.66	8370.15	9	-0.373741	0.7022	241	0.8794	0.0179007	0.8973
20	33	-0.49	0.815	983	221778	7317.52	7742.28	12	-0.346257	0.959225	411	0.91196	0.0152634	0.927223
20	34	-0.49	1.099	984	160173	6420.52	6776.69	10	-0.356485	1.27685	376	0.85758	0.0578767	0.915456
20	35	-0.49	1.384	985	184815	6734.05	6794.21	10	-0.365176	1.53688	350	0.815608	0.0765302	0.892139
20	36	-0.49	1.669	986	184815	6077.46	5800.7	7	-0.362194	1.77082	323	0.839781	0.0527875	0.892568
20	37	-0.49	1.953	987	234099	6937.88	6102.28	13	-0.3604	2.13466	404	0.896935	0.0259246	0.92286
20	38	-0.49	2.238	988	184815	3339.13	4425.44	9	-0.358713	2.37241	251	0.835165	0.0353935	0.870558
20	39	-0.49	2.523	989	160173	1013.46	1051.94	8	-0.324323	2.65302	129	0.671489	0.102182	0.773671
20	40	-0.49	2.807	990	160173	339.364	486.297	2	-0.400135	2.97683	96	0.547654	0.0993712	0.647025
21	16	-0.233	-4.025	1016	8025.2	614.63	0	1	-0.135325	-3.85817	16	0.037037	0.0664112	0.103448
21	17	-0.233	-3.74	1017	3857	4627.03	704.232	2	-0.136937	-3.5762	43	0.76	0.117551	0.877551
21	18	-0.233	-3.455	1018	16524.9	4785.31	2169.45	2	-0.160124	-3.34156	53	0.566406	0.0684622	0.634868
21	19	-0.233	-3.171	1019	16761.3	3498.29	4436.79	3	-0.0703902	-3.00132	67	0.466165	0.113716	0.579882
21	20	-0.233	-2.886	1020	19335.7	4903.62	717.264	4	-0.0864397	-2.72686	105	0.548148	0.0923234	0.640472
21	21	-0.233	-2.601	1021	13586	5217.67	5987.76	5	-0.0755738	-2.50461	117	0.646536	0.0933329	0.739869
21	22	-0.233	-2.317	1022	62940.1	2887.38	4754.81	4	-0.0970757	-2.14261	108	0.534247	0.0284544	0.562701
21	23	-0.233	-2.032	1023	24563.4	9710.7	903.277	3	-0.0663071	-1.89417	76	0.335821	0.237321	0.573141
21	24	-0.233	-1.747	1024	47277.4	2914.44	3575.51	6	-0.15226	-1.56853	142	0.60274	0.0570843	0.659824
21	25	-0.233	-1.463	1025	83287	8536	8046.02	8	-0.113161	-1.32601	295	0.81768	0.0551751	0.872855
21	26	-0.233	-1.178	1026	253633	7281.96	6780.85	22	-0.0915391	-1.00947	537	0.921717	0.017846	0.939563
21	27	-0.233	-0.893	1027	360741	6993.57	5503.53	17	-0.094056	-0.730143	467	0.9207	0.0180425	0.938742
21	28	-0.233	-0.609	1028	282958	5993.44	5724.44	23	-0.0906325	-0.462456	521	0.901566	0.0362594	0.937825
21	29	-0.233	-0.324	1029	254961	7642.56	7213.06	20	-0.11635	-0.201118	510	0.907961	0.0265542	0.934515
21	30	-0.233	-0.039	1030	42940	3887.07	5118.57	4	-0.122755	0.0629682	203	0.789386	0.0359231	0.825309
21	31	-0.233	0.245	1031	154554	7123.75	6413.6	10	-0.100189	0.422473	256	0.876327	0.0245984	0.900926
21	32	-0.233	0.53	1032	126059	6237.4	7747.23	5	-0.102693	0.635336	223	0.840237	0.0212372	0.861474
21	33	-0.233	0.815	1033	184784	5597.64	7056.79	9	-0.124201	0.938974	401	0.870509	0.0368332	0.907342
21	34	-0.233	1.099	1034	155934	7112.3	7255.19	10	-0.0713047	1.24684	385	0.873795	0.0483472	0.922142
21	35	-0.233	1.384	1035	86247	8621.4	10707.6	4	-0.085935	1.4905	241	0.817008	0.0364407	0.853448
21	36	-0.233	1.669	1036	160173	7653.59	7334.66	10	-0.0950889	1.82345	340	0.838564	0.0497534	0.888317
21	37	-0.233	1.953	1037	234099	5792.46	7072.34	11	-0.106198	2.07853	375	0.84143	0.0578716	0.899302
21	38	-0.233	2.238	1038	123210	5884.66	6140.1	9	-0.114309	2.37294	214	0.843509	0.0285142	0.872023
21	39	-0.233	2.523	1039	197136	4674.69	4392.25	10	-0.0798524	2.69162	277	0.870815	0.0245404	0.895355
21	40	-0.233	2.807	1040	246420	1583.97	1762.5	9	-0.0936481	2.91464	203	0.839828	0.0474985	0.887326
21	41	-0.233	3.092	1041	160173	1066.88	1109.63	9	-0.086323	3.20425	97	0.666908	0.0799349	0.746842
21	42	-0.233	3.377	1042	61605	206.384	279.012	2	-0.0671935	3.48234	59	0.192308	0.0835544	0.275862
21	43	-0.233	3.661	1043	24642	109.45	0	1	-0.0284559	3.73769	43	0.025641	0.0360874	0.0617284
22	17	0.024	-3.74	1067	17558.9	14478.3	0	1	0.184062	-3.57172	57	0.954545	0.0109718	0.965517
22	18	0.024	-3.455	1068	13480.5	11386.3	12750.7	3	0.159992	-3.26373	82	0.571429	0.130699	0.702128
22	19	0.024	-3.171	1069	398.4	11114.7	8936.65	2	0.108919	-3.01957	87	0.547445	0.152313	0.699758
22	20	0.024	-2.886	1070	22345.2	357.405	240.042	2	0.160588	-2.6929	66	0.122642	0.0824867	0.205128
22	21	0.024	-2.601	1071	31843.8	6936.1	3072.64	5	0.144639	-2.44569	105	0.510204	0.168367	0.678571
22	22	0.024	-2.317	1072	80369.6	7079.12	5830.06	8	0.160901	-2.13393	189	0.734604	0.0782191	0.812823
22	23	0.024	-2.032	1073	50903.9	9899.17	11041.2	4	0.174953	-1.87361	143	0.864865	0.0850726	0.949937
22	24	0.024	-1.747	1074	37558.7	6471.32	2788.6	3	0.168537	-1.5994	161	0.746575	0.124505	0.87108
22	25	0.024	-1.463	1075	53755.8	8960.5	7759.29	6	0.139573	-1.3052	321	0.853204	0.0325267	0.885731
22	26	0.024	-1.178	1076	225598	8694.48	8568.65	18	0.152965	-0.999875	477	0.900775	0.0240411	0.924816
22	27	0.024	-0.893	1077	445786	8195.44	8356.17	28	0.150883	-0.761069	668	0.932644	0.017966	0.95061
22	28	0.024	-0.609	1078	227552	7805.92	8026.2	23	0.153121	-0.471118	631	0.931214	0.0232525	0.954466
22	29	0.024	-0.324	1079	215913	9265.91	9191.09	18	0.150438	-0.185448	569	0.894018	0.0428217	0.93684
22	30	0.024	-0.039	1080	169181	9757.82	9733.19	15	0.153273	0.103242	504	0.927301	0.0270921	0.954393
22	31	0.024	0.245	1081	248373	9009.8	9334.15	16	0.161983	0.403242	490	0.934037	0.0151025	0.949139
22	32	0.024	0.53	1082	339873	9570.26	9738.31	21	0.174723	0.667651	707	0.945974	0.0159154	0.961889
22	33	0.024	0.815	1083	326817	9694.87	9604.56	19	0.167561	0.942743	551	0.936178	0.0188443	0.955022
22	34	0.024	1.099	1084	296266	9308.24	9065.88	18	0.185053	1.24155	585	0.919832	0.0286818	0.948513
22	35	0.024	1.384	1085	265511	8253.06	7744.41	17	0.183643	1.5379	615	0.911305	0.0210313	0.932336
22	36	0.024	1.669	1086	169160	8766.35	8849.32	13	0.139041	1.82214	511	0.885508	0.0269964	0.912505
22	37	0.024	1.953	1087	242373	8392.11	8804.82	13	0.179761	2.09679	521	0.897001	0.0246042	0.921605
22	38	0.024	2.238	1088	197136	5462.08	6569.07	10	0.172453	2.38525	440	0.898253	0.0359782	0.934231
22	39	0.024	2.523	1089	333421	3303.78	4126.3	20	0.13904	2.64103	288	0.890817	0.0381639	0.928981
22	40	0.024	2.807	1090	420082	2977.35	3557.95	19	0.15888	2.96283	269	0.903038	0.0348129	0.937851
22	41	0.024	3.092	1091	455877	2223.69	2485.29	18	0.16633	3.21858	175	0.881169	0.0350587	0.916228
22	42	0.024	3.377	1092	357309	2428.37	3046.2	11	0.198099	3.47373	123	0.838469	0.0554605	0.89393
23	16	0.28	-4.025	1116	10543.3	13923.6	0	1	0.309959	-3.76929	68	0.965517	0.00549725	0.971014
23	17	0.28	-3.74	1117	2198.1	6654.95	0	1	0.513357	-3.59237	56	0.708333	0.0694444	0.777778
23	18	0.28	-3.455	1118	12595	3466.04	6476.51	2	0.367311	-3.27473	74	0.307143	0.21853	0.525672
23	19	0.28	-3.171	1119	20627.8	9068.44	6651.88	5	0.483751	-3.07467	123	0.702065	0.103704	0.805769
23	20	0.28	-2.886	1120	35402.8	11020.3	9505.47	5	0.325522	-2.74315	104	0.558491	0.195453	0.753943
23	21	0.28	-2.601	1121	12814.3	6597.87	6669.83	3	0.398405	-2.41279	80	0.601852	0.159921	0.761773
23	23	0.28	-2.032	1123	26285.4	7998.73	9686.3	6	0.372205	-1.87287	223	0.876404	0.0185	0.894904
23	24	0.28	-1.747	1124	22393.3	10849.3	11158.7	6	0.433331	-1.66243	278	0.896635	0.022003	0.918638
23	25	0.28	-1.463	1125	60767.4	9485.14	11518.7	5	0.365615	-1.35137	264	0.827498	0.0340951	0.861593
23	26	0.28	-1.178	1126	142576	9694.11	10396.1	10	0.435174	-1.02644	392	0.871249	0.0356482	0.906898
23	27	0.28	-0.893	1127	331135	8729.14	9107.45	17	0.412961	-0.734448	491	0.920958	0.0239074	0.944865
23	28	0.28	-0.609	1128	283627	7949.65	7481.43	16	0.424815	-0.502288	790	0.905692	0.0363454	0.942037
23	29	0.28	-0.324	1129	178762	9772.74	9981.26	16	0.445125	-0.207588	727	0.894109	0.0478481	0.941957
23	30	0.28	-0.039	1130	222434	9890.39	10002.2	16	0.419566	0.100413	642	0.917592	0.0316555	0.949247
23	31	0.28	0.245	1131	296020	9196.01	9765.48	17	0.434604	0.374879	498	0.919206	0.0240927	0.943299
23	32	0.28	0.53	1132	153754	10127.6	9963.74	12	0.402552	0.661696	441	0.887769	0.0403024	0.928072
23	33	0.28	0.815	1133	367813	8839.33	9359.56	23	0.41208	0.956896	628	0.938779	0.0185361	0.957315
23	34	0.28	1.099	1134	463370	8569.21	9239.92	28	0.41613	1.27519	719	0.941983	0.0209602	0.962943
23	35	0.28	1.384	1135	626713	8361.19	9301.57	36	0.420148	1.54161	528	0.945328	0.0205181	0.965846
23	36	0.28	1.669	1136	639268	7036.13	8488.72	34	0.426635	1.82439	513	0.939335	0.0249849	0.96432
23	37	0.28	1.953	1137	645152	8076.45	8379.17	27	0.462655	2.09267	561	0.945068	0.0179712	0.963039
23	38	0.28	2.238	1138	302561	6927.62	7470	15	0.40495	2.39964	579	0.915472	0.0332155	0.948687
23	39	0.28	2.523	1139	374198	6912.75	6601.38	18	0.40988	2.67731	598	0.922523	0.0260041	0.948527
23	40	0.28	2.807	1140	300293	3253.49	3923.9	14	0.411795	2.95233	202	0.859034	0.0485294	0.907563
23	41	0.28	3.092	1141	502513	2231.36	2327.62	25	0.386729	3.23634	143	0.893449	0.0382888	0.931738
23	42	0.28	3.377	1142	591105	2438.72	2173.47	20	0.398861	3.52854	124	0.894392	0.0335687	0.927961
23	43	0.28	3.661	1143	344988	1709.81	2133.43	12	0.459938	3.79973	103	0.792895	0.0736159	0.866511
23	44	0.28	3.946	1144	49284	1338.72	1686.91	3	0.466112	4.00641	46	0.340659	0.171536	0.512195
23	45	0.28	4.231	1145	73926	735.139	894.832	3	0.514248	4.38655	48	0.423077	0.182186	0.605263
24	14	0.537	-4.594	1164	2707.9	13897.7	0	1	0.684746	-4.44465	38	1	0	1
24	16	0.537	-4.025	1166	15270.6	5010.78	0	1	0.697536	-3.85322	44	0.405405	0.256133	0.661538
24	17	0.537	-3.74	1167	10330.1	3698.47	4807.97	3	0.746723	-3.60061	84	0.406977	0.149545	0.556522
24	19	0.537	-3.171	1169	1819.9	9786.11	0	1	0.665095	-3.06984	48	0.8	0.159184	0.959184
24	20	0.537	-2.886	1170	11938.5	136.569	0	1	0.663183	-2.71328	7	0	0.0769231	0.0769231
24	22	0.537	-2.317	1172	34438.5	5455.18	5961.93	5	0.67062	-2.20208	104	0.766082	0.120604	0.886686
24	23	0.537	-2.032	1173	49493.8	10066	10234.5	12	0.648964	-1.88957	325	0.916198	0.0422747	0.958473
24	24	0.537	-1.747	1174	16375.6	11839.8	13182.2	4	0.672798	-1.61703	135	0.904348	0.023521	0.927869
24	25	0.537	-1.463	1175	88919	10435.4	10640.2	11	0.653367	-1.32328	628	0.907081	0.0340596	0.941141
24	26	0.537	-1.178	1176	217366	9009.42	9573.46	15	0.684282	-1.01539	619	0.906424	0.025871	0.932294
24	27	0.537	-0.893	1177	189181	9176.33	9499.86	13	0.689901	-0.775126	482	0.896166	0.033491	0.929657
24	28	0.537	-0.609	1178	199276	9653.47	9052.65	17	0.663585	-0.487172	863	0.89937	0.0447646	0.944135
24	29	0.537	-0.324	1179	150972	10192.9	9719.89	11	0.673965	-0.179482	665	0.864921	0.0643678	0.929289
24	30	0.537	-0.039	1180	133114	8676.66	8990.6	13	0.647468	0.0868181	588	0.886497	0.0391873	0.925684
24	31	0.537	0.245	1181	189437	9359.91	9805.94	19	0.652435	0.376687	528	0.91394	0.0281394	0.94208
24	32	0.537	0.53	1182	142460	9854.92	10099.9	12	0.655721	0.675987	506	0.903662	0.03023	0.933892
24	33	0.537	0.815	1183	299403	9854.78	9950.56	22	0.637551	0.939355	702	0.938053	0.0186236	0.956676
24	34	0.537	1.099	1184	170231	9552.58	9607.7	12	0.659231	1.29576	368	0.873858	0.0490805	0.922938
24	35	0.537	1.384	1185	205028	8696.44	9052.7	17	0.650682	1.55647	451	0.900522	0.0321841	0.932706
24	36	0.537	1.669	1186	244158	9793.47	10156.9	15	0.665413	1.82051	525	0.91514	0.0258002	0.94094
24	37	0.537	1.953	1187	503608	8258.54	8945.65	31	0.634245	2.12774	662	0.94403	0.0197517	0.963782
24	38	0.537	2.238	1188	712844	5567.07	6593.99	31	0.662378	2.35401	602	0.94594	0.0206261	0.966566
24	39	0.537	2.523	1189	195866	6180.87	5888.37	12	0.699397	2.65003	456	0.914833	0.0193683	0.934201
24	40	0.537	2.807	1190	203972	4798.43	4529.77	11	0.638697	2.93516	309	0.824314	0.077801	0.902115
24	41	0.537	3.092	1191	192850	3758.59	3007.22	12	0.660114	3.25499	256	0.80445	0.0993245	0.903774
24	42	0.537	3.377	1192	268398	2617.19	2645.7	14	0.643961	3.51987	106	0.808134	0.072645	0.880779
24	43	0.537	3.661	1193	455801	2126.31	2239.01	21	0.666008	3.81274	82	0.837568	0.0483584	0.885926
24	44	0.537	3.946	1194	234099	1405.93	1402.74	13	0.64244	4.05011	46	0.617403	0.152339	0.769742
24	45	0.537	4.231	1195	110889	1088.62	1187.7	6	0.657824	4.39239	58	0.541787	0.162124	0.703911
24	46	0.537	4.515	1196	36963	177.083	0	1	0.617855	4.65437	47	0.416667	0.0833333	0.5
24	47	0.537	4.8	1197	123210	763.995	785.156	7	0.694347	4.92823	48	0.47138	0.196344	0.667725
24	48	0.537	5.085	1198	147852	743.229	793.472	6	0.696924	5.24229	39	0.479233	0.165647	0.64488
24	49	0.537	5.369	1199	172494	360.549	426.177	3	0.713806	5.50247	21	0.246637	0.217478	0.464115
25	14	0.794	-4.594	1214	17057	6545.89	8653.13	3	0.949515	-4.43945	59	0.555556	0.0870561	0.642612
25	16	0.794	-4.025	1216	29562.6	5114.43	359.28	2	0.893043	-3.85921	65	0.68	0.183636	0.863636
25	17	0.794	-3.74	1217	22308.6	12551.2	0	1	0.805373	-3.50779	25	1	0	1
25	19	0.794	-3.171	1219	11853.6	12078.5	17878.3	2	0.975422	-3.03188	123	0.971963	0.00422786	0.97619
25	20	0.794	-2.886	1220	30981.4	7678.92	8256.34	4	0.937294	-2.67658	108	0.914894	0.0338243	0.948718
25	21	0.794	-2.601	1221	40995.1	6273.56	7283.66	5	0.931055	-2.47978	90	0.851064	0.0938181	0.944882
25	22	0.794	-2.317	1222	31177.1	10524.7	13143.1	4	0.902556	-2.18682	164	0.893617	0.0623301	0.955947
25	23	0.794	-2.032	1223	32779.5	8830.77	9902.8	6	0.907553	-1.90194	124	0.736196	0.138439	0.874636
25	24	0.794	-1.747	1224	5170.8	6738.9	7393.53	2	0.962259	-1.59624	152	0.82197	0.0184378	0.840407
25	25	0.794	-1.463	1225	87552.6	4810.48	4873.26	4	0.939849	-1.31464	353	0.854972	0.049763	0.904735
25	26	0.794	-1.178	1226	136882	9459.06	9021.47	10	0.908306	-1.01473	332	0.86049	0.0501023	0.910593
25	27	0.794	-0.893	1227	169192	10040.5	10050.6	11	0.903381	-0.747039	692	0.853389	0.0534457	0.906835
25	28	0.794	-0.609	1228	151138	9889.77	9941.36	10	0.888481	-0.521497	642	0.863366	0.0435316	0.906897
25	29	0.794	-0.324	1229	55287.5	4447.28	3541.62	5	0.978798	-0.181046	242	0.737939	0.0454778	0.783416
25	30	0.794	-0.039	1230	72784.3	9864.12	9225.97	7	0.878619	0.121701	501	0.860166	0.0606724	0.920839
25	31	0.794	0.245	1231	106160	7906.24	8146.2	6	0.937762	0.415112	328	0.79382	0.0805594	0.87438
25	32	0.794	0.53	1232	177990	8406.81	8544.74	12	0.914027	0.661426	500	0.849647	0.0734417	0.923089
25	33	0.794	0.815	1233	160023	8926.92	9246.75	13	0.936955	0.935739	542	0.887018	0.0396172	0.926635
25	34	0.794	1.099	1234	82214.7	9486.98	8010.01	9	0.917477	1.21949	324	0.889169	0.0505573	0.939726
25	35	0.794	1.384	1235	158082	9507.16	9507.62	13	0.933459	1.54087	346	0.811223	0.0998107	0.911033
25	36	0.794	1.669	1236	178302	8897.73	9608.13	11	0.929595	1.81732	334	0.832092	0.067956	0.900048
25	37	0.794	1.953	1237	319893	5633.52	9589.63	7	0.917682	2.15019	349	0.84422	0.0499634	0.894183
25	38	0.794	2.238	1238	448750	5862.52	6682.62	24	0.912879	2.40653	403	0.931299	0.0225435	0.953843
25	39	0.794	2.523	1239	323455	5527.3	6254.93	16	0.94489	2.61471	336	0.906948	0.0270988	0.934047
25	40	0.794	2.807	1240	162259	4595	3485.67	13	0.935694	2.95727	390	0.880267	0.0469166	0.927183
25	41	0.794	3.092	1241	173059	3954.69	2403.24	10	0.902361	3.2252	393	0.873933	0.0540525	0.927986
25	42	0.794	3.377	1242	137570	2219.73	1225.98	7	0.900741	3.48782	150	0.796765	0.0644594	0.861224
25	43	0.794	3.661	1243	332465	2171.48	2782.04	14	0.91875	3.80752	74	0.787224	0.0847013	0.871925
25	44	0.794	3.946	1244	377715	2519.24	2165.76	13	0.928749	4.07736	87	0.836681	0.0640092	0.90069
25	45	0.794	4.231	1245	196950	1478.2	2041.4	9	0.973196	4.39234	92	0.718526	0.101794	0.82032
25	46	0.794	4.515	1246	110889	1034.86	1337.63	5	0.957992	4.65698	54	0.566225	0.137395	0.70362
25	47	0.794	4.8	1247	123210	948.746	1013.84	5	0.919215	4.94381	57	0.530928	0.191422	0.722349
25	48	0.794	5.085	1248	49284	562.549	604.749	3	0.913439	5.18668	20	0.0930233	0.149695	0.242718
25	49	0.794	5.369	1249	135531	506.571	737.382	4	0.862146	5.54207	27	0.297753	0.183575	0.481328
25	50	0.794	5.654	1250	234099	428.817	554.285	5	0.910273	5.7284	28	0.305476	0.2474	0.552876
26	10	1.051	-5.732	1260	5865.3	75.2826	0	1	1.1405	-5.5581	4	0	0.333333	0.333333
26	13	1.051	-4.878	1263	8786.7	151.707	0	1	1.10024	-4.77294	35	0	0.166667	0.166667
26	15	1.051	-4.309	1265	18292.8	8423.65	12367.8	2	1.17455	-4.15684	28	0.875	0.0905172	0.965517
26	16	1.051	-4.025	1266	10535	224.146	0	1	1.09003	-3.8896	29	0.0384615	0.0356125	0.0740741
26	18	1.051	-3.455	1268	14992.3	8718.17	10388.7	3	1.24293	-3.34252	82	0.95082	0.0256509	0.976471
26	19	1.051	-3.171	1269	1837.9	2665.2	0	1	1.25031	-3.03805	55	0.75	0.214286	0.964286
26	20	1.051	-2.886	1270	11397.4	8822.57	0	1	1.17923	-2.7897	53	1	0	1
26	21	1.051	-2.601	1271	20450.7	10279.8	11800.2	4	1.12024	-2.4833	176	0.903846	0.046237	0.950083
26	22	1.051	-2.317	1272	14773	7186.53	214.977	2	1.19747	-2.19257	68	0.421687	0.292599	0.714286
26	23	1.051	-2.032	1273	56359.7	9037.27	10265.2	5	1.22554	-1.88117	246	0.845521	0.0308958	0.876417
26	24	1.051	-1.747	1274	38193.6	8966.45	10233.2	5	1.17961	-1.62557	247	0.936416	0.0395532	0.975969
26	25	1.051	-1.463	1275	72458.7	8629.52	9776.6	6	1.18633	-1.34726	418	0.766322	0.103494	0.869816
26	26	1.051	-1.178	1276	49571.7	7271.99	3632.78	5	1.16432	-1.02545	340	0.680395	0.170832	0.851227
26	27	1.051	-0.893	1277	119180	7788.95	9407.41	7	1.16084	-0.73036	350	0.655013	0.180526	0.835539
26	28	1.051	-0.609	1278	115296	9554.81	9576.55	9	1.14297	-0.468869	548	0.829538	0.0742975	0.903836
26	29	1.051	-0.324	1279	67304.3	9550.01	10940.4	5	1.17565	-0.217377	501	0.842458	0.0658346	0.908293
26	30	1.051	-0.039	1280	142197	9719.5	9824.29	10	1.15838	0.115887	749	0.901992	0.0287035	0.930696
26	31	1.051	0.245	1281	92693.6	10319.8	10282.1	11	1.15101	0.384007	646	0.885323	0.0480822	0.933406
26	32	1.051	0.53	1282	194014	8779.09	9596.99	12	1.19271	0.673746	564	0.877036	0.0500062	0.927042
26	33	1.051	0.815	1283	193220	9017.81	8994.27	14	1.17821	0.976242	653	0.900376	0.0476276	0.948004
26	34	1.051	1.099	1284	174194	9441.3	10510.8	11	1.17823	1.28072	569	0.88459	0.0503748	0.934965
26	35	1.051	1.384	1285	182466	9183.35	8883.56	14	1.19	1.5394	571	0.879218	0.0543347	0.933552
26	36	1.051	1.669	1286	174919	9457	9416.99	11	1.1726	1.82562	568	0.884495	0.045158	0.929653
26	37	1.051	1.953	1287	383825	4911.83	5184.64	20	1.20026	2.10329	454	0.89113	0.0405626	0.931692
26	38	1.051	2.238	1288	417483	6771.12	7269.35	22	1.1748	2.41502	528	0.927511	0.0234218	0.950932
26	39	1.051	2.523	1289	340362	5626.12	6186.03	19	1.17769	2.65063	441	0.921162	0.0261605	0.947322
26	40	1.051	2.807	1290	122935	3908.4	2642.4	10	1.1956	2.91764	204	0.844961	0.0493784	0.89434
26	41	1.051	3.092	1291	103017	3848.64	1492.26	7	1.18017	3.26163	353	0.884932	0.0455321	0.930464
26	42	1.051	3.377	1292	260697	3189.03	3584.25	14	1.17274	3.50931	247	0.865857	0.0542975	0.920155
26	43	1.051	3.661	1293	384675	2934.45	3085.41	19	1.17268	3.81821	111	0.827489	0.0760529	0.903542
26	44	1.051	3.946	1294	394272	2796.02	2788.75	21	1.15059	4.10528	112	0.848291	0.0614618	0.909753
26	45	1.051	4.231	1295	431235	2419.81	2105.14	18	1.1845	4.35622	114	0.844733	0.0774453	0.922178
26	46	1.051	4.515	1296	234099	1192.01	1602.45	10	1.1793	4.61451	81	0.751445	0.0762102	0.827655
26	47	1.051	4.8	1297	110889	815.289	1028.37	5	1.14769	4.93277	52	0.471963	0.188698	0.660661
26	49	1.051	5.369	1299	61605	276.6	362.459	2	1.13722	5.53665	18	0.234375	0.0342817	0.268657
26	50	1.051	5.654	1300	86247	585.967	1064.23	2	1.1073	5.78633	22	0.195652	0.171869	0.367521
27	10	1.307	-5.732	1310	1517.8	486.836	0	1	1.51855	-5.66542	33	0.153846	0.0461539	0.2
27	16	1.307	-4.025	1316	23469.1	10714.4	11740.7	2	1.3974	-3.82782	86	0.979592	0.00891391	0.988506
27	21	1.307	-2.601	1321	10623.3	5718.47	0	1	1.35686	-2.4403	114	0.555556	0.0666667	0.622222
27	23	1.307	-2.032	1323	71129.8	3115.96	301.266	4	1.50116	-1.87507	130	0.404878	0.244211	0.649089
27	24	1.307	-1.747	1324	36163.2	6372.91	176.566	3	1.41144	-1.62032	114	0.460094	0.135688	0.595782
27	25	1.307	-1.463	1325	62275.1	3377.45	4815.42	4	1.44375	-1.30134	446	0.811578	0.0718492	0.883427
[truncated: 240 more rows]

[truncated: 11 more sheets: Mammals_60, Amphibians_20, Amphibians_30, Amphibians_40, Amphibians_50, Amphibians_60, Reptiles_20, Reptiles_30, Reptiles_40, Reptiles_50, Reptiles_60]
