# Supplementary material for: The geography of climate and the global patterns of species diversity
Source: Nature. 2023 Sep 27;622(7983):537–44. doi: 10.1038/s41586-023-06577-5 (PMC10584679; doi:10.1038/s41586-023-06577-5)
Supplement: Supplementary file 4 — R script, which houses the code for the primary statistical analysis detailed in the manuscript. To replicate the study’s results, this script should be used in conjunction with the datasets provided as Supplementary Data 1. [file 41586_2023_6577_MOESM4_ESM.r]

#There is a spreadsheet available with data for all tetrapods group at all resolution of climate space
#Download the specific group and resolution that you want to analyse

#Example here shown for birds at resolution 20 (20 equal intervals) in climate
#space

#library
library(mgcv)
library(ggplot2)
library(MetBrewer)

#import data 

data.clim.space <- read.csv2('Birds_20.csv', sep = ",", head = T)

#Attention, make sure that all columns with numerical variables are indeed
#transformed to numerical. Otherwise you'll have trouble running the models bellow


# We used Poisson Generalized Additive Models (GAMs) with penalized smooth functions 
# conducted through Generalized Cross Validation. 
# Basis dimension choices for smooth terms was set to four (k = 4) since patterns 
# in our residuals are not better explained by higher dimensions of k. In our GAMs 
# assuming poisson distribution the response variable for each tetrapod group consisted 
# of the richness observed in climate space and the predictors consisted of climate area, 
# climate isolation and the average principal components of the first two axis of our climatic PCA (PC1 and PC2). 
# Based on this complete model incorporating all predictors, we wanted to know how 
# much of the total variance can be attributed to each predictor alone. 
# In order to do so, we fitted alternative models without each predictor and computed 
# a reduction in deviance. In this case, the reduced models used the same smoothing parameters as the complete model.

#global model explaining ca. 90% of the variation in bird richness (measured either by proportion of null deviance or adjusted R2)
b <- gam(richness ~ s(climate_area, k = 4) + s(avg_dist_among_frags, k = 4) + s(pc1, k = 4) + s(pc2, k = 4), data = data.clim.space, family = poisson())
summary(b)

#Measuring the contribution of variables alone and their joint contribution
b0 <- gam(richness ~ 1, data = data.clim.space, family = poisson())
b1 <- gam(richness ~ s(avg_dist_among_frags, k = 4) + s(pc1, k = 4) + s(pc2, k = 4) , data = data.clim.space, family = poisson(), sp = c(b$sp[2], b$sp[3], b$sp[4]))
b2 <- gam(richness ~ s(climate_area, k = 4) + s(pc1, k = 4) + s(pc2, k = 4), data = data.clim.space, family = poisson(), sp = c(b$sp[1], b$sp[3], b$sp[4]))
b3 <- gam(richness ~ s(climate_area, k = 4) + s(avg_dist_among_frags, k = 4) + s(pc2, k = 4), data = data.clim.space, family = poisson(), sp = c(b$sp[1], b$sp[2], b$sp[4]))
b4 <- gam(richness ~ s(climate_area, k = 4) + s(avg_dist_among_frags, k = 4) + s(pc1, k = 4), data = data.clim.space, family = poisson(), sp = c(b$sp[1], b$sp[2], b$sp[3]))
b5 <- gam(richness ~ s(pc1, k = 4) + s(pc2, k = 4), data = data.clim.space, family = poisson(), sp = c(b$sp[3], b$sp[4]))
b6 <- gam(richness ~ s(climate_area, k = 4) + s(avg_dist_among_frags, k = 4), data = data.clim.space, family = poisson(), sp = c(b$sp[1], b$sp[2]))

total <- (deviance(b0) - deviance(b))/deviance(b0) 
climate_area_alone <- (deviance(b1) - deviance(b))/deviance(b0) 
climate_isolation_alone <- (deviance(b2) - deviance(b))/deviance(b0) 
pc1_alone <- (deviance(b3) - deviance(b))/deviance(b0) 
pc2_alone <- (deviance(b4) - deviance(b))/deviance(b0) 
joint_effect <- total - (climate_area_alone + climate_isolation_alone + pc1_alone + pc2_alone) 
GeoClimPlusJointGeoClim <- (deviance(b5) - deviance(b))/deviance(b0) 
ClimSelfPlusJointClimSelf <- (deviance(b6) - deviance(b))/deviance(b0) 
JointGeoClim <- abs((GeoClimPlusJointGeoClim) - (AreaVar + IsolationVar))
JointClimSelf <- abs((ClimSelfPlusJointClimSelf) - (PC1Var + PC2Var))
JointGeoClimXClimSelf <- Explainedbyall - JointGeoClim - JointClimSelf

predictors_importance <- c(total, climate_area_alone, climate_isolation_alone, pc1_alone, pc2_alone, JointGeoClim, JointClimSelf, JointGeoClimXClimSelf)
names(predictors_importance) <- c("Total", "Climate Area", "Climate Isolation", "PC1", "PC2", "Joint Geography of Climate", "Joint Climate Itself", "Joint Geography of climate and Climate itself")

#partial residuals plots
partialresidualsdata <- as.data.frame(cbind(data.clim.space$climate_area, data.clim.space$avg_dist_among_frags, data.clim.space$pc1, data.clim.space$pc2, residuals(b1)))
colnames(partialresidualsdata) <- c('climate_area', 'avg_dist_among_frags', 'pc1', 'pc2', 'residuals')

PartialResidualArea <- ggplot(partialresidualsdata, aes(x = climate_area, y = residuals)) +
                       geom_point(size = 4, col = met.brewer("Egypt")[1], alpha = 0.7) +
                       guides(alpha = "none", color = "none") +
                       scale_color_gradientn(colors=met.brewer("Hiroshige", direction = 1)) + 
                       labs(x = "Climate Area"~(km^2), y = "Partial Residuals") +
                       stat_smooth(method = gam, formula = y ~ s(x, k = 4), col = met.brewer("Hiroshige")[7], alpha=0.10) +
                       theme(panel.border = element_blank(), 
                             panel.grid.major = element_blank(), 
                             panel.grid.minor = element_blank(), 
                             panel.background = element_rect(fill = NA),
                             axis.title.x = element_text(vjust = 0, size = 32),
                             axis.title.y = element_text(vjust = 2, size = 32, margin = margin(t = 0, r = 0, b = 0, l = 20)),
                             axis.text = element_text(color = "black", size = 25),
                             axis.line = element_line(colour = "black"))

partialresidualsdata <- as.data.frame(cbind(data.clim.space$climate_area, data.clim.space$avg_dist_among_frags, data.clim.space$pc1, data.clim.space$pc2, residuals(b2)))
colnames(partialresidualsdata) <- c('climate_area', 'avg_dist_among_frags', 'pc1', 'pc2', 'residuals')

PartialResidualisolation <- ggplot(partialresidualsdata, aes(x = avg_dist_among_frags, y = residuals)) +
                            geom_point(size = 4, col = met.brewer("Egypt")[2], alpha = 0.7) +
                            guides(alpha = "none", color = "none") +
                            scale_color_gradientn(colors=met.brewer("Hiroshige", direction = 1)) + 
                            labs(x = "Average Distance Among Fragments (Km)", y = "Partial Residuals") +
                            stat_smooth(method = gam, formula = y ~ s(x, k = 4), col = met.brewer("Hiroshige")[7], alpha=0.10) +
                            theme(panel.border = element_blank(), 
                                  panel.grid.major = element_blank(), 
                                  panel.grid.minor = element_blank(), 
                                  panel.background = element_rect(fill = NA),
                                  axis.title.x = element_text(vjust = 0, size = 32),
                                  axis.title.y = element_text(vjust = 2, size = 32, margin = margin(t = 0, r = 0, b = 0, l = 20)),
                                  axis.text = element_text(color = "black", size = 25),
                                  axis.line = element_line(colour = "black"))


partialresidualsdata <- as.data.frame(cbind(data.clim.space$climate_area, data.clim.space$avg_dist_among_frags, data.clim.space$pc1, data.clim.space$pc2, residuals(b3)))
colnames(partialresidualsdata) <- c('climate_area', 'avg_dist_among_frags', 'pc1', 'pc2', 'residuals')

PartialResidualPC1 <- ggplot(partialresidualsdata, aes(x = pc1, y = residuals)) +
                      geom_point(size = 4, col = met.brewer("Egypt")[3], alpha = 0.7) +
                      guides(alpha = "none", color = "none") +
                      scale_color_gradientn(colors=met.brewer("Hiroshige", direction = 1)) + 
                      labs(x = "PC1", y = "Partial Residuals") +
                      stat_smooth(method = gam, formula = y ~ s(x, k = 4), col = met.brewer("Hiroshige")[7], alpha=0.10) +
                      theme(panel.border = element_blank(), 
                            panel.grid.major = element_blank(), 
                            panel.grid.minor = element_blank(), 
                            panel.background = element_rect(fill = NA),
                            axis.title.x = element_text(vjust = 0, size = 32),
                            axis.title.y = element_text(vjust = 2, size = 32, margin = margin(t = 0, r = 0, b = 0, l = 20)),
                            axis.text = element_text(color = "black", size = 25),
                            axis.line = element_line(colour = "black"))

partialresidualsdata <- as.data.frame(cbind(data.clim.space$climate_area, data.clim.space$avg_dist_among_frags, data.clim.space$pc1, data.clim.space$pc2, residuals(b4)))
colnames(partialresidualsdata) <- c('climate_area', 'avg_dist_among_frags', 'pc1', 'pc2', 'residuals')

PartialResidualPC2 <- ggplot(partialresidualsdata, aes(x = pc2, y = residuals)) +
                      geom_point(size = 4, col = met.brewer("Egypt")[4], alpha = 0.7) +
                      guides(alpha = "none", color = "none") +
                      scale_color_gradientn(colors=met.brewer("Hiroshige", direction = 1)) + 
                      labs(x = "PC2", y = "Partial Residuals") +
                      stat_smooth(method = gam, formula = y ~ s(x, k = 4), col = met.brewer("Hiroshige")[7], alpha=0.10) +
                      theme(panel.border = element_blank(), 
                            panel.grid.major = element_blank(), 
                            panel.grid.minor = element_blank(), 
                            panel.background = element_rect(fill = NA),
                            axis.title.x = element_text(vjust = 0, size = 32),
                            axis.title.y = element_text(vjust = 2, size = 32, margin = margin(t = 0, r = 0, b = 0, l = 20)),
                            axis.text = element_text(color = "black", size = 25),
                            axis.line = element_line(colour = "black"))

#Beta Diversity vs climate area and climate isolation
Area.beta.sim <- ggplot(data.clim.space, aes(x = climate_area, y = beta_sim)) + 
                 geom_point(size = 4, col = met.brewer("Egypt")[1], alpha = 0.7) +
                 guides(alpha = "none", color = "none") +
                 scale_color_gradientn(colors=met.brewer("Hiroshige", direction = 1)) + 
                 labs(x = "Climate Area"~(km^2), y = "Beta Diversity (Simpson)") +
                 stat_smooth(method = gam, formula = y ~ s(x, k = 4), method.args = list(family = binomial()),  col = met.brewer("Hiroshige")[7], alpha=0.05) +
                 theme(panel.border = element_blank(), 
                       panel.grid.major = element_blank(), 
                       panel.grid.minor = element_blank(), 
                       panel.background = element_rect(fill = NA),
                       axis.title.x = element_text(vjust = 0, size = 32),
                       axis.title.y = element_text(vjust = 2, size = 32, margin = margin(t = 0, r = 0, b = 0, l = 20)),
                       axis.text = element_text(color = "black", size = 25),
                       axis.line = element_line(colour = "black"))

isolation.beta.sim <- ggplot(data.clim.space, aes(x = avg_dist_among_frags, y = beta_sim)) + # alpha sets the transparency (it ranges from 0 to 1)
                      geom_point(size = 4, col = met.brewer("Egypt")[1], alpha = 0.7) +
                      guides(alpha = "none", color = "none") +
                      scale_color_gradientn(colors=met.brewer("Hiroshige", direction = 1)) + 
                      labs(x = "Average Distance Among Fragments (Km)", y = "Beta Diversity (Simpson)") +
                      stat_smooth(method = gam, formula = y ~ s(x, k = 4), method.args = list(family = binomial()),  col = met.brewer("Hiroshige")[7], alpha=0.05) +
                      theme(panel.border = element_blank(), 
                            panel.grid.major = element_blank(), 
                            panel.grid.minor = element_blank(), 
                            panel.background = element_rect(fill = NA),
                            axis.title.x = element_text(vjust = 0, size = 32),
                            axis.title.y = element_text(vjust = 2, size = 32, margin = margin(t = 0, r = 0, b = 0, l = 20)),
                            axis.text = element_text(color = "black", size = 25),
                            axis.line = element_line(colour = "black"))

Area.beta.sne <- ggplot(data.clim.space, aes(x = climate_area, y = beta_sne)) + # alpha sets the transparency (it ranges from 0 to 1)
                        geom_point(size = 4, col = met.brewer("Egypt")[1], alpha = 0.7) +
                        guides(alpha = "none", color = "none") +
                        scale_color_gradientn(colors=met.brewer("Hiroshige", direction = 1)) + 
                        labs(x = "Environmental Area"~(km^2), y = "Beta Diversity (Nestedness)") +
                        stat_smooth(method = gam, formula = y ~ s(x, k = 4), method.args = list(family = binomial()),  col = met.brewer("Hiroshige")[7], alpha=0.05) +
                        theme(panel.border = element_blank(), 
                              panel.grid.major = element_blank(), 
                              panel.grid.minor = element_blank(), 
                              panel.background = element_rect(fill = NA),
                              axis.title.x = element_text(vjust = 0, size = 32),
                              axis.title.y = element_text(vjust = 2, size = 32, margin = margin(t = 0, r = 0, b = 0, l = 20)),
                              axis.text = element_text(color = "black", size = 25),
                              axis.line = element_line(colour = "black"))

isolation.beta.sne <- ggplot(data.clim.space, aes(x = avg_dist_among_frags, y = beta_sne)) + 
                             geom_point(size = 4, col = met.brewer("Egypt")[1], alpha = 0.7) +
                             guides(alpha = "none", color = "none") +
                             scale_color_gradientn(colors=met.brewer("Hiroshige", direction = 1)) + 
                             labs(x = "Average Distance Among Fragments (Km)", y = "Beta Diversity (Nestedness)") +
                             stat_smooth(method = gam, formula = y ~ s(x, k = 4), method.args = list(family = binomial()),  col = met.brewer("Hiroshige")[7], alpha=0.05) +
                             theme(panel.border = element_blank(), 
                                   panel.grid.major = element_blank(), 
                                   panel.grid.minor = element_blank(), 
                                   panel.background = element_rect(fill = NA),
                                   axis.title.x = element_text(vjust = 0, size = 32),
                                   axis.title.y = element_text(vjust = 2, size = 32, margin = margin(t = 0, r = 0, b = 0, l = 20)),
                                   axis.text = element_text(color = "black", size = 25),
                                   axis.line = element_line(colour = "black"))
