# Supplementary material for: The geography of climate and the global patterns of species diversity
Source: Nature. 2023 Sep 27;622(7983):537–44. doi: 10.1038/s41586-023-06577-5 (PMC10584679; doi:10.1038/s41586-023-06577-5)
Supplement: Supplementary file 6 — Source Data Fig. 1 [file 41586_2023_6577_MOESM6_ESM.xls]

## Sheet: fig1_a
Longitude	Latitude	PC2
76.322	79.5953	-2.55485
76.9692	79.541	-2.53345
79.5209	80.8835	-2.44091
80.1869	80.8938	-2.37733
90.1546	81.1514	-2.34333
90.8939	81.1445	-2.33914
92.1217	79.8821	-2.34577
93.3014	80.5148	-2.18942
94.3703	80.5856	-2.21964
95.5203	80.7151	-2.27118
96.6968	79.5405	-2.27817
97.8563	79.3192	-2.41751
98.9652	79.4174	-2.60664
100.359	78.4275	-2.43452
101.339	78.693	-2.29619
102.409	78.7672	-2.29831
103.574	78.6813	-2.4175
104.651	78.6255	-2.5607
106.245	78.242	-2.541
106.591	78.2976	-2.48531
79.3776	74.5909	-2.46065
81.9033	75.3588	-2.35664
82.8126	75.954	-2.29274
85.4597	74.763	-2.29847
86.3219	74.6577	-2.18999
87.5305	74.8157	-1.98756
88.6704	74.9367	-1.87586
89.7913	75.0334	-1.86608
90.9276	75.0867	-1.84074
92.0844	75.1369	-1.8523
93.2332	75.1862	-1.84821
94.3791	75.3216	-1.8133
95.5211	75.3278	-1.78833
96.6773	75.2507	-1.69711
97.8436	75.3065	-1.63773
98.947	75.3514	-1.6855
100.155	75.4854	-1.73949
101.273	75.5081	-1.68538
102.44	75.9953	-1.70806
103.583	76.1019	-1.76019
104.729	75.8164	-1.79351
105.877	75.7942	-1.79653
107.033	75.5226	-1.7557
108.191	75.6058	-1.67381
109.331	75.6341	-1.65613
110.484	75.6391	-1.65149
111.606	75.6598	-1.59388
112.721	75.6335	-1.71477
113.568	75.8244	-1.96776
135.763	75.5635	-2.25954
137.296	75.406	-2.22431
138.139	75.4518	-2.10565
139.197	75.42	-2.03494
140.357	75.31	-2.03415
141.535	75.5098	-2.00666
142.805	75.5463	-2.05209
143.834	75.4395	-2.13297
144.698	75.4522	-2.22333
146.462	75.3378	-2.29384
147.368	75.1887	-2.29284
148.416	75.0636	-2.25443
149.564	75.0176	-2.23317
150.445	75.0184	-2.22716
152.647	76.1585	-2.22573
68.3597	71.6722	-1.72601
69.1766	72.1578	-1.67954
70.2176	72.2413	-1.62621
71.3637	72.2421	-1.72255
72.3077	72.2774	-1.91733
73.8934	71.7407	-2.00117
74.9536	72.0703	-2.15826
76.3481	71.8041	-2.13395
77.0509	71.7858	-1.89682
78.349	71.9721	-1.76705
79.3986	71.965	-1.66587
80.8656	73.0773	-1.66353
81.7334	72.9806	-1.66889
82.8834	72.7857	-1.53983
84.029	72.6524	-1.41313
85.1746	72.6683	-1.42446
86.3204	72.6925	-1.4812
87.4936	73.0208	-1.51582
88.6237	73.0673	-1.51223
89.7741	73.0673	-1.50453
90.9245	73.0673	-1.49992
92.075	73.0673	-1.48574
93.2254	73.0673	-1.45987
94.3758	73.0673	-1.42259
95.5262	73.0673	-1.39095
96.6766	73.0673	-1.34375
97.8271	73.0673	-1.30393
98.9775	73.0673	-1.26729
100.128	73.0673	-1.24719
101.278	73.0673	-1.2336
102.429	73.0673	-1.22602
103.579	73.0673	-1.22146
104.729	73.0676	-1.21552
105.838	73.8001	-1.22748
107.031	72.3765	-1.27241
108.192	72.4201	-1.28542
109.339	72.5071	-1.22949
110.484	72.7395	-1.12194
111.617	72.7099	-1.06856
112.775	72.6697	-1.13594
113.968	72.5296	-1.02463
115.091	72.6225	-1.0501
116.231	72.6308	-1.05524
117.382	72.5932	-1.04455
118.503	72.492	-1.11327
119.67	72.2922	-1.22606
120.833	72.2735	-1.23842
121.974	72.2558	-1.2381
123.128	72.179	-1.33088
124.271	72.1342	-1.46858
125.445	73.0054	-1.36575
126.488	71.8986	-1.40324
127.686	73.1066	-1.5471
128.863	72.2885	-1.83135
129.502	72.2288	-2.01955
132.589	71.7182	-1.41873
132.981	71.6351	-1.2963
135.87	74.0654	-2.05324
138.533	71.6828	-1.33487
139.49	72.3237	-1.53833
140.41	72.0407	-1.38197
141.53	72.191	-1.42857
142.692	72.1446	-1.4833
143.83	72.1259	-1.37614
144.965	71.9373	-1.43478
146.284	71.7489	-1.41897
147.321	71.9427	-1.38096
148.426	71.946	-1.52686
149.463	71.9842	-1.83498
-179.411	71.2562	-2.2615
-178.356	71.2597	-2.24874
-177.596	71.207	-2.2467
64.9019	69.1224	-1.38452
65.3791	69.117	-1.43268
67.0758	70.5241	-1.65606
67.9598	70.4451	-1.41543
69.0665	70.3153	-1.28932
70.2169	70.3153	-1.28206
71.3642	70.3084	-1.38761
72.2884	70.1894	-1.62032
73.9855	69.7383	-1.71732
74.8163	70.3516	-1.48121
75.9698	70.2281	-1.20202
77.1223	70.1174	-1.21314
78.2587	70.0024	-1.31115
79.4232	70.311	-1.28985
80.5707	70.3153	-1.25454
81.709	70.3088	-1.26487
82.836	69.8601	-1.23535
84.0424	70.2984	-1.25109
85.1724	70.3153	-1.2811
86.3228	70.3153	-1.33062
87.4733	70.3153	-1.38126
88.6237	70.3153	-1.40192
89.7741	70.3153	-1.39655
90.9245	70.3153	-1.3724
92.075	70.3153	-1.34509
93.2254	70.3153	-1.25307
94.3758	70.3153	-1.14277
95.5262	70.3153	-1.09745
96.6766	70.3153	-1.05118
97.8271	70.3153	-1.01876
98.9775	70.3153	-0.940999
100.128	70.3153	-0.887823
101.278	70.3153	-0.830635
102.429	70.3153	-0.824566
103.579	70.3153	-0.824556
104.73	70.3153	-0.868391
105.88	70.3153	-0.886017
107.03	70.3153	-0.859452
108.181	70.3153	-0.839984
109.331	70.3153	-0.831429
110.482	70.3153	-0.801736
111.632	70.3153	-0.766432
112.783	70.3153	-0.760751
113.933	70.3153	-0.750943
115.083	70.3153	-0.753154
116.234	70.3153	-0.764675
117.384	70.3153	-0.794905
118.535	70.3153	-0.822726
119.685	70.3153	-0.843006
120.836	70.3153	-0.853589
121.986	70.3153	-0.852528
123.136	70.3153	-0.864613
124.287	70.3153	-0.896402
125.437	70.3153	-0.927461
126.588	70.3153	-0.986274
127.741	70.3089	-1.0286
128.881	70.2984	-1.09324
130.017	70.057	-0.893934
131.195	69.9452	-0.659378
132.356	70.2725	-0.653911
133.48	70.2625	-0.633314
134.649	70.238	-0.633747
135.792	70.3102	-0.682416
136.93	70.2469	-0.712419
138.113	70.231	-0.749703
139.236	70.2717	-0.752847
140.395	70.3111	-0.701333
141.543	70.3153	-0.708459
142.694	70.3153	-0.747199
143.844	70.3153	-0.820758
144.994	70.3153	-0.876745
146.145	70.3153	-0.895748
147.295	70.3153	-0.897872
148.446	70.3153	-0.952794
149.591	70.3028	-1.00721
150.752	70.1872	-1.00752
151.867	70.0799	-0.984298
153.05	69.9458	-0.926233
154.206	69.9901	-0.945566
155.352	70.0451	-1.01821
156.498	70.0643	-1.06856
157.646	70.0479	-1.09338
158.789	69.9734	-1.11445
159.827	69.7165	-1.1618
160.759	69.3332	-1.22339
162.286	69.3274	-1.18004
163.407	69.3692	-1.31172
164.522	69.3396	-1.3621
165.684	69.3032	-1.35074
166.875	69.2902	-1.33385
167.876	69.3456	-1.58287
168.947	69.7606	-1.77784
170.649	69.7678	-1.67561
171.453	69.552	-1.33063
172.588	69.4896	-0.987292
173.759	69.4579	-0.93089
174.903	69.4464	-1.07919
176.032	69.4445	-1.33449
177.184	69.3291	-1.46022
178.312	69.2461	-1.56287
179.499	71.1533	-2.01283
-179.435	67.809	-1.40296
-178.294	67.6182	-1.42888
-177.14	67.4541	-1.45873
-176.002	67.3064	-1.40041
-175.136	67.0976	-1.41579
-173.653	66.9302	-1.38905
-172.513	66.8604	-1.40658
-171.778	66.842	-1.5645
64.7884	68.9495	-1.38481
65.7462	68.4949	-1.43812
66.7524	67.8111	-1.29272
67.8871	67.607	-1.1109
69.0971	67.8314	-1.0929
70.22	67.9056	-1.08237
71.3541	67.936	-1.16624
72.4455	68.1886	-1.50672
73.9645	67.0086	-1.38349
74.9106	67.7177	-1.09629
75.9738	67.8513	-0.909292
77.0193	67.6211	-0.898974
78.3092	68.3552	-1.03318
79.4223	67.8972	-1.05721
80.5707	67.8959	-1.03199
81.7211	67.8959	-1.00944
82.8716	67.8959	-1.01072
84.022	67.8959	-1.05277
85.1724	67.8959	-1.09416
86.3228	67.8959	-1.09586
87.4733	67.8959	-1.19285
88.6237	67.8959	-1.28475
89.7741	67.8959	-1.31184
90.9245	67.8959	-1.30727
92.075	67.8959	-1.28952
93.2254	67.8959	-1.26584
94.3758	67.8959	-1.15162
95.5262	67.8959	-1.02362
96.6766	67.8959	-0.884582
97.8271	67.8959	-0.793727
98.9775	67.8959	-0.725528
100.128	67.8959	-0.620686
101.278	67.8959	-0.585552
102.429	67.8959	-0.592165
103.579	67.8959	-0.600724
104.73	67.8959	-0.590204
105.88	67.8959	-0.574861
107.03	67.8959	-0.543101
108.181	67.8959	-0.531229
109.331	67.8959	-0.539928
110.482	67.8959	-0.565627
111.632	67.8959	-0.596083
112.783	67.8959	-0.582182
113.933	67.8959	-0.558416
115.083	67.8959	-0.518893
116.234	67.8959	-0.512026
117.384	67.8959	-0.516817
118.535	67.8959	-0.51872
119.685	67.8959	-0.513475
120.836	67.8959	-0.500762
121.986	67.8959	-0.472738
123.136	67.8959	-0.456563
124.287	67.8959	-0.524656
125.437	67.8959	-0.645574
126.588	67.8959	-0.729138
127.738	67.8959	-0.812912
128.888	67.8959	-0.771465
130.039	67.8959	-0.472392
131.189	67.8959	-0.303873
132.34	67.8959	-0.182253
133.49	67.8959	-0.151266
134.641	67.8959	-0.138926
135.791	67.8959	-0.235868
136.941	67.8959	-0.396366
138.092	67.8959	-0.552224
139.242	67.8959	-0.574295
140.393	67.8959	-0.454596
141.543	67.8959	-0.45731
142.694	67.8959	-0.440786
143.844	67.8959	-0.516285
144.994	67.8959	-0.513854
146.145	67.8959	-0.522218
147.295	67.8959	-0.575117
148.446	67.8959	-0.616331
149.596	67.8959	-0.60021
150.747	67.8959	-0.603671
151.897	67.8959	-0.614092
153.047	67.8959	-0.608651
154.198	67.8959	-0.615299
155.348	67.8959	-0.614455
156.499	67.8959	-0.621135
157.649	67.8959	-0.650107
158.799	67.8959	-0.661097
159.95	67.8959	-0.681754
161.095	67.8703	-0.662031
162.251	67.8959	-0.630618
163.401	67.8959	-0.682599
164.552	67.8959	-0.75897
165.702	67.8959	-0.851197
166.852	67.8959	-0.888689
168.003	67.8959	-0.918532
169.141	67.8668	-1.01452
170.312	67.7949	-0.983791
171.455	67.8941	-0.885024
172.605	67.8959	-0.852149
173.755	67.8959	-0.846986
174.905	67.8959	-0.905575
176.056	67.8959	-0.981493
177.206	67.8959	-1.10719
178.357	67.8959	-1.19868
179.463	67.8882	-1.23221
-179.568	66.128	-1.62751
-178.215	66.1516	-1.67133
-177.133	66.1532	-1.58113
-175.917	65.9746	-1.54566
-174.839	65.6796	-1.60564
-173.659	65.6758	-1.52317
-172.571	65.8989	-1.48759
-171.413	66.1134	-1.66613
-170.461	66.0516	-2.06382
60.1047	64.8346	-1.4894
61.1452	64.9402	-1.12376
62.1921	65.2036	-0.96616
63.3529	65.5046	-1.0064
64.472	65.6847	-1.01582
65.6152	65.7072	-1.02151
66.7657	65.7072	-0.939707
67.9161	65.7072	-0.903375
69.049	65.6581	-0.878376
70.2081	65.5227	-0.871743
71.3602	65.4976	-0.873474
72.549	65.5902	-0.922985
73.6682	65.7072	-0.919791
74.8186	65.7072	-0.869412
75.969	65.7072	-0.852753
77.1195	65.7072	-0.861289
78.2699	65.7072	-0.873605
79.4203	65.7072	-0.884238
80.5707	65.7072	-0.882261
81.7211	65.7072	-0.859279
82.8716	65.7072	-0.864729
84.022	65.7072	-0.917505
85.1724	65.7072	-0.929449
86.3228	65.7072	-0.924511
87.4733	65.7072	-0.941945
88.6237	65.7072	-1.02292
89.7741	65.7072	-1.099
90.9245	65.7072	-1.03569
92.075	65.7072	-1.02334
93.2254	65.7072	-0.999403
94.3758	65.7072	-0.995303
95.5262	65.7072	-0.93104
96.6766	65.7072	-0.817896
97.8271	65.7072	-0.695639
98.9775	65.7072	-0.602193
100.128	65.7072	-0.593438
101.278	65.7072	-0.548556
102.429	65.7072	-0.537371
103.579	65.7072	-0.520468
104.73	65.7072	-0.445853
105.88	65.7072	-0.416896
107.03	65.7072	-0.417994
108.181	65.7072	-0.457863
109.331	65.7072	-0.468245
110.482	65.7072	-0.42699
111.632	65.7072	-0.4125
112.783	65.7072	-0.372278
113.933	65.7072	-0.30778
115.083	65.7072	-0.243995
116.234	65.7072	-0.160274
117.384	65.7072	-0.162468
118.535	65.7072	-0.182469
119.685	65.7072	-0.188934
120.836	65.7072	-0.19984
121.986	65.7072	-0.200757
123.136	65.7072	-0.194819
124.287	65.7072	-0.228252
125.437	65.7072	-0.299793
126.588	65.7072	-0.450843
127.738	65.7072	-0.568466
128.888	65.7072	-0.555496
130.039	65.7072	-0.388525
131.189	65.7072	-0.20974
132.34	65.7072	-0.149576
133.49	65.7072	-0.161262
134.641	65.7072	-0.193593
135.791	65.7072	-0.249344
136.941	65.7072	-0.30158
138.092	65.7072	-0.393127
139.242	65.7072	-0.452668
140.393	65.7072	-0.51482
141.543	65.7072	-0.420815
142.694	65.7072	-0.279178
143.844	65.7072	-0.332001
144.994	65.7072	-0.467042
146.145	65.7072	-0.503216
147.295	65.7072	-0.438425
148.446	65.7072	-0.423765
149.596	65.7072	-0.389056
150.747	65.7072	-0.38144
151.897	65.7072	-0.445139
153.047	65.7072	-0.497908
154.198	65.7072	-0.515529
155.348	65.7072	-0.466342
156.499	65.7072	-0.48056
157.649	65.7072	-0.512109
158.799	65.7072	-0.531636
159.95	65.7072	-0.581776
161.1	65.7072	-0.630436
162.251	65.7072	-0.741984
163.401	65.7072	-0.841446
164.552	65.7072	-0.917667
165.702	65.7072	-0.965197
166.852	65.7072	-0.969614
168.003	65.7072	-0.990536
169.153	65.7072	-1.01728
170.304	65.7072	-0.990107
171.454	65.7072	-0.939321
172.605	65.7072	-0.863358
173.755	65.7072	-0.820923
174.904	65.7146	-0.946177
176.049	65.8054	-0.957256
177.229	65.842	-1.0652
178.357	65.7172	-1.26314
179.449	65.8109	-1.41286
-174.31	64.641	-2.07005
-173.591	64.5064	-2.10761
-172.809	64.4889	-2.12628
59.2635	63.0499	-1.11336
59.9581	63.625	-1.09069
61.0135	63.6903	-0.781462
62.164	63.6903	-0.692772
63.3144	63.6903	-0.702897
64.4648	63.6903	-0.73053
65.6152	63.6903	-0.774223
66.7657	63.6903	-0.742175
67.9161	63.6903	-0.704627
69.0665	63.6903	-0.739575
70.2169	63.6903	-0.76048
71.3673	63.6903	-0.776838
72.5178	63.6903	-0.796661
73.6682	63.6903	-0.816476
74.8186	63.6903	-0.811694
75.969	63.6903	-0.788762
77.1195	63.6903	-0.767925
78.2699	63.6903	-0.761961
79.4203	63.6903	-0.795966
80.5707	63.6903	-0.856365
81.7211	63.6903	-0.879281
82.8716	63.6903	-0.865471
84.022	63.6903	-0.835062
85.1724	63.6903	-0.81346
86.3228	63.6903	-0.80483
87.4733	63.6903	-0.847588
88.6237	63.6903	-0.954119
89.7741	63.6903	-0.996775
90.9245	63.6903	-0.977384
92.075	63.6903	-0.950537
93.2254	63.6903	-0.908853
94.3758	63.6903	-0.852209
95.5262	63.6903	-0.814645
96.6766	63.6903	-0.740073
97.8271	63.6903	-0.591411
98.9775	63.6903	-0.511254
100.128	63.6903	-0.469675
101.278	63.6903	-0.440182
102.429	63.6903	-0.340125
103.579	63.6903	-0.254346
104.73	63.6903	-0.20522
105.88	63.6903	-0.1996
107.03	63.6903	-0.223246
108.181	63.6903	-0.292831
109.331	63.6903	-0.28972
110.482	63.6903	-0.306302
111.632	63.6903	-0.308616
112.783	63.6903	-0.282751
113.933	63.6903	-0.223496
115.083	63.6903	-0.126807
116.234	63.6903	-0.0597012
117.384	63.6903	-0.0767628
118.535	63.6903	-0.0594275
119.685	63.6903	-0.0339562
120.836	63.6903	-0.0279037
121.986	63.6903	-0.0756004
123.136	63.6903	-0.0774275
124.287	63.6903	-0.0458721
125.437	63.6903	-0.031755
126.588	63.6903	-0.0456996
127.738	63.6903	-0.0767536
128.888	63.6903	-0.0875995
130.039	63.6903	-0.078401
131.189	63.6903	-0.106172
132.34	63.6903	-0.105819
133.49	63.6903	-0.118473
134.641	63.6903	-0.098084
135.791	63.6903	-0.0667452
136.941	63.6903	-0.178913
138.092	63.6903	-0.269612
139.242	63.6903	-0.373901
140.393	63.6903	-0.34725
141.543	63.6903	-0.278937
142.694	63.6903	-0.272719
143.844	63.6903	-0.365481
144.994	63.6903	-0.417707
146.145	63.6903	-0.467749
147.295	63.6903	-0.489059
148.446	63.6903	-0.448914
149.596	63.6903	-0.497383
150.747	63.6903	-0.55939
151.897	63.6903	-0.555911
153.047	63.6903	-0.531541
154.198	63.6903	-0.511273
155.348	63.6903	-0.601513
156.499	63.6903	-0.614744
157.649	63.6903	-0.704373
158.799	63.6903	-0.813107
159.95	63.6903	-0.895639
161.1	63.6903	-0.851627
162.251	63.6903	-0.925016
163.401	63.6903	-0.996888
164.552	63.6903	-0.992572
165.702	63.6903	-1.03734
166.852	63.6903	-1.04522
168.003	63.6903	-0.996893
169.153	63.6903	-1.01071
170.304	63.6903	-1.01517
171.454	63.6903	-1.0019
172.605	63.6903	-1.0176
173.755	63.6903	-1.00687
174.905	63.6903	-1.06556
176.055	63.6864	-1.17934
177.187	63.6509	-1.30103
178.283	63.4092	-1.6141
179.175	62.9628	-1.92004
59.2749	61.2595	-1.10621
59.9263	61.7781	-0.738417
61.0135	61.8079	-0.573913
62.164	61.8079	-0.559564
63.3144	61.8079	-0.578074
64.4648	61.8079	-0.612532
65.6152	61.8079	-0.697262
66.7657	61.8079	-0.705057
67.9161	61.8079	-0.662521
69.0665	61.8079	-0.673419
70.2169	61.8079	-0.712046
71.3673	61.8079	-0.665855
72.5178	61.8079	-0.670479
73.6682	61.8079	-0.718522
74.8186	61.8079	-0.737489
75.969	61.8079	-0.696838
77.1195	61.8079	-0.629227
78.2699	61.8079	-0.597542
79.4203	61.8079	-0.633607
80.5707	61.8079	-0.672937
81.7211	61.8079	-0.698091
82.8716	61.8079	-0.717428
84.022	61.8079	-0.72853
85.1724	61.8079	-0.727296
86.3228	61.8079	-0.716058
87.4733	61.8079	-0.745676
88.6237	61.8079	-0.728538
89.7741	61.8079	-0.769322
90.9245	61.8079	-0.840918
92.075	61.8079	-0.852466
93.2254	61.8079	-0.810205
94.3758	61.8079	-0.774625
95.5262	61.8079	-0.776396
96.6766	61.8079	-0.68821
97.8271	61.8079	-0.558233
98.9775	61.8079	-0.463769
100.128	61.8079	-0.393849
101.278	61.8079	-0.357169
102.429	61.8079	-0.328761
103.579	61.8079	-0.290481
104.73	61.8079	-0.226376
105.88	61.8079	-0.18576
107.03	61.8079	-0.205545
108.181	61.8079	-0.245454
109.331	61.8079	-0.288773
110.482	61.8079	-0.317066
111.632	61.8079	-0.319983
112.783	61.8079	-0.30523
113.933	61.8079	-0.252977
115.083	61.8079	-0.173655
116.234	61.8079	-0.101446
117.384	61.8079	-0.0871506
118.535	61.8079	-0.109699
119.685	61.8079	-0.0827139
120.836	61.8079	-0.0684614
121.986	61.8079	-0.0851252
123.136	61.8079	-0.0429975
124.287	61.8079	0.0222497
125.437	61.8079	0.0594936
126.588	61.8079	0.071026
127.738	61.8079	0.0896936
128.888	61.8079	0.14442
130.039	61.8079	0.176294
131.189	61.8079	0.20126
132.34	61.8079	0.26528
133.49	61.8079	0.286312
134.641	61.8079	0.253099
135.791	61.8079	0.137146
136.941	61.8079	-0.0747228
138.092	61.8079	-0.185542
139.242	61.8079	-0.305277
140.393	61.8079	-0.470754
141.543	61.8079	-0.624979
142.694	61.8079	-0.57226
143.844	61.8079	-0.622113
144.994	61.8079	-0.715944
146.145	61.8079	-0.685746
147.295	61.8079	-0.630427
148.446	61.8079	-0.619581
149.596	61.8079	-0.664346
150.747	61.8079	-0.743654
151.897	61.8079	-0.763355
153.047	61.8079	-0.763012
154.198	61.8079	-0.842943
155.348	61.8079	-1.00193
156.446	61.9761	-1.13722
157.644	62.2386	-1.2442
158.785	62.2918	-1.21672
160.018	62.0035	-1.23864
161.077	61.8648	-1.27734
162.213	62.1168	-1.23478
163.119	62.2953	-1.12193
164.582	61.6342	-1.05797
165.705	61.8024	-1.084
166.852	61.8079	-1.05935
168.003	61.8079	-1.06223
169.153	61.8079	-1.11915
170.304	61.8079	-1.28526
171.453	61.809	-1.59821
172.574	61.9626	-1.65491
173.719	62.1956	-1.65922
174.861	62.3311	-1.62034
175.985	62.4938	-1.75178
176.829	62.6152	-1.73005
178.442	62.5865	-2.02653
179.181	62.5713	-2.13553
58.9587	59.6542	-1.00139
59.8767	60.0153	-0.558781
61.0135	60.0342	-0.416141
62.164	60.0342	-0.374632
63.3144	60.0342	-0.387243
64.4648	60.0342	-0.416432
65.6152	60.0342	-0.463561
66.7657	60.0342	-0.51355
67.9161	60.0342	-0.520666
69.0665	60.0342	-0.521349
70.2169	60.0342	-0.580395
71.3673	60.0342	-0.578702
72.5178	60.0342	-0.600302
73.6682	60.0342	-0.636724
74.8186	60.0342	-0.638078
75.969	60.0342	-0.556969
77.1195	60.0342	-0.480839
78.2699	60.0342	-0.462774
79.4203	60.0342	-0.467003
80.5707	60.0342	-0.483428
81.7211	60.0342	-0.570634
82.8716	60.0342	-0.6072
84.022	60.0342	-0.647535
85.1724	60.0342	-0.638417
86.3228	60.0342	-0.614126
87.4733	60.0342	-0.587568
88.6237	60.0342	-0.578449
89.7741	60.0342	-0.63472
90.9245	60.0342	-0.705549
92.075	60.0342	-0.715918
93.2254	60.0342	-0.635463
94.3758	60.0342	-0.596743
95.5262	60.0342	-0.584733
96.6766	60.0342	-0.514522
97.8271	60.0342	-0.39561
98.9775	60.0342	-0.300238
100.128	60.0342	-0.228946
101.278	60.0342	-0.255086
102.429	60.0342	-0.320874
103.579	60.0342	-0.30884
104.73	60.0342	-0.236329
105.88	60.0342	-0.096078
107.03	60.0342	-0.0864492
108.181	60.0342	-0.203212
109.331	60.0342	-0.267068
110.482	60.0342	-0.315613
111.632	60.0342	-0.381987
112.783	60.0342	-0.452485
113.933	60.0342	-0.500198
115.083	60.0342	-0.401998
116.234	60.0342	-0.175529
117.384	60.0342	-0.0626326
118.535	60.0342	-0.0403229
119.685	60.0342	-0.000681589
120.836	60.0342	-0.019656
121.986	60.0342	-0.0985615
123.136	60.0342	-0.12163
124.287	60.0342	-0.128779
125.437	60.0342	-0.117236
126.588	60.0342	-0.0420002
127.738	60.0342	0.00950353
128.888	60.0342	0.0552338
130.039	60.0342	0.0958626
131.189	60.0342	0.135035
132.34	60.0342	0.156448
133.49	60.0342	0.120833
134.641	60.0342	0.0638882
135.791	60.0342	-0.00448065
136.941	60.0342	-0.131546
138.092	60.0342	-0.190874
139.242	60.0342	-0.320694
140.393	60.0342	-0.480451
141.543	60.0342	-0.543691
142.68	60.0754	-0.50206
143.84	60.1405	-0.72233
144.992	60.1443	-0.89947
146.14	60.1058	-1.05509
147.301	60.1083	-1.1572
148.449	60.1263	-1.22542
149.59	60.2996	-0.995735
150.751	60.2276	-0.930017
151.924	60.1085	-0.832907
153.044	60.0413	-0.992482
154.141	60.0893	-1.40197
155.218	60.6837	-1.52643
160.336	59.2851	-1.65845
161.2	59.5132	-1.59731
162.29	59.8334	-1.64655
163.321	60.1875	-1.48764
164.568	60.4239	-1.46709
165.632	60.5775	-1.51547
166.776	60.5151	-1.61739
167.95	60.7079	-1.51515
169.193	60.7102	-1.4499
170.254	60.5046	-1.8271
171.244	60.7526	-1.97681
172.048	60.8815	-2.27243
58.0569	57.555	-0.904741
58.9265	57.8504	-0.876287
59.8734	58.3467	-0.575959
61.0135	58.3508	-0.419771
62.164	58.3508	-0.342871
63.3144	58.3508	-0.357379
64.4648	58.3508	-0.374011
65.6152	58.3508	-0.353977
66.7657	58.3508	-0.380466
67.9161	58.3508	-0.348834
69.0665	58.3508	-0.340964
70.2169	58.3508	-0.390474
71.3673	58.3508	-0.417833
72.5178	58.3508	-0.416113
73.6682	58.3508	-0.448216
74.8186	58.3508	-0.473264
75.969	58.3508	-0.472958
77.1195	58.3508	-0.445697
78.2699	58.3508	-0.443528
79.4203	58.3508	-0.377075
80.5707	58.3508	-0.319053
81.7211	58.3508	-0.36642
82.8716	58.3508	-0.415376
84.022	58.3508	-0.480838
85.1724	58.3508	-0.493707
86.3228	58.3508	-0.468988
87.4733	58.3508	-0.508556
88.6237	58.3508	-0.535501
89.7741	58.3508	-0.52131
90.9245	58.3508	-0.4966
92.075	58.3508	-0.467169
93.2254	58.3508	-0.456693
94.3758	58.3508	-0.424227
95.5262	58.3508	-0.368439
96.6766	58.3508	-0.339203
97.8271	58.3508	-0.238014
98.9775	58.3508	-0.103794
100.128	58.3508	-0.0401105
101.278	58.3508	-0.100033
102.429	58.3508	-0.200255
103.579	58.3508	-0.309118
104.73	58.3508	-0.306538
105.88	58.3508	-0.156532
107.03	58.3508	-0.0606836
108.181	58.3508	-0.181
109.331	58.3508	-0.30352
110.482	58.3508	-0.386447
111.632	58.3508	-0.487509
112.783	58.3508	-0.599099
113.933	58.3508	-0.544636
115.083	58.3508	-0.351059
116.234	58.3508	-0.115397
117.384	58.3508	-0.074459
118.535	58.3508	-0.0251757
119.685	58.3508	-0.0667441
120.836	58.3508	-0.0990771
121.986	58.3508	-0.139892
123.136	58.3508	-0.305647
124.287	58.3508	-0.431989
125.437	58.3508	-0.523276
126.588	58.3508	-0.314203
127.738	58.3508	-0.232434
128.888	58.3508	-0.218401
130.039	58.3508	-0.106549
131.189	58.3508	-0.0706371
132.34	58.3508	-0.139579
133.49	58.3508	-0.136263
134.641	58.3508	-0.142059
135.791	58.3508	-0.150264
136.941	58.3508	-0.231369
138.092	58.3508	-0.432889
139.242	58.3508	-0.818245
140.323	58.5169	-1.01806
141.422	58.8805	-0.964404
142.207	59.1318	-0.797179
146.004	59.1633	-1.90041
151.239	59.0203	-1.79344
151.829	59.0286	-1.59038
152.802	59.072	-1.3345
154.079	59.1246	-1.88053
154.774	59.1717	-2.30873
156.972	57.7028	-1.68784
157.729	57.73	-1.23974
158.87	57.9453	-1.0304
159.987	58.2925	-1.17991
161.1	58.3508	-1.51971
162.147	58.395	-1.71147
163.013	57.7062	-2.1938
164.33	58.9803	-2.30874
57.7842	56.6321	-0.639551
58.7113	56.8197	-0.714365
59.8633	56.7439	-0.557512
61.0135	56.7438	-0.390327
62.164	56.7438	-0.240289
63.3144	56.7438	-0.142163
64.4648	56.7438	-0.166931
65.6152	56.7438	-0.138649
66.7657	56.7438	-0.151457
67.9161	56.7438	-0.157312
69.0665	56.7438	-0.0974674
70.2169	56.7438	-0.0936073
71.3673	56.7438	-0.137777
72.5178	56.7438	-0.151714
73.6682	56.7438	-0.188895
74.8186	56.7438	-0.210655
75.969	56.7438	-0.219611
77.1195	56.7438	-0.222959
78.2699	56.7438	-0.267423
79.4203	56.7438	-0.250979
80.5707	56.7438	-0.239005
81.7211	56.7438	-0.262199
82.8716	56.7438	-0.316186
84.022	56.7438	-0.373001
85.1724	56.7438	-0.484088
86.3228	56.7438	-0.371692
87.4733	56.7438	-0.306494
88.6237	56.7438	-0.349947
89.7741	56.7438	-0.379633
90.9245	56.7438	-0.384339
92.075	56.7438	-0.383876
93.2254	56.7438	-0.178341
94.3758	56.7438	-0.200453
95.5262	56.7438	-0.0819237
96.6766	56.7438	-0.232973
97.8271	56.7438	-0.29071
98.9775	56.7438	-0.13809
100.128	56.7438	-0.053049
101.278	56.7438	-0.0760851
102.429	56.7438	-0.16429
103.579	56.7438	-0.208366
104.73	56.7438	-0.280439
105.88	56.7438	-0.268594
107.03	56.7438	-0.150054
108.181	56.7438	-0.236269
109.331	56.7438	-0.600127
110.482	56.7438	-0.58511
111.632	56.7438	-0.30827
112.783	56.7438	-0.228939
113.933	56.7438	-0.163837
115.083	56.7438	-0.000644111
116.234	56.7438	-0.0453343
117.384	56.7438	-0.285445
118.535	56.7438	-0.140563
119.685	56.7438	-0.155185
120.836	56.7438	0.0255179
121.986	56.7438	0.0529228
123.136	56.7438	-0.218118
124.287	56.7438	-0.339968
125.437	56.7438	-0.2565
126.588	56.7438	-0.238577
127.738	56.7438	-0.279574
128.888	56.7438	-0.240581
130.039	56.7438	-0.164313
131.189	56.7438	-0.158299
132.34	56.7438	-0.27732
133.49	56.7438	-0.20467
134.641	56.7438	-0.216401
135.791	56.7438	-0.365656
136.938	56.7486	-0.803795
138.003	56.9738	-1.11343
139.049	57.3361	-1.34714
139.832	57.5182	-1.43644
155.836	56.1605	-1.5101
156.571	56.5253	-1.14028
157.649	56.7438	-0.919727
158.799	56.7438	-0.962251
159.95	56.7438	-1.23183
161.1	56.7438	-1.44549
162.193	56.837	-1.80492
163.056	56.3815	-2.32738
57.693	54.9322	-0.622347
58.7455	54.8908	-0.557552
59.9092	55.2677	-0.483907
61.0135	55.2024	-0.147124
62.164	55.2024	-0.023305
63.3144	55.2024	-0.00314969
64.4648	55.2024	0.00917766
65.6152	55.2024	0.0559571
66.7657	55.2024	0.0661714
67.9161	55.2024	0.0476547
69.0665	55.2024	0.0532397
70.2169	55.2024	0.066843
71.3673	55.2024	0.0779283
72.5178	55.2024	0.054091
73.6682	55.2024	0.0452921
74.8186	55.2024	0.0911954
75.969	55.2024	0.0631146
77.1195	55.2024	0.0753643
78.2699	55.2024	0.00909202
79.4203	55.2024	0.0207509
80.5707	55.2024	-0.0407258
81.7211	55.2024	-0.0784256
82.8716	55.2024	-0.161959
84.022	55.2024	-0.270271
85.1724	55.2024	-0.321677
86.3228	55.2024	-0.381727
87.4733	55.2024	-0.776248
88.6237	55.2024	-1.03042
89.7741	55.2024	-0.170226
90.9245	55.2024	0.137299
92.075	55.2024	-0.114124
93.2254	55.2024	-0.376571
94.3758	55.2024	-0.348202
95.5262	55.2024	-0.136714
96.6766	55.2024	-0.146188
97.8271	55.2024	-0.210368
98.9775	55.2024	0.0980666
100.128	55.2024	0.160567
101.278	55.2024	0.166577
102.429	55.2024	0.104327
103.579	55.2024	0.0434645
104.73	55.2024	-0.00432134
105.88	55.2024	0.0312912
107.03	55.2024	-0.00461226
108.181	55.2024	-0.273664
109.331	55.2024	-0.407389
110.482	55.2024	-0.271112
111.632	55.2024	0.113715
112.783	55.2024	0.185186
113.933	55.2024	0.268538
115.083	55.2024	0.361393
116.234	55.2024	0.460787
117.384	55.2024	0.372529
118.535	55.2024	0.220457
119.685	55.2024	0.212746
120.836	55.2024	0.269482
121.986	55.2024	0.249318
123.136	55.2024	0.163813
124.287	55.2024	0.0362565
125.437	55.2024	-0.000793961
126.588	55.2024	0.000610748
127.738	55.2024	0.0464128
128.888	55.2024	0.029195
130.039	55.2024	-0.0479394
131.189	55.2024	-0.154775
132.34	55.2024	-0.18089
133.49	55.2024	-0.17103
134.639	55.2036	-0.284034
135.729	55.561	-0.822561
136.696	55.8144	-1.26272
137.765	54.9368	-1.68565
155.765	55.2236	-1.57679
156.499	55.2024	-1.15687
157.649	55.2024	-1.19464
158.799	55.2024	-1.05609
159.95	55.2024	-1.5243
161.1	55.2431	-2.12654
161.824	55.1295	-2.42151
166.113	55.1815	-2.63402
166.459	54.8769	-2.86289
167.718	54.7137	-3.33617
57.9679	54.4261	-0.557149
59.0878	53.4978	-0.00616925
59.8904	53.6696	-0.0302131
61.0135	53.7181	0.0666053
62.164	53.7181	0.191493
63.3144	53.7181	0.210556
64.4648	53.7181	0.245104
65.6152	53.7181	0.186574
66.7657	53.7181	0.181077
67.9161	53.7181	0.12852
69.0665	53.7181	0.234709
70.2169	53.7181	0.265898
71.3673	53.7181	0.279672
72.5178	53.7181	0.270015
73.6682	53.7181	0.206166
74.8186	53.7181	0.287467
75.969	53.7181	0.345533
77.1195	53.7181	0.36827
78.2699	53.7181	0.306928
79.4203	53.7181	0.203897
80.5707	53.7181	0.149277
81.7211	53.7181	0.0721081
82.8716	53.7181	-0.0729163
84.022	53.7181	-0.178379
85.1724	53.7181	-0.211524
86.3228	53.7181	-0.202885
87.4733	53.7181	-0.671912
88.6237	53.7181	-1.2379
89.7741	53.7181	-0.3324
90.9245	53.7181	0.423907
92.075	53.7181	0.199405
93.2254	53.7181	-0.494113
94.3758	53.7181	-0.620874
95.5262	53.7181	-0.373259
96.6766	53.7181	-0.271078
97.8271	53.7181	-0.245803
98.9775	53.7181	-0.0697404
100.128	53.7181	0.0918986
101.278	53.7181	0.214588
102.429	53.7181	0.296223
103.579	53.7181	0.397786
104.73	53.7181	0.334162
105.88	53.7181	0.384692
107.03	53.7181	0.109241
108.181	53.7181	-0.278123
109.331	53.7181	-0.352677
110.482	53.7181	0.137207
111.632	53.7181	0.414058
112.783	53.7181	0.487422
113.933	53.7181	0.539485
115.083	53.7181	0.526202
116.234	53.7181	0.604919
117.384	53.7181	0.514605
118.535	53.7181	0.540728
119.685	53.7181	0.505868
120.836	53.7181	0.481927
121.986	53.7181	0.421419
123.136	53.7181	0.432246
124.287	53.7181	0.371471
125.437	53.7181	0.30166
126.588	53.7181	0.302701
127.738	53.7181	0.334411
128.888	53.7181	0.30518
130.039	53.7181	0.233225
131.189	53.7181	0.10772
132.34	53.7181	0.102522
133.49	53.7181	-0.0266946
134.641	53.7181	-0.532202
135.791	53.7181	-0.526919
136.9	53.6005	-0.364835
138.128	53.3345	-0.325949
139.255	53.6039	-0.63541
140.288	53.4504	-0.868739
141.163	53.1957	-1.19118
142.719	53.474	-1.44058
143.285	53.0648	-1.53999
155.853	54.2646	-1.60782
156.523	53.7389	-1.43188
157.649	53.7181	-1.54734
158.788	53.7481	-1.97304
159.722	53.893	-2.42161
160.536	54.4412	-2.1792
50.9833	51.6479	0.0702819
52.1455	51.648	0.11019
52.4157	51.6281	0.133559
59.0387	52.6895	0.0594302
59.973	52.561	0.0833868
61.0202	52.2957	0.249144
62.164	52.284	0.327325
63.3144	52.284	0.302899
64.4648	52.284	0.373141
65.6152	52.284	0.302036
66.7657	52.284	0.251
67.9161	52.284	0.170761
69.0665	52.284	0.189067
70.2169	52.284	0.227951
71.3673	52.284	0.26894
72.5178	52.284	0.308392
73.6682	52.284	0.400392
74.8186	52.284	0.471207
75.969	52.284	0.532642
77.1195	52.284	0.497511
78.2699	52.284	0.462259
79.4203	52.284	0.3427
80.5707	52.284	0.263777
81.7211	52.284	0.141886
82.8716	52.284	-0.0142287
84.022	52.284	-0.0397897
85.1724	52.284	-0.105995
86.3228	52.284	-0.260542
87.4733	52.284	-0.463678
88.6237	52.284	-0.471372
89.7741	52.284	-0.154664
90.9245	52.284	0.0494004
92.075	52.284	-0.0136827
93.2254	52.284	-0.296569
94.3758	52.284	-0.0278866
95.5262	52.284	0.14212
96.6766	52.284	0.165187
97.8271	52.284	-0.0484688
98.9775	52.284	-0.152399
100.128	52.284	0.0177138
101.278	52.284	-0.0524841
102.429	52.284	0.111137
103.579	52.284	0.256827
104.73	52.284	0.198973
105.88	52.284	0.11925
107.03	52.284	0.253145
108.181	52.284	0.267404
109.331	52.284	0.337813
110.482	52.284	0.515887
111.632	52.284	0.623689
112.783	52.284	0.609985
113.933	52.284	0.589548
115.083	52.284	0.672238
116.234	52.284	0.806825
117.384	52.284	0.755562
118.535	52.284	0.674475
119.685	52.284	0.6452
120.836	52.284	0.545233
121.986	52.284	0.407597
123.136	52.284	0.320011
124.287	52.284	0.32448
125.437	52.284	0.375398
126.588	52.284	0.415362
127.738	52.284	0.371792
128.888	52.284	0.386236
130.039	52.284	0.341119
131.189	52.284	0.181781
132.34	52.284	-0.0375685
133.49	52.284	-0.221639
134.641	52.284	-0.466403
135.791	52.284	-0.191961
136.941	52.284	0.086901
138.092	52.284	-0.0758469
139.242	52.284	-0.272167
140.391	52.2849	-0.588155
141.93	52.2405	-0.941162
142.667	52.2909	-1.03939
143.299	52.7319	-1.34115
156.698	52.3617	-1.77272
157.631	52.3085	-1.97708
158.377	52.5656	-2.19542
47.5697	50.3096	0.276386
48.8262	50.4223	0.258748
49.5892	50.6249	0.298898
50.6889	50.8524	0.251287
51.8188	50.8739	0.27472
52.9575	50.8508	0.323141
54.0022	50.6551	0.345137
55.1685	50.5053	0.295429
56.4805	50.5796	0.187281
57.5681	50.6133	0.0665088
58.6216	50.5702	0.201688
59.9097	50.4523	0.355548
61.0769	50.5017	0.433589
62.1648	50.8941	0.47587
63.3144	50.8946	0.486129
64.4648	50.8946	0.558989
65.6152	50.8946	0.411463
66.7657	50.8946	0.279084
67.9161	50.8946	0.326739
69.0665	50.8946	0.352928
70.2169	50.8946	0.344789
71.3673	50.8946	0.326195
72.5178	50.8946	0.280987
73.6682	50.8946	0.352151
74.8186	50.8946	0.45075
75.969	50.8946	0.49313
77.1195	50.8946	0.600806
78.2699	50.8946	0.66308
79.4203	50.8946	0.544606
80.5707	50.8946	0.434085
81.7211	50.8946	0.0820513
82.8716	50.8946	-0.273941
84.022	50.8946	-0.32172
85.1724	50.8946	-0.0506305
86.3228	50.8946	0.0207433
87.4733	50.8946	-0.0560684
88.6237	50.8946	-0.00643205
89.7741	50.8946	0.154748
90.9245	50.8946	0.496706
92.075	50.8946	0.548979
93.2254	50.8946	0.568368
94.3758	50.8946	0.538411
95.5262	50.8946	0.503083
96.6766	50.8946	0.254353
97.8271	50.8946	0.251856
98.9775	50.8946	0.324358
100.128	50.8946	0.461812
101.278	50.8946	0.448181
102.429	50.8946	0.285436
103.579	50.8946	0.047604
104.73	50.8946	0.111959
105.88	50.8946	0.514071
107.03	50.8946	0.848882
108.181	50.8946	0.623396
109.331	50.8946	0.539571
110.482	50.8946	0.393101
111.632	50.8946	0.503233
112.783	50.8946	0.596701
113.933	50.8946	0.72835
115.083	50.8946	0.863638
116.234	50.8946	0.892549
117.384	50.8946	0.779132
118.535	50.8946	0.801976
119.685	50.8946	0.752502
120.836	50.8946	0.550002
121.986	50.8946	0.393363
123.136	50.8946	0.37904
124.287	50.8946	0.454653
125.437	50.8946	0.490276
126.588	50.8946	0.478605
127.738	50.8946	0.481289
128.888	50.8946	0.45078
130.039	50.8946	0.33348
131.189	50.8946	0.136133
132.34	50.8946	0.0853986
133.49	50.8946	-0.146103
134.641	50.8946	-0.293491
135.791	50.8946	-0.212363
136.941	50.8946	0.00518518
138.092	50.8946	-0.189281
139.242	50.8946	-0.523293
140.233	50.9562	-0.839829
142.091	50.611	-1.36335
142.709	50.8901	-1.28442
143.466	50.7515	-1.46359
155.662	50.3463	-3.78969
156.809	51.3322	-2.92944
157.284	51.4276	-2.35749
47.3675	49.4921	0.340738
48.337	49.45	0.423406
49.5093	49.5451	0.451293
50.6597	49.5451	0.534738
51.8102	49.5451	0.532107
52.9606	49.5451	0.585584
54.111	49.5451	0.549668
55.2614	49.5451	0.445232
56.4118	49.5451	0.387104
57.5623	49.5451	0.249602
58.7127	49.5451	0.329109
59.8631	49.5451	0.538827
61.0135	49.5451	0.587946
62.164	49.5451	0.696478
63.3144	49.5451	0.749923
64.4648	49.5451	0.788368
65.6152	49.5451	0.709537
66.7657	49.5451	0.404728
67.9161	49.5451	0.428671
69.0665	49.5451	0.582617
70.2169	49.5451	0.517446
71.3673	49.5451	0.390717
72.5178	49.5451	0.30568
73.6682	49.5451	0.292892
74.8186	49.5451	0.396651
75.969	49.5451	0.434845
77.1195	49.5451	0.527812
78.2699	49.5451	0.687874
79.4203	49.5451	0.715432
80.5707	49.5451	0.539612
81.7211	49.5451	0.327516
82.8716	49.5451	0.0834939
84.022	49.5451	0.0499342
85.1724	49.5451	-0.0906855
86.3228	49.5451	-0.300195
87.4733	49.5451	-0.214191
88.6237	49.5451	0.317491
89.7741	49.5451	0.726285
90.9245	49.5451	0.949577
92.075	49.5451	1.08812
93.2254	49.5451	1.13141
94.3758	49.5451	0.866772
95.5262	49.5451	0.762178
96.6766	49.5451	0.616058
97.8271	49.5451	0.577246
98.9775	49.5451	0.720261
100.128	49.5451	0.849949
101.278	49.5451	0.891499
102.429	49.5451	0.918845
103.579	49.5451	0.785327
104.73	49.5451	0.897686
105.88	49.5451	1.01835
107.03	49.5451	0.864102
108.181	49.5451	0.586155
109.331	49.5451	0.513565
110.482	49.5451	0.445293
111.632	49.5451	0.699633
112.783	49.5451	0.908035
113.933	49.5451	1.05578
115.083	49.5451	1.11662
116.234	49.5451	1.16757
117.384	49.5451	1.17088
118.535	49.5451	1.04229
119.685	49.5451	0.875033
120.836	49.5451	0.633812
121.986	49.5451	0.468687
123.136	49.5451	0.51273
124.287	49.5451	0.617042
125.437	49.5451	0.633872
126.588	49.5451	0.474373
127.738	49.5451	0.492427
128.888	49.5451	0.440808
130.039	49.5451	0.350525
131.189	49.5451	0.145559
132.34	49.5451	0.0159192
133.49	49.5451	0.011624
134.641	49.5451	0.0373122
135.791	49.5451	0.0605319
136.941	49.5451	-0.1186
138.092	49.5451	-0.458628
139.242	49.5451	-0.608331
140.145	49.5852	-0.755669
142.073	49.0868	-1.58056
142.673	49.5725	-1.27833
143.729	49.7013	-1.33974
144.547	48.9308	-1.86796
154.703	49.3887	-3.57819
155.407	50.1506	-3.47179
46.5885	48.4905	0.370299
47.3076	48.3986	0.515497
48.3805	48.2656	0.606941
49.5093	48.2315	0.646644
50.6597	48.2315	0.716397
51.8102	48.2315	0.730216
52.9606	48.2315	0.810227
54.111	48.2315	0.829777
55.2614	48.2315	0.733286
56.4118	48.2315	0.669735
57.5623	48.2315	0.597934
58.7127	48.2315	0.583412
59.8631	48.2315	0.707814
61.0135	48.2315	0.819619
62.164	48.2315	0.912709
63.3144	48.2315	0.941396
64.4648	48.2315	0.925377
65.6152	48.2315	0.790393
66.7657	48.2315	0.58504
67.9161	48.2315	0.689111
69.0665	48.2315	0.784516
70.2169	48.2315	0.693948
71.3673	48.2315	0.484883
72.5178	48.2315	0.407445
73.6682	48.2315	0.443179
74.8186	48.2315	0.434928
75.969	48.2315	0.560318
77.1195	48.2315	0.627752
78.2699	48.2315	0.674481
79.4203	48.2315	0.648775
80.5707	48.2315	0.426919
81.7211	48.2315	0.291657
82.8716	48.2315	0.608499
84.022	48.2315	0.558892
85.1724	48.2315	0.418847
86.3228	48.2315	0.480656
87.4733	48.2315	0.341394
88.6237	48.2315	0.222244
89.7741	48.2315	0.440745
90.9245	48.2315	0.744313
92.075	48.2315	1.33526
93.2254	48.2315	1.6418
94.3758	48.2315	1.50809
95.5262	48.2315	1.13626
96.6766	48.2315	0.711616
97.8271	48.2315	0.571883
98.9775	48.2315	0.709349
100.128	48.2315	0.836384
101.278	48.2315	0.914282
102.429	48.2315	1.09543
103.579	48.2315	1.13848
104.73	48.2315	1.16524
105.88	48.2315	1.08767
107.03	48.2315	0.844478
108.181	48.2315	0.758065
109.331	48.2315	0.847673
110.482	48.2315	1.02134
111.632	48.2315	1.03638
112.783	48.2315	1.11064
113.933	48.2315	1.20236
115.083	48.2315	1.2634
116.234	48.2315	1.37003
117.384	48.2315	1.32892
118.535	48.2315	1.06731
119.685	48.2315	0.688609
120.836	48.2315	0.477866
121.986	48.2315	0.579143
123.136	48.2315	0.74776
124.287	48.2315	0.816787
125.437	48.2315	0.743975
126.588	48.2315	0.6236
127.738	48.2315	0.411907
128.888	48.2315	0.342459
130.039	48.2315	0.275832
131.189	48.2315	0.262355
132.34	48.2315	0.258367
133.49	48.2315	0.21784
134.641	48.2315	0.129357
135.791	48.2315	-0.138565
136.941	48.2315	-0.466282
138.092	48.2315	-0.54442
139.18	48.3162	-0.687228
139.996	48.6071	-1.02049
142.017	48.6772	-1.81089
142.421	48.3205	-1.84871
144.661	48.7874	-1.90725
154.087	48.8095	-3.65611
48.7348	47.3451	0.650023
49.5214	46.9626	0.550836
50.6597	46.9505	0.309808
51.8102	46.9505	0.33795
52.9606	46.9505	0.795273
54.111	46.9505	1.05047
55.2614	46.9505	0.991495
56.4118	46.9505	0.98004
57.5623	46.9505	0.962682
58.7127	46.9505	0.884412
59.8631	46.9505	0.773421
61.0135	46.9505	0.913108
62.164	46.9505	1.1201
63.3144	46.9505	1.17995
64.4648	46.9505	1.17714
65.6152	46.9505	1.09416
66.7657	46.9505	1.00418
67.9161	46.9505	1.06995
69.0665	46.9505	1.1052
70.2169	46.9505	0.987229
71.3673	46.9505	0.797313
72.5178	46.9505	0.737855
73.6682	46.9505	0.706688
74.8186	46.9505	0.637291
75.969	46.9505	0.880795
77.1195	46.9505	0.931986
78.2699	46.9505	0.923144
79.4203	46.9505	0.938897
80.5707	46.9505	0.779396
81.7211	46.9505	0.511497
82.8716	46.9505	0.522436
84.022	46.9505	0.556072
85.1724	46.9505	0.681155
86.3228	46.9505	1.15485
87.4733	46.9505	1.40599
88.6237	46.9505	1.10909
89.7741	46.9505	0.660762
90.9245	46.9505	0.435667
92.075	46.9505	0.809493
93.2254	46.9505	1.38813
94.3758	46.9505	1.64057
95.5262	46.9505	1.36011
96.6766	46.9505	1.01224
97.8271	46.9505	0.820816
98.9775	46.9505	0.956351
100.128	46.9505	0.885658
101.278	46.9505	0.73756
102.429	46.9505	1.02279
103.579	46.9505	1.21866
104.73	46.9505	1.29767
105.88	46.9505	1.31254
107.03	46.9505	1.30668
108.181	46.9505	1.31231
109.331	46.9505	1.31584
110.482	46.9505	1.3262
111.632	46.9505	1.28355
112.783	46.9505	1.29091
113.933	46.9505	1.2635
115.083	46.9505	1.23604
116.234	46.9505	1.28852
117.384	46.9505	1.17314
118.535	46.9505	0.958313
119.685	46.9505	0.598513
120.836	46.9505	0.648912
121.986	46.9505	0.917807
123.136	46.9505	1.08824
124.287	46.9505	1.04913
125.437	46.9505	0.93696
126.588	46.9505	0.766111
127.738	46.9505	0.532392
128.888	46.9505	0.376159
130.039	46.9505	0.506377
131.189	46.9505	0.507645
132.34	46.9505	0.466442
133.49	46.9505	0.273189
134.641	46.9505	0.0239855
135.791	46.9505	-0.365314
136.941	46.9505	-0.483647
138.019	47.0142	-0.56559
138.835	47.4146	-0.781647
142.011	46.8354	-1.88499
142.558	47.0103	-1.86473
143.439	46.5479	-2.03702
151.982	46.9411	-3.80161
49.704	45.6292	-0.448281
50.6597	45.6991	-0.334797
51.8102	45.6991	0.0689318
52.9606	45.6991	0.701863
54.111	45.6991	1.17598
55.2614	45.6991	1.21575
56.4118	45.6991	1.17377
57.5623	45.6991	1.10755
58.7127	45.6991	0.602126
59.8631	45.6991	0.179111
61.0135	45.6991	0.524464
62.164	45.6991	1.23285
63.3144	45.6991	1.38217
64.4648	45.6991	1.37825
65.6152	45.6991	1.41082
66.7657	45.6991	1.42017
67.9161	45.6991	1.40203
69.0665	45.6991	1.37822
70.2169	45.6991	1.31729
71.3673	45.6991	1.2057
72.5178	45.6991	1.08314
73.6682	45.6991	0.848542
74.8186	45.6991	0.982554
75.969	45.6991	1.20279
77.1195	45.6991	1.18208
78.2699	45.6991	0.999997
79.4203	45.6991	0.67312
80.5707	45.6991	0.262343
81.7211	45.6991	0.539029
82.8716	45.6991	0.725732
84.022	45.6991	1.05635
85.1724	45.6991	1.63357
86.3228	45.6991	1.67613
87.4733	45.6991	1.50848
88.6237	45.6991	1.2916
89.7741	45.6991	1.1508
90.9245	45.6991	1.17478
92.075	45.6991	1.43549
93.2254	45.6991	1.4312
94.3758	45.6991	1.49856
95.5262	45.6991	1.49741
96.6766	45.6991	1.22765
97.8271	45.6991	1.3656
98.9775	45.6991	1.53993
100.128	45.6991	1.5862
101.278	45.6991	1.35871
102.429	45.6991	1.41007
103.579	45.6991	1.65657
104.73	45.6991	1.70452
105.88	45.6991	1.64956
107.03	45.6991	1.66681
108.181	45.6991	1.71121
109.331	45.6991	1.73013
110.482	45.6991	1.70121
111.632	45.6991	1.61846
112.783	45.6991	1.49734
113.933	45.6991	1.28659
115.083	45.6991	1.17447
116.234	45.6991	1.26523
117.384	45.6991	1.1588
118.535	45.6991	1.01492
119.685	45.6991	0.895232
120.836	45.6991	1.04104
121.986	45.6991	1.22723
123.136	45.6991	1.23285
124.287	45.6991	1.12866
125.437	45.6991	0.969957
126.588	45.6991	0.745872
127.738	45.6991	0.494832
128.888	45.6991	0.414224
130.039	45.6991	0.465723
131.189	45.6991	0.401099
132.34	45.6991	0.356942
133.49	45.6991	0.166594
134.641	45.6991	-0.0747208
135.791	45.6991	-0.377636
136.877	45.7861	-0.657751
137.738	46.0996	-0.630851
141.868	45.249	-2.19671
142.232	45.1793	-2.01165
143.462	46.218	-2.09884
147.789	45.1347	-2.79033
148.336	45.304	-2.89239
149.861	45.8475	-3.26028
150.301	46.1099	-3.32046
48.8474	44.7081	-0.807615
49.5234	44.4857	-0.742013
50.6597	44.4748	-0.148248
51.8102	44.4748	0.874523
52.9606	44.4748	1.22542
54.111	44.4748	1.31689
55.2614	44.4748	1.33989
56.4118	44.4748	1.26822
57.5623	44.4748	1.16197
58.7127	44.4748	0.575001
59.8631	44.4748	0.129025
61.0135	44.4748	0.53696
62.164	44.4748	1.43087
63.3144	44.4748	1.64648
64.4648	44.4748	1.65101
65.6152	44.4748	1.63717
66.7657	44.4748	1.63569
67.9161	44.4748	1.56968
69.0665	44.4748	1.5693
70.2169	44.4748	1.5579
71.3673	44.4748	1.51611
72.5178	44.4748	1.43266
73.6682	44.4748	1.30588
74.8186	44.4748	1.28293
75.969	44.4748	1.24775
77.1195	44.4748	1.13182
78.2699	44.4748	0.746898
79.4203	44.4748	0.140343
80.5707	44.4748	0.303608
81.7211	44.4748	0.727884
82.8716	44.4748	0.993334
84.022	44.4748	0.938539
85.1724	44.4748	1.00014
86.3228	44.4748	1.08652
87.4733	44.4748	1.22394
88.6237	44.4748	1.29659
89.7741	44.4748	1.44577
90.9245	44.4748	1.72884
92.075	44.4748	1.68836
93.2254	44.4748	1.78913
94.3758	44.4748	2.05576
95.5262	44.4748	1.81147
96.6766	44.4748	2.01542
97.8271	44.4748	1.8088
98.9775	44.4748	1.66468
100.128	44.4748	1.66227
101.278	44.4748	1.77726
102.429	44.4748	1.71881
103.579	44.4748	1.82151
104.73	44.4748	1.82621
105.88	44.4748	1.83462
107.03	44.4748	1.88973
108.181	44.4748	1.98909
109.331	44.4748	2.01082
110.482	44.4748	1.94034
111.632	44.4748	1.79731
112.783	44.4748	1.6443
113.933	44.4748	1.52709
115.083	44.4748	1.37882
116.234	44.4748	1.3071
117.384	44.4748	1.08762
118.535	44.4748	1.03141
119.685	44.4748	1.22964
120.836	44.4748	1.37497
121.986	44.4748	1.36417
123.136	44.4748	1.2356
124.287	44.4748	1.01749
125.437	44.4748	0.810267
126.588	44.4748	0.577373
127.738	44.4748	0.284405
128.888	44.4748	0.375019
130.039	44.4748	0.389945
131.189	44.4748	0.267151
132.34	44.4748	0.195939
133.49	44.4748	-0.0482344
134.641	44.4748	-0.272327
135.678	44.6154	-0.469531
136.484	44.9656	-0.833632
141.912	44.4459	-1.98405
142.611	44.3714	-1.66227
143.717	44.0368	-1.3042
145.02	44.0276	-2.04595
146.052	44.2448	-2.57088
147.364	44.7913	-2.73679
147.926	45.039	-2.87002
40.5068	43.3454	-2.57595
41.4644	43.0261	-2.59495
42.5619	42.9284	-2.20867
43.4417	42.7804	-1.79213
44.5549	42.7123	-1.48816
49.6916	43.3873	-0.759359
50.6597	43.2753	-0.418283
51.8102	43.2753	0.449767
52.9606	43.2753	1.2092
54.111	43.2753	1.51436
55.2614	43.2753	1.43543
56.4118	43.2753	1.4221
57.5623	43.2753	1.46667
58.7127	43.2753	1.34063
59.8631	43.2753	1.28774
61.0135	43.2753	1.5471
62.164	43.2753	1.86346
63.3144	43.2753	1.91628
64.4648	43.2753	1.91054
65.6152	43.2753	1.90866
66.7657	43.2753	1.86817
67.9161	43.2753	1.78097
69.0665	43.2753	1.54496
70.2169	43.2753	1.31145
71.3673	43.2753	1.27502
72.5178	43.2753	1.06614
73.6682	43.2753	0.987341
74.8186	43.2753	0.82518
75.969	43.2753	0.656335
77.1195	43.2753	0.0999329
78.2699	43.2753	0.356707
79.4203	43.2753	0.480141
80.5707	43.2753	0.50475
81.7211	43.2753	0.598736
82.8716	43.2753	0.654038
84.022	43.2753	0.443206
85.1724	43.2753	-0.0108802
86.3228	43.2753	0.194248
87.4733	43.2753	0.729228
88.6237	43.2753	1.47981
89.7741	43.2753	1.57247
90.9245	43.2753	2.20216
92.075	43.2753	2.2367
93.2254	43.2753	1.63538
94.3758	43.2753	1.5606
95.5262	43.2753	2.19419
96.6766	43.2753	2.16211
97.8271	43.2753	2.25986
98.9775	43.2753	2.26266
100.128	43.2753	2.13611
101.278	43.2753	2.02649
102.429	43.2753	1.89743
103.579	43.2753	1.76716
104.73	43.2753	1.83037
105.88	43.2753	1.89064
107.03	43.2753	2.04511
108.181	43.2753	2.119
109.331	43.2753	1.96254
110.482	43.2753	1.87728
111.632	43.2753	1.83824
112.783	43.2753	1.77903
113.933	43.2753	1.60423
115.083	43.2753	1.35575
116.234	43.2753	1.1193
117.384	43.2753	0.951742
118.535	43.2753	1.23066
119.685	43.2753	1.4225
120.836	43.2753	1.35926
121.986	43.2753	1.21615
123.136	43.2753	1.04754
124.287	43.2753	0.770621
125.437	43.2753	0.558417
126.588	43.2753	0.311102
127.738	43.2753	0.180684
128.888	43.2753	0.341461
130.039	43.2753	0.32144
131.142	43.3241	0.0568169
132.409	43.4246	-0.203565
133.471	43.3339	-0.554012
134.547	43.5484	-0.632075
135.328	43.7882	-0.825147
140.627	42.9558	-2.32649
141.645	43.2049	-1.74893
142.694	43.2753	-1.40229
143.806	43.3355	-1.29521
144.829	43.4054	-1.53836
145.675	43.3383	-2.34651
146.795	43.8105	-2.59237
26.7879	41.7599	0.0368228
27.5431	41.7598	-0.305012
28.2278	41.5166	-0.783702
32.5144	41.6503	-1.18243
33.4242	41.7435	-0.900157
34.5705	41.7482	-0.675013
35.5966	41.6108	-0.702691
41.8243	42.1472	-1.97115
42.6068	42.0987	-1.43341
43.7507	42.0829	-0.897526
44.8973	42.0869	-0.518114
45.946	41.8544	-0.281776
46.8232	41.6377	-0.681857
48.7238	41.7446	-0.340192
49.5656	42.026	-0.657628
50.6597	42.0987	-0.617899
51.8102	42.0987	-0.123417
52.9606	42.0987	1.08473
54.111	42.0987	1.68105
55.2614	42.0987	1.66299
56.4118	42.0987	1.73378
57.5623	42.0987	1.82865
58.7127	42.0987	1.84993
59.8631	42.0987	1.83802
61.0135	42.0987	1.92634
62.164	42.0987	2.10342
63.3144	42.0987	2.14414
64.4648	42.0987	2.05616
65.6152	42.0987	2.05157
66.7657	42.0987	2.02519
67.9161	42.0987	1.96047
69.0665	42.0987	1.57348
70.2169	42.0987	0.375415
71.3673	42.0987	-0.172653
72.5178	42.0987	-0.0953323
73.6682	42.0987	-0.303506
74.8186	42.0987	-0.131467
75.969	42.0987	0.298169
77.1195	42.0987	0.164475
78.2699	42.0987	-0.215888
79.4203	42.0987	-0.180644
80.5707	42.0987	-0.142827
81.7211	42.0987	0.398896
82.8716	42.0987	0.92686
84.022	42.0987	1.14969
85.1724	42.0987	1.22462
86.3228	42.0987	1.59939
87.4733	42.0987	1.68706
88.6237	42.0987	2.13372
89.7741	42.0987	2.52749
90.9245	42.0987	2.634
92.075	42.0987	2.67912
93.2254	42.0987	2.24797
94.3758	42.0987	2.13557
95.5262	42.0987	1.94338
96.6766	42.0987	1.92272
97.8271	42.0987	2.17813
98.9775	42.0987	2.39421
100.128	42.0987	2.57016
101.278	42.0987	2.58781
102.429	42.0987	2.45292
103.579	42.0987	2.35482
104.73	42.0987	2.36242
105.88	42.0987	2.31108
107.03	42.0987	2.06273
108.181	42.0987	1.90676
109.331	42.0987	1.73354
110.482	42.0987	1.64746
111.632	42.0987	1.46546
112.783	42.0987	1.47086
113.933	42.0987	1.31722
115.083	42.0987	1.1196
116.234	42.0987	0.935746
117.384	42.0987	0.8578
118.535	42.0987	1.05419
119.685	42.0987	1.19142
120.836	42.0987	1.16093
121.986	42.0987	1.04422
123.136	42.0987	0.801452
124.287	42.0987	0.443721
125.437	42.0987	0.258593
126.588	42.0987	0.0513726
127.738	42.0987	-0.139624
128.888	42.0987	-0.072185
129.906	42.2619	0.0505571
130.703	42.4741	-0.220795
139.477	42.1482	-2.30024
140.346	42.1441	-2.00143
141.442	42.5744	-1.77889
142.787	42.4144	-1.73847
143.38	42.4727	-1.8086
26.6815	40.9632	0.133147
27.5748	41.1929	-0.0326438
28.6046	41.1913	-0.669185
29.9619	40.7699	-0.556556
31.136	40.772	-0.49966
32.2583	40.9374	-0.464905
33.4034	40.9432	-0.0382468
34.5538	40.9432	0.184519
35.6968	40.9359	0.0567029
36.8305	40.8147	-0.377546
37.9734	40.6851	-1.07194
39.1704	40.7034	-0.979975
40.3411	40.699	-1.34181
41.4935	40.893	-1.03431
42.6068	40.9432	-0.414471
43.7572	40.9432	-0.223751
44.9076	40.9432	0.0237625
46.058	40.9432	0.226348
47.1682	40.8891	0.232892
48.3824	40.9195	-0.116455
49.5093	40.9432	-0.267584
50.6597	40.9432	-0.54763
51.8102	40.9432	-0.297995
52.9606	40.9432	0.878991
54.111	40.9432	1.7431
55.2614	40.9432	1.84414
56.4118	40.9432	1.95274
57.5623	40.9432	2.0796
58.7127	40.9432	2.1128
59.8631	40.9432	2.10487
61.0135	40.9432	2.12994
62.164	40.9432	2.21988
63.3144	40.9432	2.23488
64.4648	40.9432	2.19058
65.6152	40.9432	2.02133
66.7657	40.9432	1.88174
67.9161	40.9432	1.8657
69.0665	40.9432	1.57494
70.2169	40.9432	0.611037
71.3673	40.9432	0.841622
72.5178	40.9432	0.659772
73.6682	40.9432	-0.0719147
74.8186	40.9432	0.012961
75.969	40.9432	0.108323
77.1195	40.9432	0.178672
78.2699	40.9432	0.520092
79.4203	40.9432	1.30978
80.5707	40.9432	1.70978
81.7211	40.9432	1.89374
82.8716	40.9432	2.09255
84.022	40.9432	2.2421
85.1724	40.9432	2.32165
86.3228	40.9432	2.39994
87.4733	40.9432	2.3934
88.6237	40.9432	2.41975
89.7741	40.9432	2.73582
90.9245	40.9432	3.05785
92.075	40.9432	3.02832
93.2254	40.9432	2.6367
94.3758	40.9432	2.30392
95.5262	40.9432	2.10779
96.6766	40.9432	1.86735
97.8271	40.9432	2.07031
98.9775	40.9432	2.24629
100.128	40.9432	2.48162
101.278	40.9432	2.57636
102.429	40.9432	2.46368
103.579	40.9432	2.37998
104.73	40.9432	2.38976
105.88	40.9432	2.19614
107.03	40.9432	2.08344
108.181	40.9432	2.03385
109.331	40.9432	1.72527
110.482	40.9432	1.41615
111.632	40.9432	1.26306
112.783	40.9432	1.20301
113.933	40.9432	1.2087
115.083	40.9432	1.08665
116.234	40.9432	1.02559
117.384	40.9432	0.992094
118.535	40.9432	0.918446
119.685	40.9432	0.872358
120.754	41.0536	0.735094
122.059	41.0734	0.757709
123.136	40.9432	0.459621
124.287	40.9432	0.0958065
125.437	40.9432	0.0151442
126.588	40.9432	-0.101635
127.738	40.9432	-0.0391043
128.848	40.9877	-0.439752
129.598	41.1667	-0.501366
140.486	40.689	-2.14818
141.237	40.8091	-1.90975
25.8123	40.1582	-0.16709
26.6781	39.8327	0.225304
27.6519	39.7961	0.474823
28.8015	39.8067	0.143158
29.9521	39.8074	0.276554
31.1026	39.8074	0.511005
32.253	39.8074	0.626503
33.4034	39.8074	0.688487
34.5538	39.8074	0.712658
35.7042	39.8074	0.557546
36.8547	39.8074	0.342172
38.0051	39.8074	0.194336
39.1555	39.8074	0.091871
40.3059	39.8074	0.0573776
41.4564	39.8074	0.123582
42.6068	39.8074	0.178352
43.7572	39.8074	0.339352
44.9076	39.8074	0.440024
46.058	39.8074	-0.207546
47.2085	39.8074	0.544683
48.3589	39.8074	0.770134
49.5093	39.8074	-0.0351688
50.6597	39.8074	-0.581493
51.8102	39.8074	-0.446792
[truncated: 11,313 more rows]

## Sheet: fig1_b
Longitude	Latitude	PC1
76.322	79.5953	-3.71434
76.9692	79.541	-3.72322
79.5209	80.8835	-3.82817
80.1869	80.8938	-3.78963
90.1546	81.1514	-3.87818
90.8939	81.1445	-3.90561
92.1217	79.8821	-4.10012
93.3014	80.5148	-4.37187
94.3703	80.5856	-4.40827
95.5203	80.7151	-4.37328
96.6968	79.5405	-4.28189
97.8563	79.3192	-4.15344
98.9652	79.4174	-4.10038
100.359	78.4275	-4.0474
101.339	78.693	-4.27743
102.409	78.7672	-4.3324
103.574	78.6813	-4.29353
104.651	78.6255	-4.09291
106.245	78.242	-3.91019
106.591	78.2976	-3.86851
79.3776	74.5909	-3.51001
81.9033	75.3588	-3.6054
82.8126	75.954	-3.65192
85.4597	74.763	-3.67939
86.3219	74.6577	-3.76806
87.5305	74.8157	-3.9211
88.6704	74.9367	-4.04145
89.7913	75.0334	-4.08091
90.9276	75.0867	-4.13675
92.0844	75.1369	-4.17776
93.2332	75.1862	-4.22335
94.3791	75.3216	-4.25263
95.5211	75.3278	-4.23318
96.6773	75.2507	-4.30249
97.8436	75.3065	-4.37421
98.947	75.3514	-4.36131
100.155	75.4854	-4.33371
101.273	75.5081	-4.40738
102.44	75.9953	-4.44944
103.583	76.1019	-4.45685
104.729	75.8164	-4.43461
105.877	75.7942	-4.40734
107.033	75.5226	-4.41634
108.191	75.6058	-4.49491
109.331	75.6341	-4.53359
110.484	75.6391	-4.51605
111.606	75.6598	-4.4463
112.721	75.6335	-4.2998
113.568	75.8244	-4.16039
135.763	75.5635	-3.99472
137.296	75.406	-4.09994
138.139	75.4518	-4.24255
139.197	75.42	-4.22028
140.357	75.31	-4.16811
141.535	75.5098	-4.24374
142.805	75.5463	-4.22853
143.834	75.4395	-4.1125
144.698	75.4522	-4.00592
146.462	75.3378	-3.92584
147.368	75.1887	-3.92196
148.416	75.0636	-3.95385
149.564	75.0176	-3.97668
150.445	75.0184	-3.98285
152.647	76.1585	-3.9815
68.3597	71.6722	-3.57107
69.1766	72.1578	-3.6509
70.2176	72.2413	-3.70884
71.3637	72.2421	-3.67488
72.3077	72.2774	-3.5804
73.8934	71.7407	-3.48999
74.9536	72.0703	-3.43128
76.3481	71.8041	-3.49487
77.0509	71.7858	-3.67604
78.349	71.9721	-3.79597
79.3986	71.965	-3.84341
80.8656	73.0773	-3.88835
81.7334	72.9806	-3.97794
82.8834	72.7857	-4.05476
84.029	72.6524	-4.10405
85.1746	72.6683	-4.07704
86.3204	72.6925	-4.05823
87.4936	73.0208	-4.06452
88.6237	73.0673	-4.10198
89.7741	73.0673	-4.13411
90.9245	73.0673	-4.16247
92.075	73.0673	-4.1965
93.2254	73.0673	-4.24537
94.3758	73.0673	-4.29119
95.5262	73.0673	-4.32864
96.6766	73.0673	-4.35221
97.8271	73.0673	-4.37378
98.9775	73.0673	-4.39177
100.128	73.0673	-4.40249
101.278	73.0673	-4.41036
102.429	73.0673	-4.42175
103.579	73.0673	-4.43687
104.729	73.0676	-4.44609
105.838	73.8001	-4.45114
107.031	72.3765	-4.44552
108.192	72.4201	-4.45621
109.339	72.5071	-4.50039
110.484	72.7395	-4.57029
111.617	72.7099	-4.61505
112.775	72.6697	-4.59928
113.968	72.5296	-4.72077
115.091	72.6225	-4.71791
116.231	72.6308	-4.7078
117.382	72.5932	-4.7004
118.503	72.492	-4.67896
119.67	72.2922	-4.66666
120.833	72.2735	-4.67279
121.974	72.2558	-4.67166
123.128	72.179	-4.61473
124.271	72.1342	-4.53607
125.445	73.0054	-4.6228
126.488	71.8986	-4.60275
127.686	73.1066	-4.52505
128.863	72.2885	-4.29539
129.502	72.2288	-4.11801
132.589	71.7182	-4.27425
132.981	71.6351	-4.35168
135.87	74.0654	-4.06376
138.533	71.6828	-4.41909
139.49	72.3237	-4.2755
140.41	72.0407	-4.34749
141.53	72.191	-4.34884
142.692	72.1446	-4.32799
143.83	72.1259	-4.3857
144.965	71.9373	-4.3757
146.284	71.7489	-4.40652
147.321	71.9427	-4.4436
148.426	71.946	-4.37656
149.463	71.9842	-4.21148
-179.411	71.2562	-3.59404
-178.356	71.2597	-3.58018
-177.596	71.207	-3.57402
64.9019	69.1224	-3.23864
65.3791	69.117	-3.23469
67.0758	70.5241	-3.36101
67.9598	70.4451	-3.50227
69.0665	70.3153	-3.62624
70.2169	70.3153	-3.69181
71.3642	70.3084	-3.65208
72.2884	70.1894	-3.5322
73.9855	69.7383	-3.49674
74.8163	70.3516	-3.58578
75.9698	70.2281	-3.74463
77.1223	70.1174	-3.84394
78.2587	70.0024	-3.89537
79.4232	70.311	-3.92983
80.5707	70.3153	-3.93556
81.709	70.3088	-3.90797
82.836	69.8601	-3.88169
84.0424	70.2984	-3.90337
85.1724	70.3153	-3.88387
86.3228	70.3153	-3.85717
87.4733	70.3153	-3.83852
88.6237	70.3153	-3.83827
89.7741	70.3153	-3.87503
90.9245	70.3153	-3.94197
92.075	70.3153	-4.04086
93.2254	70.3153	-4.0931
94.3758	70.3153	-4.1258
95.5262	70.3153	-4.18757
96.6766	70.3153	-4.21402
97.8271	70.3153	-4.25711
98.9775	70.3153	-4.29545
100.128	70.3153	-4.3748
101.278	70.3153	-4.43702
102.429	70.3153	-4.46088
103.579	70.3153	-4.45259
104.73	70.3153	-4.47011
105.88	70.3153	-4.51162
107.03	70.3153	-4.53422
108.181	70.3153	-4.57254
109.331	70.3153	-4.61806
110.482	70.3153	-4.65037
111.632	70.3153	-4.6913
112.783	70.3153	-4.7279
113.933	70.3153	-4.71516
115.083	70.3153	-4.68244
116.234	70.3153	-4.66884
117.384	70.3153	-4.67612
118.535	70.3153	-4.69643
119.685	70.3153	-4.73001
120.836	70.3153	-4.76751
121.986	70.3153	-4.79664
123.136	70.3153	-4.80075
124.287	70.3153	-4.76437
125.437	70.3153	-4.68447
126.588	70.3153	-4.66839
127.741	70.3089	-4.6784
128.881	70.2984	-4.62998
130.017	70.057	-4.57381
131.195	69.9452	-4.62947
132.356	70.2725	-4.7042
133.48	70.2625	-4.84248
134.649	70.238	-4.87915
135.792	70.3102	-4.79387
136.93	70.2469	-4.73997
138.113	70.231	-4.71343
139.236	70.2717	-4.69506
140.395	70.3111	-4.68424
141.543	70.3153	-4.71481
142.694	70.3153	-4.72109
143.844	70.3153	-4.67473
144.994	70.3153	-4.65481
146.145	70.3153	-4.66576
147.295	70.3153	-4.66505
148.446	70.3153	-4.65605
149.591	70.3028	-4.61498
150.752	70.1872	-4.58323
151.867	70.0799	-4.54707
153.05	69.9458	-4.53254
154.206	69.9901	-4.4763
155.352	70.0451	-4.42245
156.498	70.0643	-4.4021
157.646	70.0479	-4.40909
158.789	69.9734	-4.42652
159.827	69.7165	-4.42105
160.759	69.3332	-4.35613
162.286	69.3274	-4.3558
163.407	69.3692	-4.3351
164.522	69.3396	-4.32873
165.684	69.3032	-4.29155
166.875	69.2902	-4.16977
167.876	69.3456	-3.98477
168.947	69.7606	-3.83589
170.649	69.7678	-3.82466
171.453	69.552	-4.06033
172.588	69.4896	-4.25221
173.759	69.4579	-4.21706
174.903	69.4464	-4.10303
176.032	69.4445	-3.97196
177.184	69.3291	-3.91149
178.312	69.2461	-3.79604
179.499	71.1533	-3.65495
-179.435	67.809	-3.65241
-178.294	67.6182	-3.62846
-177.14	67.4541	-3.5591
-176.002	67.3064	-3.51671
-175.136	67.0976	-3.44351
-173.653	66.9302	-3.34484
-172.513	66.8604	-3.27604
-171.778	66.842	-3.23477
64.7884	68.9495	-3.28162
65.7462	68.4949	-3.29234
66.7524	67.8111	-3.35448
67.8871	67.607	-3.34136
69.0971	67.8314	-3.41352
70.22	67.9056	-3.47512
71.3541	67.936	-3.4507
72.4455	68.1886	-3.33183
73.9645	67.0086	-3.30898
74.9106	67.7177	-3.45585
75.9738	67.8513	-3.59617
77.0193	67.6211	-3.66979
78.3092	68.3552	-3.71397
79.4223	67.8972	-3.73071
80.5707	67.8959	-3.73756
81.7211	67.8959	-3.74673
82.8716	67.8959	-3.75982
84.022	67.8959	-3.76241
85.1724	67.8959	-3.76131
86.3228	67.8959	-3.74202
87.4733	67.8959	-3.76542
88.6237	67.8959	-3.8054
89.7741	67.8959	-3.87676
90.9245	67.8959	-3.97625
92.075	67.8959	-4.08764
93.2254	67.8959	-4.1868
94.3758	67.8959	-4.25673
95.5262	67.8959	-4.33736
96.6766	67.8959	-4.38522
97.8271	67.8959	-4.42723
98.9775	67.8959	-4.4572
100.128	67.8959	-4.43325
101.278	67.8959	-4.35649
102.429	67.8959	-4.31455
103.579	67.8959	-4.28746
104.73	67.8959	-4.27812
105.88	67.8959	-4.31678
107.03	67.8959	-4.37387
108.181	67.8959	-4.47241
109.331	67.8959	-4.56739
110.482	67.8959	-4.62449
111.632	67.8959	-4.63973
112.783	67.8959	-4.64835
113.933	67.8959	-4.66714
115.083	67.8959	-4.67524
116.234	67.8959	-4.6941
117.384	67.8959	-4.75583
118.535	67.8959	-4.8288
119.685	67.8959	-4.86316
120.836	67.8959	-4.86929
121.986	67.8959	-4.85933
123.136	67.8959	-4.82584
124.287	67.8959	-4.72971
125.437	67.8959	-4.63276
126.588	67.8959	-4.62974
127.738	67.8959	-4.68989
128.888	67.8959	-4.7391
130.039	67.8959	-4.70013
131.189	67.8959	-4.86486
132.34	67.8959	-5.12521
133.49	67.8959	-5.32081
134.641	67.8959	-5.26579
135.791	67.8959	-5.06609
136.941	67.8959	-4.88076
138.092	67.8959	-4.89268
139.242	67.8959	-4.87958
140.393	67.8959	-4.79419
141.543	67.8959	-4.76637
142.694	67.8959	-4.79682
143.844	67.8959	-4.83589
144.994	67.8959	-4.76128
146.145	67.8959	-4.70471
147.295	67.8959	-4.71785
148.446	67.8959	-4.75195
149.596	67.8959	-4.73674
150.747	67.8959	-4.72462
151.897	67.8959	-4.70851
153.047	67.8959	-4.67999
154.198	67.8959	-4.64444
155.348	67.8959	-4.60402
156.499	67.8959	-4.57099
157.649	67.8959	-4.5567
158.799	67.8959	-4.55844
159.95	67.8959	-4.58123
161.095	67.8703	-4.55089
162.251	67.8959	-4.50384
163.401	67.8959	-4.45744
164.552	67.8959	-4.38969
165.702	67.8959	-4.37317
166.852	67.8959	-4.34563
168.003	67.8959	-4.26786
169.141	67.8668	-4.18367
170.312	67.7949	-4.11867
171.455	67.8941	-4.11602
172.605	67.8959	-4.14484
173.755	67.8959	-4.1058
174.905	67.8959	-4.04429
176.056	67.8959	-3.99409
177.206	67.8959	-3.97427
178.357	67.8959	-3.91467
179.463	67.8882	-3.823
-179.568	66.128	-3.22844
-178.215	66.1516	-3.22823
-177.133	66.1532	-3.31566
-175.917	65.9746	-3.26451
-174.839	65.6796	-3.15644
-173.659	65.6758	-3.16571
-172.571	65.8989	-3.15455
-171.413	66.1134	-3.14315
-170.461	66.0516	-2.99962
60.1047	64.8346	-3.30455
61.1452	64.9402	-3.30435
62.1921	65.2036	-3.22543
63.3529	65.5046	-3.2086
64.472	65.6847	-3.20955
65.6152	65.7072	-3.1763
66.7657	65.7072	-3.22165
67.9161	65.7072	-3.23785
69.049	65.6581	-3.24473
70.2081	65.5227	-3.26746
71.3602	65.4976	-3.27975
72.549	65.5902	-3.30228
73.6682	65.7072	-3.36224
74.8186	65.7072	-3.43572
75.969	65.7072	-3.49414
77.1195	65.7072	-3.51638
78.2699	65.7072	-3.52582
79.4203	65.7072	-3.53348
80.5707	65.7072	-3.53517
81.7211	65.7072	-3.54761
82.8716	65.7072	-3.57318
84.022	65.7072	-3.58785
85.1724	65.7072	-3.5924
86.3228	65.7072	-3.58494
87.4733	65.7072	-3.60215
88.6237	65.7072	-3.7007
89.7741	65.7072	-3.83907
90.9245	65.7072	-3.94234
92.075	65.7072	-4.04706
93.2254	65.7072	-4.11561
94.3758	65.7072	-4.20694
95.5262	65.7072	-4.30865
96.6766	65.7072	-4.40146
97.8271	65.7072	-4.46825
98.9775	65.7072	-4.46125
100.128	65.7072	-4.45811
101.278	65.7072	-4.46785
102.429	65.7072	-4.44702
103.579	65.7072	-4.34395
104.73	65.7072	-4.33402
105.88	65.7072	-4.37795
107.03	65.7072	-4.40994
108.181	65.7072	-4.44571
109.331	65.7072	-4.48426
110.482	65.7072	-4.51214
111.632	65.7072	-4.54036
112.783	65.7072	-4.56565
113.933	65.7072	-4.59493
115.083	65.7072	-4.60749
116.234	65.7072	-4.64188
117.384	65.7072	-4.70998
118.535	65.7072	-4.77718
119.685	65.7072	-4.82186
120.836	65.7072	-4.87293
121.986	65.7072	-4.91737
123.136	65.7072	-4.93755
124.287	65.7072	-4.90352
125.437	65.7072	-4.79816
126.588	65.7072	-4.74749
127.738	65.7072	-4.76559
128.888	65.7072	-4.82204
130.039	65.7072	-4.81918
131.189	65.7072	-4.84469
132.34	65.7072	-4.98371
133.49	65.7072	-5.1047
134.641	65.7072	-5.15795
135.791	65.7072	-5.0836
136.941	65.7072	-4.96026
138.092	65.7072	-4.90507
139.242	65.7072	-4.90989
140.393	65.7072	-4.95335
141.543	65.7072	-4.91721
142.694	65.7072	-4.90833
143.844	65.7072	-4.92052
144.994	65.7072	-4.82982
146.145	65.7072	-4.69751
147.295	65.7072	-4.59223
148.446	65.7072	-4.58109
149.596	65.7072	-4.58235
150.747	65.7072	-4.6464
151.897	65.7072	-4.78042
153.047	65.7072	-4.86679
154.198	65.7072	-4.86716
155.348	65.7072	-4.76167
156.499	65.7072	-4.66414
157.649	65.7072	-4.6066
158.799	65.7072	-4.57147
159.95	65.7072	-4.5232
161.1	65.7072	-4.46369
162.251	65.7072	-4.42969
163.401	65.7072	-4.36696
164.552	65.7072	-4.3271
165.702	65.7072	-4.27512
166.852	65.7072	-4.18999
168.003	65.7072	-4.09537
169.153	65.7072	-3.99452
170.304	65.7072	-3.89901
171.454	65.7072	-3.85971
172.605	65.7072	-3.81344
173.755	65.7072	-3.70877
174.904	65.7146	-3.6556
176.049	65.8054	-3.54203
177.229	65.842	-3.47488
178.357	65.7172	-3.39358
179.449	65.8109	-3.33487
-174.31	64.641	-2.72452
-173.591	64.5064	-2.76232
-172.809	64.4889	-2.72492
59.2635	63.0499	-3.04113
59.9581	63.625	-3.05393
61.0135	63.6903	-3.0178
62.164	63.6903	-3.0259
63.3144	63.6903	-3.06093
64.4648	63.6903	-3.0706
65.6152	63.6903	-3.05907
66.7657	63.6903	-3.08221
67.9161	63.6903	-3.1071
69.0665	63.6903	-3.10816
70.2169	63.6903	-3.12404
71.3673	63.6903	-3.14862
72.5178	63.6903	-3.17347
73.6682	63.6903	-3.21242
74.8186	63.6903	-3.24327
75.969	63.6903	-3.27102
77.1195	63.6903	-3.30405
78.2699	63.6903	-3.3295
79.4203	63.6903	-3.33395
80.5707	63.6903	-3.31793
81.7211	63.6903	-3.29992
82.8716	63.6903	-3.30873
84.022	63.6903	-3.34191
85.1724	63.6903	-3.3816
86.3228	63.6903	-3.41774
87.4733	63.6903	-3.44289
88.6237	63.6903	-3.53317
89.7741	63.6903	-3.65391
90.9245	63.6903	-3.75208
92.075	63.6903	-3.8207
93.2254	63.6903	-3.88102
94.3758	63.6903	-3.94552
95.5262	63.6903	-4.04538
96.6766	63.6903	-4.19299
97.8271	63.6903	-4.29471
98.9775	63.6903	-4.31327
100.128	63.6903	-4.3017
101.278	63.6903	-4.35334
102.429	63.6903	-4.35551
103.579	63.6903	-4.30335
104.73	63.6903	-4.29726
105.88	63.6903	-4.31067
107.03	63.6903	-4.32269
108.181	63.6903	-4.33567
109.331	63.6903	-4.315
110.482	63.6903	-4.3252
111.632	63.6903	-4.34646
112.783	63.6903	-4.39894
113.933	63.6903	-4.47192
115.083	63.6903	-4.49321
116.234	63.6903	-4.51864
117.384	63.6903	-4.54917
118.535	63.6903	-4.5612
119.685	63.6903	-4.59293
120.836	63.6903	-4.61022
121.986	63.6903	-4.64135
123.136	63.6903	-4.70457
124.287	63.6903	-4.75521
125.437	63.6903	-4.77884
126.588	63.6903	-4.80165
127.738	63.6903	-4.86315
128.888	63.6903	-4.95699
130.039	63.6903	-4.96984
131.189	63.6903	-4.9936
132.34	63.6903	-5.01882
133.49	63.6903	-5.05694
134.641	63.6903	-5.09464
135.791	63.6903	-5.03066
136.941	63.6903	-4.91149
138.092	63.6903	-4.8579
139.242	63.6903	-4.87606
140.393	63.6903	-4.83483
141.543	63.6903	-4.82245
142.694	63.6903	-4.90229
143.844	63.6903	-4.90858
144.994	63.6903	-4.78043
146.145	63.6903	-4.66272
147.295	63.6903	-4.61182
148.446	63.6903	-4.54792
149.596	63.6903	-4.5343
150.747	63.6903	-4.57817
151.897	63.6903	-4.70244
153.047	63.6903	-4.76637
154.198	63.6903	-4.64567
155.348	63.6903	-4.5058
156.499	63.6903	-4.33998
157.649	63.6903	-4.29341
158.799	63.6903	-4.27942
159.95	63.6903	-4.18675
161.1	63.6903	-4.07518
162.251	63.6903	-4.03394
163.401	63.6903	-3.96665
164.552	63.6903	-3.87802
165.702	63.6903	-3.82173
166.852	63.6903	-3.7392
168.003	63.6903	-3.67065
169.153	63.6903	-3.64821
170.304	63.6903	-3.61321
171.454	63.6903	-3.58569
172.605	63.6903	-3.57987
173.755	63.6903	-3.49526
174.905	63.6903	-3.40663
176.055	63.6864	-3.30476
177.187	63.6509	-3.13437
178.283	63.4092	-2.911
179.175	62.9628	-2.69674
59.2749	61.2595	-2.9278
59.9263	61.7781	-2.84481
61.0135	61.8079	-2.7967
62.164	61.8079	-2.8254
63.3144	61.8079	-2.87286
64.4648	61.8079	-2.88875
65.6152	61.8079	-2.88266
66.7657	61.8079	-2.89396
67.9161	61.8079	-2.94471
69.0665	61.8079	-2.94994
70.2169	61.8079	-2.94999
71.3673	61.8079	-3.00361
72.5178	61.8079	-3.03656
73.6682	61.8079	-3.05183
74.8186	61.8079	-3.05892
75.969	61.8079	-3.07941
77.1195	61.8079	-3.116
78.2699	61.8079	-3.13785
79.4203	61.8079	-3.14016
80.5707	61.8079	-3.14735
81.7211	61.8079	-3.16882
82.8716	61.8079	-3.19248
84.022	61.8079	-3.21166
85.1724	61.8079	-3.23459
86.3228	61.8079	-3.25547
87.4733	61.8079	-3.29654
88.6237	61.8079	-3.32468
89.7741	61.8079	-3.36695
90.9245	61.8079	-3.42714
92.075	61.8079	-3.51589
93.2254	61.8079	-3.66905
94.3758	61.8079	-3.76232
95.5262	61.8079	-3.7978
96.6766	61.8079	-3.838
97.8271	61.8079	-3.90325
98.9775	61.8079	-3.97221
100.128	61.8079	-4.01812
101.278	61.8079	-4.03953
102.429	61.8079	-4.04961
103.579	61.8079	-4.06684
104.73	61.8079	-4.06258
105.88	61.8079	-4.04424
107.03	61.8079	-4.05689
108.181	61.8079	-4.07843
109.331	61.8079	-4.10533
110.482	61.8079	-4.11947
111.632	61.8079	-4.12216
112.783	61.8079	-4.13083
113.933	61.8079	-4.15031
115.083	61.8079	-4.14957
116.234	61.8079	-4.14159
117.384	61.8079	-4.15861
118.535	61.8079	-4.21442
119.685	61.8079	-4.27324
120.836	61.8079	-4.31796
121.986	61.8079	-4.35966
123.136	61.8079	-4.38069
124.287	61.8079	-4.41855
125.437	61.8079	-4.48963
126.588	61.8079	-4.58938
127.738	61.8079	-4.69733
128.888	61.8079	-4.80869
130.039	61.8079	-4.89826
131.189	61.8079	-4.99644
132.34	61.8079	-5.11259
133.49	61.8079	-5.24545
134.641	61.8079	-5.31285
135.791	61.8079	-5.16733
136.941	61.8079	-4.90982
138.092	61.8079	-4.68229
139.242	61.8079	-4.52487
140.393	61.8079	-4.44512
141.543	61.8079	-4.46087
142.694	61.8079	-4.4214
143.844	61.8079	-4.3823
144.994	61.8079	-4.34664
146.145	61.8079	-4.29858
147.295	61.8079	-4.31564
148.446	61.8079	-4.37841
149.596	61.8079	-4.41122
150.747	61.8079	-4.36508
151.897	61.8079	-4.37828
153.047	61.8079	-4.37606
154.198	61.8079	-4.36117
155.348	61.8079	-4.20459
156.446	61.9761	-3.85421
157.644	62.2386	-3.75199
158.785	62.2918	-3.55488
160.018	62.0035	-3.30582
161.077	61.8648	-3.33981
162.213	62.1168	-3.39058
163.119	62.2953	-3.28838
164.582	61.6342	-3.25486
165.705	61.8024	-3.29321
166.852	61.8079	-3.25552
168.003	61.8079	-3.27256
169.153	61.8079	-3.30375
170.304	61.8079	-3.32759
171.453	61.809	-3.24068
172.574	61.9626	-3.01783
173.719	62.1956	-2.89134
174.861	62.3311	-2.84321
175.985	62.4938	-2.79016
176.829	62.6152	-2.71066
178.442	62.5865	-2.60759
179.181	62.5713	-2.52436
58.9587	59.6542	-2.63399
59.8767	60.0153	-2.63749
61.0135	60.0342	-2.59921
62.164	60.0342	-2.64314
63.3144	60.0342	-2.69295
64.4648	60.0342	-2.73217
65.6152	60.0342	-2.73716
66.7657	60.0342	-2.75172
67.9161	60.0342	-2.78933
69.0665	60.0342	-2.8252
70.2169	60.0342	-2.82042
71.3673	60.0342	-2.82144
72.5178	60.0342	-2.83094
73.6682	60.0342	-2.83261
74.8186	60.0342	-2.85959
75.969	60.0342	-2.90961
77.1195	60.0342	-2.95003
78.2699	60.0342	-2.96422
79.4203	60.0342	-2.99483
80.5707	60.0342	-3.03628
81.7211	60.0342	-3.05325
82.8716	60.0342	-3.07538
84.022	60.0342	-3.10459
85.1724	60.0342	-3.12323
86.3228	60.0342	-3.1361
87.4733	60.0342	-3.15206
88.6237	60.0342	-3.1689
89.7741	60.0342	-3.17177
90.9245	60.0342	-3.24646
92.075	60.0342	-3.36608
93.2254	60.0342	-3.49553
94.3758	60.0342	-3.54292
95.5262	60.0342	-3.59441
96.6766	60.0342	-3.67624
97.8271	60.0342	-3.74097
98.9775	60.0342	-3.78386
100.128	60.0342	-3.7752
101.278	60.0342	-3.74217
102.429	60.0342	-3.72042
103.579	60.0342	-3.75877
104.73	60.0342	-3.80264
105.88	60.0342	-3.81451
107.03	60.0342	-3.81474
108.181	60.0342	-3.85139
109.331	60.0342	-3.91323
110.482	60.0342	-3.94459
111.632	60.0342	-3.93225
112.783	60.0342	-3.86571
113.933	60.0342	-3.81312
115.083	60.0342	-3.82033
116.234	60.0342	-3.83161
117.384	60.0342	-3.8479
118.535	60.0342	-3.95778
119.685	60.0342	-4.05771
120.836	60.0342	-4.12257
121.986	60.0342	-4.16922
123.136	60.0342	-4.15841
124.287	60.0342	-4.14795
125.437	60.0342	-4.19979
126.588	60.0342	-4.30677
127.738	60.0342	-4.3786
128.888	60.0342	-4.45076
130.039	60.0342	-4.54075
131.189	60.0342	-4.63832
132.34	60.0342	-4.74233
133.49	60.0342	-4.82291
134.641	60.0342	-4.87296
135.791	60.0342	-4.8545
136.941	60.0342	-4.77095
138.092	60.0342	-4.55012
139.242	60.0342	-4.21447
140.393	60.0342	-3.86696
141.543	60.0342	-3.6456
142.68	60.0754	-3.47413
143.84	60.1405	-3.44741
144.992	60.1443	-3.39879
146.14	60.1058	-3.43586
147.301	60.1083	-3.41906
148.449	60.1263	-3.41241
149.59	60.2996	-3.68356
150.751	60.2276	-3.63316
151.924	60.1085	-3.69228
153.044	60.0413	-3.69787
154.141	60.0893	-3.41316
155.218	60.6837	-3.31761
160.336	59.2851	-2.67346
161.2	59.5132	-2.81257
162.29	59.8334	-2.89844
163.321	60.1875	-2.82221
164.568	60.4239	-2.78729
165.632	60.5775	-2.75138
166.776	60.5151	-2.66749
167.95	60.7079	-2.78001
169.193	60.7102	-2.65148
170.254	60.5046	-2.42734
171.244	60.7526	-2.46303
172.048	60.8815	-2.25176
58.0569	57.555	-2.33003
58.9265	57.8504	-2.36221
59.8734	58.3467	-2.40797
61.0135	58.3508	-2.40911
62.164	58.3508	-2.44636
63.3144	58.3508	-2.50967
64.4648	58.3508	-2.56482
65.6152	58.3508	-2.60926
66.7657	58.3508	-2.63868
67.9161	58.3508	-2.67817
69.0665	58.3508	-2.7008
70.2169	58.3508	-2.71723
71.3673	58.3508	-2.74611
72.5178	58.3508	-2.75727
73.6682	58.3508	-2.7597
74.8186	58.3508	-2.77118
75.969	58.3508	-2.78817
77.1195	58.3508	-2.83835
78.2699	58.3508	-2.85281
79.4203	58.3508	-2.87264
80.5707	58.3508	-2.90688
81.7211	58.3508	-2.91415
82.8716	58.3508	-2.93161
84.022	58.3508	-2.95979
85.1724	58.3508	-2.97256
86.3228	58.3508	-2.96052
87.4733	58.3508	-2.93157
88.6237	58.3508	-2.93744
89.7741	58.3508	-2.97211
90.9245	58.3508	-3.01177
92.075	58.3508	-3.05244
93.2254	58.3508	-3.15149
94.3758	58.3508	-3.24022
95.5262	58.3508	-3.29737
96.6766	58.3508	-3.33773
97.8271	58.3508	-3.36605
98.9775	58.3508	-3.39468
100.128	58.3508	-3.45142
101.278	58.3508	-3.4791
102.429	58.3508	-3.45078
103.579	58.3508	-3.47696
104.73	58.3508	-3.53911
105.88	58.3508	-3.58575
107.03	58.3508	-3.63045
108.181	58.3508	-3.64643
109.331	58.3508	-3.64388
110.482	58.3508	-3.64869
111.632	58.3508	-3.65093
112.783	58.3508	-3.70265
113.933	58.3508	-3.79153
115.083	58.3508	-3.85621
116.234	58.3508	-3.83631
117.384	58.3508	-3.76099
118.535	58.3508	-3.6881
119.685	58.3508	-3.78645
120.836	58.3508	-3.86622
121.986	58.3508	-3.90037
123.136	58.3508	-3.91312
124.287	58.3508	-3.8707
125.437	58.3508	-3.93764
126.588	58.3508	-4.03706
127.738	58.3508	-4.08361
128.888	58.3508	-4.13118
130.039	58.3508	-4.19438
131.189	58.3508	-4.28456
132.34	58.3508	-4.30694
133.49	58.3508	-4.30146
134.641	58.3508	-4.35965
135.791	58.3508	-4.38236
136.941	58.3508	-4.33429
138.092	58.3508	-4.12952
139.242	58.3508	-3.76943
140.323	58.5169	-3.38274
141.422	58.8805	-3.17114
142.207	59.1318	-3.06671
146.004	59.1633	-2.73669
151.239	59.0203	-2.70396
151.829	59.0286	-2.86739
152.802	59.072	-3.05146
154.079	59.1246	-2.79979
154.774	59.1717	-2.52245
156.972	57.7028	-2.26171
157.729	57.73	-2.5227
158.87	57.9453	-2.70152
159.987	58.2925	-2.79607
161.1	58.3508	-2.88366
162.147	58.395	-2.53516
163.013	57.7062	-2.14015
164.33	58.9803	-2.10062
57.7842	56.6321	-2.32252
58.7113	56.8197	-2.31092
59.8633	56.7439	-2.33722
61.0135	56.7438	-2.32972
62.164	56.7438	-2.39022
63.3144	56.7438	-2.50765
64.4648	56.7438	-2.56112
65.6152	56.7438	-2.58702
66.7657	56.7438	-2.62817
67.9161	56.7438	-2.67366
69.0665	56.7438	-2.69614
70.2169	56.7438	-2.70496
71.3673	56.7438	-2.73937
72.5178	56.7438	-2.75271
73.6682	56.7438	-2.77078
74.8186	56.7438	-2.78145
75.969	56.7438	-2.79738
77.1195	56.7438	-2.82547
78.2699	56.7438	-2.82944
79.4203	56.7438	-2.83126
80.5707	56.7438	-2.83186
81.7211	56.7438	-2.82134
82.8716	56.7438	-2.82893
84.022	56.7438	-2.82463
85.1724	56.7438	-2.7689
86.3228	56.7438	-2.75537
87.4733	56.7438	-2.71976
88.6237	56.7438	-2.70906
89.7741	56.7438	-2.72684
90.9245	56.7438	-2.75054
92.075	56.7438	-2.79967
93.2254	56.7438	-2.84112
94.3758	56.7438	-2.94637
95.5262	56.7438	-2.98574
96.6766	56.7438	-3.00188
97.8271	56.7438	-3.01571
98.9775	56.7438	-3.07521
100.128	56.7438	-3.14667
101.278	56.7438	-3.22064
102.429	56.7438	-3.27827
103.579	56.7438	-3.30097
104.73	56.7438	-3.35574
105.88	56.7438	-3.4108
107.03	56.7438	-3.45824
108.181	56.7438	-3.48955
109.331	56.7438	-3.71664
110.482	56.7438	-3.71682
111.632	56.7438	-3.65417
112.783	56.7438	-3.7137
113.933	56.7438	-3.77381
115.083	56.7438	-3.79297
116.234	56.7438	-3.85238
117.384	56.7438	-3.9208
118.535	56.7438	-3.85614
119.685	56.7438	-3.86808
120.836	56.7438	-3.84516
121.986	56.7438	-3.88172
123.136	56.7438	-3.83456
124.287	56.7438	-3.76853
125.437	56.7438	-3.80565
126.588	56.7438	-3.90187
127.738	56.7438	-3.97165
128.888	56.7438	-4.03138
130.039	56.7438	-4.1181
131.189	56.7438	-4.16372
132.34	56.7438	-4.13002
133.49	56.7438	-3.99587
134.641	56.7438	-3.94806
135.791	56.7438	-3.86889
136.938	56.7486	-3.69917
138.003	56.9738	-3.3728
139.049	57.3361	-3.13994
139.832	57.5182	-2.90989
155.836	56.1605	-2.16236
156.571	56.5253	-2.41997
157.649	56.7438	-2.73272
158.799	56.7438	-2.89094
159.95	56.7438	-2.88269
161.1	56.7438	-2.60836
162.193	56.837	-2.25176
163.056	56.3815	-1.85953
57.693	54.9322	-2.2884
58.7455	54.8908	-2.35923
59.9092	55.2677	-2.31702
61.0135	55.2024	-2.3633
62.164	55.2024	-2.45729
63.3144	55.2024	-2.53705
64.4648	55.2024	-2.58031
65.6152	55.2024	-2.61875
66.7657	55.2024	-2.6292
67.9161	55.2024	-2.637
69.0665	55.2024	-2.67061
70.2169	55.2024	-2.68819
71.3673	55.2024	-2.71586
72.5178	55.2024	-2.7535
73.6682	55.2024	-2.7887
74.8186	55.2024	-2.81256
75.969	55.2024	-2.80336
77.1195	55.2024	-2.83156
78.2699	55.2024	-2.82659
79.4203	55.2024	-2.84252
80.5707	55.2024	-2.83341
81.7211	55.2024	-2.80645
82.8716	55.2024	-2.76034
84.022	55.2024	-2.74136
85.1724	55.2024	-2.69345
86.3228	55.2024	-2.611
87.4733	55.2024	-2.42196
88.6237	55.2024	-2.38706
89.7741	55.2024	-2.62098
90.9245	55.2024	-2.68381
92.075	55.2024	-2.7414
93.2254	55.2024	-2.73459
94.3758	55.2024	-2.73314
95.5262	55.2024	-2.70066
96.6766	55.2024	-2.67159
97.8271	55.2024	-2.71233
98.9775	55.2024	-2.81476
100.128	55.2024	-2.95534
101.278	55.2024	-3.12915
102.429	55.2024	-3.2098
103.579	55.2024	-3.23892
104.73	55.2024	-3.29125
105.88	55.2024	-3.33965
107.03	55.2024	-3.35238
108.181	55.2024	-3.40973
109.331	55.2024	-3.49005
110.482	55.2024	-3.76354
111.632	55.2024	-3.7205
112.783	55.2024	-3.70825
113.933	55.2024	-3.71676
115.083	55.2024	-3.76866
116.234	55.2024	-3.84665
117.384	55.2024	-3.9009
118.535	55.2024	-3.83533
119.685	55.2024	-3.71814
120.836	55.2024	-3.75456
121.986	55.2024	-3.80899
123.136	55.2024	-3.73085
124.287	55.2024	-3.62191
125.437	55.2024	-3.55179
126.588	55.2024	-3.54556
127.738	55.2024	-3.58942
128.888	55.2024	-3.68816
130.039	55.2024	-3.85518
131.189	55.2024	-3.98397
132.34	55.2024	-3.97633
133.49	55.2024	-3.86518
134.639	55.2036	-3.59591
135.729	55.561	-3.3061
136.696	55.8144	-3.04911
137.765	54.9368	-2.89099
155.765	55.2236	-1.96347
156.499	55.2024	-2.31433
157.649	55.2024	-2.80585
158.799	55.2024	-2.6512
159.95	55.2024	-2.46239
161.1	55.2431	-2.17883
161.824	55.1295	-1.71716
166.113	55.1815	-1.27543
166.459	54.8769	-1.16273
167.718	54.7137	-0.753031
57.9679	54.4261	-2.36358
59.0878	53.4978	-2.43427
59.8904	53.6696	-2.43364
61.0135	53.7181	-2.43502
62.164	53.7181	-2.50921
63.3144	53.7181	-2.57576
64.4648	53.7181	-2.61119
65.6152	53.7181	-2.62557
66.7657	53.7181	-2.62917
67.9161	53.7181	-2.61385
69.0665	53.7181	-2.61631
70.2169	53.7181	-2.63298
71.3673	53.7181	-2.67485
72.5178	53.7181	-2.74018
73.6682	53.7181	-2.77519
74.8186	53.7181	-2.78251
75.969	53.7181	-2.80591
77.1195	53.7181	-2.81715
78.2699	53.7181	-2.81004
79.4203	53.7181	-2.79512
80.5707	53.7181	-2.77896
81.7211	53.7181	-2.73976
82.8716	53.7181	-2.68702
84.022	53.7181	-2.65149
85.1724	53.7181	-2.65632
86.3228	53.7181	-2.58509
87.4733	53.7181	-2.29289
88.6237	53.7181	-2.16464
89.7741	53.7181	-2.60693
90.9245	53.7181	-2.62277
92.075	53.7181	-2.67365
93.2254	53.7181	-2.53668
94.3758	53.7181	-2.69555
95.5262	53.7181	-2.91517
96.6766	53.7181	-3.01454
97.8271	53.7181	-2.90325
98.9775	53.7181	-2.80672
100.128	53.7181	-2.77787
101.278	53.7181	-2.87837
102.429	53.7181	-3.05719
103.579	53.7181	-3.13962
104.73	53.7181	-3.23868
105.88	53.7181	-3.24341
107.03	53.7181	-3.23886
108.181	53.7181	-3.15526
109.331	53.7181	-3.22603
110.482	53.7181	-3.44158
111.632	53.7181	-3.54105
112.783	53.7181	-3.49906
113.933	53.7181	-3.55369
115.083	53.7181	-3.71673
116.234	53.7181	-3.85564
117.384	53.7181	-3.90466
118.535	53.7181	-3.79638
119.685	53.7181	-3.74441
120.836	53.7181	-3.71997
121.986	53.7181	-3.6777
123.136	53.7181	-3.58586
124.287	53.7181	-3.51148
125.437	53.7181	-3.472
126.588	53.7181	-3.47831
127.738	53.7181	-3.53493
128.888	53.7181	-3.63101
130.039	53.7181	-3.78492
131.189	53.7181	-3.86966
132.34	53.7181	-3.81774
133.49	53.7181	-3.72439
134.641	53.7181	-3.59363
135.791	53.7181	-3.2613
136.9	53.6005	-3.34527
138.128	53.3345	-3.37431
139.255	53.6039	-3.14164
140.288	53.4504	-2.98752
141.163	53.1957	-2.77871
142.719	53.474	-2.62366
143.285	53.0648	-2.55715
155.853	54.2646	-1.78867
156.523	53.7389	-1.95201
157.649	53.7181	-2.29225
158.788	53.7481	-2.04936
159.722	53.893	-1.66227
160.536	54.4412	-1.61658
50.9833	51.6479	-2.25974
52.1455	51.648	-2.29094
52.4157	51.6281	-2.30669
59.0387	52.6895	-2.4205
59.973	52.561	-2.46032
61.0202	52.2957	-2.4985
62.164	52.284	-2.5484
63.3144	52.284	-2.6109
64.4648	52.284	-2.62324
65.6152	52.284	-2.6456
66.7657	52.284	-2.66438
67.9161	52.284	-2.6907
69.0665	52.284	-2.67951
70.2169	52.284	-2.65442
71.3673	52.284	-2.6339
72.5178	52.284	-2.62102
73.6682	52.284	-2.63358
74.8186	52.284	-2.66895
75.969	52.284	-2.71593
77.1195	52.284	-2.74412
78.2699	52.284	-2.72274
79.4203	52.284	-2.66183
80.5707	52.284	-2.65176
81.7211	52.284	-2.58984
82.8716	52.284	-2.49014
84.022	52.284	-2.42447
85.1724	52.284	-2.3787
86.3228	52.284	-2.24184
87.4733	52.284	-2.1622
88.6237	52.284	-2.41256
89.7741	52.284	-2.63229
90.9245	52.284	-2.82439
92.075	52.284	-2.98273
93.2254	52.284	-3.08558
94.3758	52.284	-3.2536
95.5262	52.284	-3.22927
96.6766	52.284	-3.12376
97.8271	52.284	-3.15053
98.9775	52.284	-3.28245
100.128	52.284	-3.24764
101.278	52.284	-3.05567
102.429	52.284	-2.78608
103.579	52.284	-2.74178
104.73	52.284	-2.87402
105.88	52.284	-3.04814
107.03	52.284	-3.0957
108.181	52.284	-3.10667
109.331	52.284	-3.17079
110.482	52.284	-3.19948
111.632	52.284	-3.30156
112.783	52.284	-3.31569
113.933	52.284	-3.35309
115.083	52.284	-3.44841
116.234	52.284	-3.57076
117.384	52.284	-3.66337
118.535	52.284	-3.68591
119.685	52.284	-3.69822
120.836	52.284	-3.70635
121.986	52.284	-3.65815
123.136	52.284	-3.52763
124.287	52.284	-3.38812
125.437	52.284	-3.30996
126.588	52.284	-3.31632
127.738	52.284	-3.38816
128.888	52.284	-3.48854
130.039	52.284	-3.58238
131.189	52.284	-3.62798
132.34	52.284	-3.60201
133.49	52.284	-3.54567
134.641	52.284	-3.53914
135.791	52.284	-3.31436
136.941	52.284	-3.43979
138.092	52.284	-3.46941
139.242	52.284	-3.20935
140.391	52.2849	-3.00372
141.93	52.2405	-2.77913
142.667	52.2909	-2.65609
143.299	52.7319	-2.55576
156.698	52.3617	-1.61957
157.631	52.3085	-1.68736
158.377	52.5656	-1.54361
47.5697	50.3096	-2.10213
48.8262	50.4223	-2.14659
49.5892	50.6249	-2.20094
50.6889	50.8524	-2.24046
51.8188	50.8739	-2.28137
52.9575	50.8508	-2.3332
54.0022	50.6551	-2.3589
55.1685	50.5053	-2.37925
56.4805	50.5796	-2.40039
57.5681	50.6133	-2.44177
58.6216	50.5702	-2.4909
59.9097	50.4523	-2.53501
61.0769	50.5017	-2.5808
62.1648	50.8941	-2.60878
63.3144	50.8946	-2.64543
64.4648	50.8946	-2.62681
65.6152	50.8946	-2.62211
66.7657	50.8946	-2.63523
67.9161	50.8946	-2.66136
69.0665	50.8946	-2.6591
70.2169	50.8946	-2.61255
71.3673	50.8946	-2.56332
72.5178	50.8946	-2.55811
73.6682	50.8946	-2.52284
74.8186	50.8946	-2.49135
75.969	50.8946	-2.50509
77.1195	50.8946	-2.55243
78.2699	50.8946	-2.63385
79.4203	50.8946	-2.61711
80.5707	50.8946	-2.55094
81.7211	50.8946	-2.3923
82.8716	50.8946	-2.27041
84.022	50.8946	-2.4747
85.1724	50.8946	-2.53257
86.3228	50.8946	-2.50387
87.4733	50.8946	-2.64716
88.6237	50.8946	-2.96701
89.7741	50.8946	-3.12979
90.9245	50.8946	-3.02766
92.075	50.8946	-3.18899
93.2254	50.8946	-3.44019
94.3758	50.8946	-3.39438
95.5262	50.8946	-3.23633
96.6766	50.8946	-3.20742
97.8271	50.8946	-3.22434
98.9775	50.8946	-3.37919
100.128	50.8946	-3.39241
101.278	50.8946	-3.22795
102.429	50.8946	-3.12781
103.579	50.8946	-2.92942
104.73	50.8946	-2.85721
105.88	50.8946	-3.12312
107.03	50.8946	-3.14175
108.181	50.8946	-3.02371
109.331	50.8946	-3.02692
110.482	50.8946	-3.03
111.632	50.8946	-3.03924
112.783	50.8946	-3.02701
113.933	50.8946	-3.04113
115.083	50.8946	-3.20101
116.234	50.8946	-3.41994
117.384	50.8946	-3.5144
118.535	50.8946	-3.52355
119.685	50.8946	-3.53417
120.836	50.8946	-3.57188
121.986	50.8946	-3.46909
123.136	50.8946	-3.26118
124.287	50.8946	-3.1825
125.437	50.8946	-3.23065
126.588	50.8946	-3.27067
127.738	50.8946	-3.28265
128.888	50.8946	-3.37846
130.039	50.8946	-3.45603
131.189	50.8946	-3.56434
132.34	50.8946	-3.557
133.49	50.8946	-3.54249
134.641	50.8946	-3.5506
135.791	50.8946	-3.36282
136.941	50.8946	-3.26281
138.092	50.8946	-3.22002
139.242	50.8946	-3.09786
140.233	50.9562	-2.85194
142.091	50.611	-2.51957
142.709	50.8901	-2.5468
143.466	50.7515	-2.50104
155.662	50.3463	-0.772873
156.809	51.3322	-1.1801
157.284	51.4276	-1.3897
47.3675	49.4921	-2.04541
48.337	49.45	-2.09261
49.5093	49.5451	-2.14992
50.6597	49.5451	-2.18889
51.8102	49.5451	-2.23748
52.9606	49.5451	-2.2636
54.111	49.5451	-2.30142
55.2614	49.5451	-2.33857
56.4118	49.5451	-2.38777
57.5623	49.5451	-2.42768
58.7127	49.5451	-2.4844
59.8631	49.5451	-2.50299
61.0135	49.5451	-2.54693
62.164	49.5451	-2.55615
63.3144	49.5451	-2.5628
64.4648	49.5451	-2.52079
65.6152	49.5451	-2.46646
66.7657	49.5451	-2.53859
67.9161	49.5451	-2.65583
69.0665	49.5451	-2.65509
70.2169	49.5451	-2.60357
71.3673	49.5451	-2.52699
72.5178	49.5451	-2.47641
73.6682	49.5451	-2.46774
74.8186	49.5451	-2.47773
75.969	49.5451	-2.50316
77.1195	49.5451	-2.54035
78.2699	49.5451	-2.58194
79.4203	49.5451	-2.56762
80.5707	49.5451	-2.53547
81.7211	49.5451	-2.50582
82.8716	49.5451	-2.45667
84.022	49.5451	-2.36574
85.1724	49.5451	-2.56123
86.3228	49.5451	-2.76799
87.4733	49.5451	-3.07535
88.6237	49.5451	-3.21124
89.7741	49.5451	-3.29607
90.9245	49.5451	-3.22994
92.075	49.5451	-3.31735
93.2254	49.5451	-3.50668
94.3758	49.5451	-3.4666
95.5262	49.5451	-3.33318
96.6766	49.5451	-3.28654
97.8271	49.5451	-3.25503
98.9775	49.5451	-3.20601
100.128	49.5451	-3.08937
101.278	49.5451	-2.96797
102.429	49.5451	-2.91969
103.579	49.5451	-2.93474
104.73	49.5451	-3.01363
105.88	49.5451	-3.10051
107.03	49.5451	-3.05989
108.181	49.5451	-3.06974
109.331	49.5451	-3.11716
110.482	49.5451	-3.10795
111.632	49.5451	-3.0346
112.783	49.5451	-3.03056
113.933	49.5451	-2.97626
115.083	49.5451	-3.10642
116.234	49.5451	-3.24664
117.384	49.5451	-3.33181
118.535	49.5451	-3.39606
119.685	49.5451	-3.41657
120.836	49.5451	-3.37735
121.986	49.5451	-3.21688
123.136	49.5451	-2.96036
124.287	49.5451	-2.95726
125.437	49.5451	-3.08804
126.588	49.5451	-3.16355
127.738	49.5451	-3.1465
128.888	49.5451	-3.18179
130.039	49.5451	-3.19346
131.189	49.5451	-3.27903
132.34	49.5451	-3.31482
133.49	49.5451	-3.21899
134.641	49.5451	-3.17101
135.791	49.5451	-3.06613
136.941	49.5451	-2.97534
138.092	49.5451	-3.00444
139.242	49.5451	-2.93523
140.145	49.5852	-2.69431
142.073	49.0868	-2.18432
142.673	49.5725	-2.41531
143.729	49.7013	-2.37677
144.547	48.9308	-2.24782
154.703	49.3887	-0.925386
155.407	50.1506	-1.007
46.5885	48.4905	-1.91862
47.3076	48.3986	-1.95578
48.3805	48.2656	-1.99498
49.5093	48.2315	-2.04481
50.6597	48.2315	-2.09984
51.8102	48.2315	-2.14035
52.9606	48.2315	-2.15769
54.111	48.2315	-2.19115
55.2614	48.2315	-2.24109
56.4118	48.2315	-2.29077
57.5623	48.2315	-2.32741
58.7127	48.2315	-2.35576
59.8631	48.2315	-2.40913
61.0135	48.2315	-2.42374
62.164	48.2315	-2.42744
63.3144	48.2315	-2.41857
64.4648	48.2315	-2.39134
65.6152	48.2315	-2.38816
66.7657	48.2315	-2.48838
67.9161	48.2315	-2.54601
69.0665	48.2315	-2.53544
70.2169	48.2315	-2.47342
71.3673	48.2315	-2.43271
72.5178	48.2315	-2.48186
73.6682	48.2315	-2.52341
74.8186	48.2315	-2.57007
75.969	48.2315	-2.55285
77.1195	48.2315	-2.57995
78.2699	48.2315	-2.58877
79.4203	48.2315	-2.60564
80.5707	48.2315	-2.58187
81.7211	48.2315	-2.61923
82.8716	48.2315	-2.51078
84.022	48.2315	-2.40664
85.1724	48.2315	-2.39877
86.3228	48.2315	-2.48738
87.4733	48.2315	-2.7585
88.6237	48.2315	-3.10314
89.7741	48.2315	-3.30172
90.9245	48.2315	-3.23626
92.075	48.2315	-3.08661
93.2254	48.2315	-3.22865
94.3758	48.2315	-3.29432
95.5262	48.2315	-3.24537
96.6766	48.2315	-3.26716
97.8271	48.2315	-3.24604
98.9775	48.2315	-3.20704
100.128	48.2315	-3.08676
101.278	48.2315	-2.907
102.429	48.2315	-2.8541
103.579	48.2315	-2.86136
104.73	48.2315	-2.98492
105.88	48.2315	-3.12767
107.03	48.2315	-3.18799
108.181	48.2315	-3.28701
109.331	48.2315	-3.27672
110.482	48.2315	-3.14989
111.632	48.2315	-3.13438
112.783	48.2315	-3.08158
113.933	48.2315	-3.01443
115.083	48.2315	-3.08187
116.234	48.2315	-3.14509
117.384	48.2315	-3.1671
118.535	48.2315	-3.20457
119.685	48.2315	-3.21309
120.836	48.2315	-3.12461
121.986	48.2315	-2.83276
123.136	48.2315	-2.6984
124.287	48.2315	-2.82958
125.437	48.2315	-2.93128
126.588	48.2315	-2.98296
127.738	48.2315	-2.99634
128.888	48.2315	-2.94656
130.039	48.2315	-2.89144
131.189	48.2315	-2.90862
132.34	48.2315	-2.95903
133.49	48.2315	-2.94559
134.641	48.2315	-2.88567
135.791	48.2315	-2.79077
136.941	48.2315	-2.86931
138.092	48.2315	-3.01778
139.18	48.3162	-2.75394
139.996	48.6071	-2.38071
142.017	48.6772	-2.03282
142.421	48.3205	-2.00377
144.661	48.7874	-2.23726
154.087	48.8095	-0.872013
48.7348	47.3451	-1.87649
49.5214	46.9626	-1.88362
50.6597	46.9505	-1.9456
51.8102	46.9505	-1.99092
52.9606	46.9505	-2.02973
54.111	46.9505	-2.05716
55.2614	46.9505	-2.10733
56.4118	46.9505	-2.14377
57.5623	46.9505	-2.19244
58.7127	46.9505	-2.24765
59.8631	46.9505	-2.31644
61.0135	46.9505	-2.32161
62.164	46.9505	-2.28859
63.3144	46.9505	-2.24573
64.4648	46.9505	-2.20787
65.6152	46.9505	-2.21133
66.7657	46.9505	-2.26844
67.9161	46.9505	-2.29608
69.0665	46.9505	-2.29346
70.2169	46.9505	-2.27451
71.3673	46.9505	-2.30755
72.5178	46.9505	-2.41183
73.6682	46.9505	-2.45404
74.8186	46.9505	-2.47685
75.969	46.9505	-2.46985
77.1195	46.9505	-2.47119
78.2699	46.9505	-2.48192
79.4203	46.9505	-2.36149
80.5707	46.9505	-2.23476
81.7211	46.9505	-2.27239
82.8716	46.9505	-2.43123
84.022	46.9505	-2.53874
85.1724	46.9505	-2.68823
86.3228	46.9505	-2.73486
87.4733	46.9505	-2.686
88.6237	46.9505	-2.68053
89.7741	46.9505	-2.87455
90.9245	46.9505	-3.23854
92.075	46.9505	-3.29672
93.2254	46.9505	-3.17523
94.3758	46.9505	-3.04279
95.5262	46.9505	-3.06109
96.6766	46.9505	-3.10119
97.8271	46.9505	-3.25329
98.9775	46.9505	-3.229
100.128	46.9505	-3.21804
101.278	46.9505	-3.10643
102.429	46.9505	-2.85599
103.579	46.9505	-2.81519
104.73	46.9505	-2.91965
105.88	46.9505	-3.00074
107.03	46.9505	-3.02198
108.181	46.9505	-3.05528
109.331	46.9505	-3.12238
110.482	46.9505	-3.14419
111.632	46.9505	-3.15739
112.783	46.9505	-3.11326
113.933	46.9505	-3.04119
115.083	46.9505	-3.00205
116.234	46.9505	-3.00385
117.384	46.9505	-3.03272
118.535	46.9505	-3.0323
119.685	46.9505	-3.03273
120.836	46.9505	-2.77168
121.986	46.9505	-2.54979
123.136	46.9505	-2.59252
124.287	46.9505	-2.72666
125.437	46.9505	-2.81366
126.588	46.9505	-2.82457
127.738	46.9505	-2.78494
128.888	46.9505	-2.78575
130.039	46.9505	-2.72879
131.189	46.9505	-2.7533
132.34	46.9505	-2.79849
133.49	46.9505	-2.829
134.641	46.9505	-2.75444
135.791	46.9505	-2.71034
136.941	46.9505	-2.83507
138.019	47.0142	-2.66369
138.835	47.4146	-2.43534
142.011	46.8354	-1.72694
142.558	47.0103	-1.79055
143.439	46.5479	-1.79474
151.982	46.9411	-0.628463
49.704	45.6292	-1.67704
50.6597	45.6991	-1.73276
51.8102	45.6991	-1.76659
52.9606	45.6991	-1.79735
54.111	45.6991	-1.85261
55.2614	45.6991	-1.94078
56.4118	45.6991	-2.01295
57.5623	45.6991	-2.09299
58.7127	45.6991	-2.20488
59.8631	45.6991	-2.2882
61.0135	45.6991	-2.24493
62.164	45.6991	-2.13416
63.3144	45.6991	-2.0693
64.4648	45.6991	-2.03384
65.6152	45.6991	-2.02204
66.7657	45.6991	-2.02313
67.9161	45.6991	-2.04856
69.0665	45.6991	-2.06272
70.2169	45.6991	-2.07963
71.3673	45.6991	-2.15681
72.5178	45.6991	-2.2954
73.6682	45.6991	-2.37786
74.8186	45.6991	-2.38519
75.969	45.6991	-2.36608
77.1195	45.6991	-2.25188
78.2699	45.6991	-2.04367
79.4203	45.6991	-1.88145
80.5707	45.6991	-2.06453
81.7211	45.6991	-2.29922
82.8716	45.6991	-2.51108
84.022	45.6991	-2.5282
85.1724	45.6991	-2.37445
86.3228	45.6991	-2.57144
87.4733	45.6991	-2.70584
88.6237	45.6991	-2.65951
89.7741	45.6991	-2.70536
90.9245	45.6991	-2.88607
92.075	45.6991	-2.87384
93.2254	45.6991	-3.01648
94.3758	45.6991	-3.02891
95.5262	45.6991	-2.94367
96.6766	45.6991	-3.08608
97.8271	45.6991	-3.01568
98.9775	45.6991	-2.85211
100.128	45.6991	-2.78542
101.278	45.6991	-2.86621
102.429	45.6991	-2.76911
103.579	45.6991	-2.73893
104.73	45.6991	-2.84512
105.88	45.6991	-2.8786
107.03	45.6991	-2.88134
108.181	45.6991	-2.93177
109.331	45.6991	-2.96178
110.482	45.6991	-3.01807
111.632	45.6991	-3.05017
112.783	45.6991	-3.0461
113.933	45.6991	-3.05718
115.083	45.6991	-2.98088
116.234	45.6991	-2.89989
117.384	45.6991	-2.90272
118.535	45.6991	-2.83799
119.685	45.6991	-2.7011
120.836	45.6991	-2.42559
121.986	45.6991	-2.32838
123.136	45.6991	-2.42503
124.287	45.6991	-2.54169
125.437	45.6991	-2.61809
126.588	45.6991	-2.60071
127.738	45.6991	-2.53971
128.888	45.6991	-2.57822
130.039	45.6991	-2.62874
131.189	45.6991	-2.58692
132.34	45.6991	-2.60735
133.49	45.6991	-2.62985
134.641	45.6991	-2.64882
135.791	45.6991	-2.64347
136.877	45.7861	-2.43001
137.738	46.0996	-2.20655
141.868	45.249	-1.26622
142.232	45.1793	-1.35771
143.462	46.218	-1.73733
147.789	45.1347	-1.2158
148.336	45.304	-1.19768
149.861	45.8475	-1.02447
150.301	46.1099	-0.981853
48.8474	44.7081	-1.48583
49.5234	44.4857	-1.44062
50.6597	44.4748	-1.46351
51.8102	44.4748	-1.52073
52.9606	44.4748	-1.59002
54.111	44.4748	-1.7153
55.2614	44.4748	-1.77926
56.4118	44.4748	-1.86218
57.5623	44.4748	-1.97116
58.7127	44.4748	-2.06329
59.8631	44.4748	-2.14664
61.0135	44.4748	-2.09349
62.164	44.4748	-1.933
63.3144	44.4748	-1.84558
64.4648	44.4748	-1.80403
65.6152	44.4748	-1.82049
66.7657	44.4748	-1.81996
67.9161	44.4748	-1.82342
69.0665	44.4748	-1.76502
70.2169	44.4748	-1.78495
71.3673	44.4748	-1.84476
72.5178	44.4748	-1.92588
73.6682	44.4748	-2.01419
74.8186	44.4748	-2.042
75.969	44.4748	-1.96939
77.1195	44.4748	-1.86252
78.2699	44.4748	-1.80414
79.4203	44.4748	-2.06881
80.5707	44.4748	-2.18749
81.7211	44.4748	-2.18736
82.8716	44.4748	-2.31528
84.022	44.4748	-2.35686
85.1724	44.4748	-2.19733
86.3228	44.4748	-2.19485
87.4733	44.4748	-2.29187
88.6237	44.4748	-2.41865
89.7741	44.4748	-2.40015
90.9245	44.4748	-2.51142
92.075	44.4748	-2.66323
93.2254	44.4748	-2.57469
94.3758	44.4748	-2.50704
95.5262	44.4748	-2.7081
96.6766	44.4748	-2.53762
97.8271	44.4748	-2.64345
98.9775	44.4748	-2.65987
100.128	44.4748	-2.64078
101.278	44.4748	-2.57607
102.429	44.4748	-2.64355
103.579	44.4748	-2.61106
104.73	44.4748	-2.68966
105.88	44.4748	-2.70144
107.03	44.4748	-2.71133
108.181	44.4748	-2.77048
109.331	44.4748	-2.76242
110.482	44.4748	-2.79037
111.632	44.4748	-2.87328
112.783	44.4748	-2.92127
113.933	44.4748	-2.90816
115.083	44.4748	-2.86033
116.234	44.4748	-2.75798
117.384	44.4748	-2.74056
118.535	44.4748	-2.58191
119.685	44.4748	-2.29834
120.836	44.4748	-2.14137
121.986	44.4748	-2.16802
123.136	44.4748	-2.24425
124.287	44.4748	-2.33309
125.437	44.4748	-2.38572
126.588	44.4748	-2.37344
127.738	44.4748	-2.4172
128.888	44.4748	-2.53389
130.039	44.4748	-2.54585
131.189	44.4748	-2.42432
132.34	44.4748	-2.37929
133.49	44.4748	-2.463
134.641	44.4748	-2.48307
135.678	44.6154	-2.28184
136.484	44.9656	-1.97459
141.912	44.4459	-1.01488
142.611	44.3714	-1.23478
143.717	44.0368	-1.41951
145.02	44.0276	-1.37156
146.052	44.2448	-1.13818
147.364	44.7913	-1.22929
147.926	45.039	-1.29512
40.5068	43.3454	-0.119174
41.4644	43.0261	-0.17188
42.5619	42.9284	-0.963071
43.4417	42.7804	-1.33133
44.5549	42.7123	-1.65543
49.6916	43.3873	-1.25431
50.6597	43.2753	-1.22649
51.8102	43.2753	-1.27724
52.9606	43.2753	-1.43147
54.111	43.2753	-1.5524
55.2614	43.2753	-1.6586
56.4118	43.2753	-1.71519
57.5623	43.2753	-1.75948
58.7127	43.2753	-1.74769
59.8631	43.2753	-1.74069
61.0135	43.2753	-1.744
62.164	43.2753	-1.65158
63.3144	43.2753	-1.59315
64.4648	43.2753	-1.5706
65.6152	43.2753	-1.55833
66.7657	43.2753	-1.53748
67.9161	43.2753	-1.47411
69.0665	43.2753	-1.381
70.2169	43.2753	-1.37484
71.3673	43.2753	-1.35395
72.5178	43.2753	-1.49215
73.6682	43.2753	-1.3894
74.8186	43.2753	-1.52908
75.969	43.2753	-1.71251
77.1195	43.2753	-1.77915
78.2699	43.2753	-1.76382
79.4203	43.2753	-1.73939
80.5707	43.2753	-1.85845
81.7211	43.2753	-1.94114
82.8716	43.2753	-2.20845
84.022	43.2753	-2.4115
85.1724	43.2753	-2.68985
86.3228	43.2753	-2.60174
87.4733	43.2753	-2.41949
88.6237	43.2753	-2.38523
89.7741	43.2753	-2.50801
90.9245	43.2753	-2.34171
92.075	43.2753	-2.27495
93.2254	43.2753	-2.47174
94.3758	43.2753	-2.63475
95.5262	43.2753	-2.21451
96.6766	43.2753	-2.32654
97.8271	43.2753	-2.27967
98.9775	43.2753	-2.30861
100.128	43.2753	-2.39497
101.278	43.2753	-2.44225
102.429	43.2753	-2.48496
103.579	43.2753	-2.56187
104.73	43.2753	-2.5128
105.88	43.2753	-2.48311
107.03	43.2753	-2.42816
108.181	43.2753	-2.43454
109.331	43.2753	-2.51673
110.482	43.2753	-2.51497
111.632	43.2753	-2.5188
112.783	43.2753	-2.54123
113.933	43.2753	-2.56491
115.083	43.2753	-2.59747
116.234	43.2753	-2.62347
117.384	43.2753	-2.51331
118.535	43.2753	-2.18261
119.685	43.2753	-2.01895
120.836	43.2753	-1.99586
121.986	43.2753	-2.03601
123.136	43.2753	-2.06589
124.287	43.2753	-2.11309
125.437	43.2753	-2.20226
126.588	43.2753	-2.18541
127.738	43.2753	-2.26162
128.888	43.2753	-2.3869
130.039	43.2753	-2.28341
131.142	43.3241	-2.1324
132.409	43.4246	-2.09619
133.471	43.3339	-2.11861
134.547	43.5484	-2.08397
135.328	43.7882	-1.82344
140.627	42.9558	-0.914787
141.645	43.2049	-1.03182
142.694	43.2753	-1.31117
143.806	43.3355	-1.27918
144.829	43.4054	-1.1938
145.675	43.3383	-1.01948
146.795	43.8105	-1.02613
26.7879	41.7599	-0.609031
27.5431	41.7598	-0.573956
28.2278	41.5166	-0.389394
32.5144	41.6503	-0.182523
33.4242	41.7435	-0.577707
34.5705	41.7482	-0.64301
35.5966	41.6108	-0.504959
41.8243	42.1472	0.385336
42.6068	42.0987	-0.39056
43.7507	42.0829	-1.04781
44.8973	42.0869	-1.13281
45.946	41.8544	-0.959862
46.8232	41.6377	-1.21048
48.7238	41.7446	-0.933279
49.5656	42.026	-1.06267
50.6597	42.0987	-1.09696
51.8102	42.0987	-1.09526
52.9606	42.0987	-1.27579
54.111	42.0987	-1.41053
55.2614	42.0987	-1.47429
56.4118	42.0987	-1.5025
57.5623	42.0987	-1.52625
58.7127	42.0987	-1.49101
59.8631	42.0987	-1.49512
61.0135	42.0987	-1.49324
62.164	42.0987	-1.40275
63.3144	42.0987	-1.3475
64.4648	42.0987	-1.36539
65.6152	42.0987	-1.31211
66.7657	42.0987	-1.27616
67.9161	42.0987	-1.21692
69.0665	42.0987	-1.02464
70.2169	42.0987	-1.25883
71.3673	42.0987	-1.69696
72.5178	42.0987	-1.60163
73.6682	42.0987	-1.86731
74.8186	42.0987	-2.07005
75.969	42.0987	-2.10669
77.1195	42.0987	-2.13312
78.2699	42.0987	-2.32915
79.4203	42.0987	-2.45477
80.5707	42.0987	-2.63589
81.7211	42.0987	-2.36451
82.8716	42.0987	-2.2157
84.022	42.0987	-2.19028
85.1724	42.0987	-2.17961
86.3228	42.0987	-1.95018
87.4733	42.0987	-2.10957
88.6237	42.0987	-2.09961
89.7741	42.0987	-1.99511
90.9245	42.0987	-2.05069
92.075	42.0987	-1.92447
93.2254	42.0987	-1.92692
94.3758	42.0987	-2.02564
95.5262	42.0987	-2.25073
96.6766	42.0987	-2.29166
97.8271	42.0987	-2.18304
98.9775	42.0987	-2.16936
100.128	42.0987	-2.12845
101.278	42.0987	-2.12387
102.429	42.0987	-2.17911
103.579	42.0987	-2.21582
104.73	42.0987	-2.19199
105.88	42.0987	-2.18383
107.03	42.0987	-2.2744
108.181	42.0987	-2.33669
109.331	42.0987	-2.35488
110.482	42.0987	-2.31052
111.632	42.0987	-2.34761
112.783	42.0987	-2.3563
113.933	42.0987	-2.36025
115.083	42.0987	-2.38804
116.234	42.0987	-2.3618
117.384	42.0987	-2.21717
118.535	42.0987	-2.07356
119.685	42.0987	-1.91213
120.836	42.0987	-1.82139
121.986	42.0987	-1.81095
123.136	42.0987	-1.84372
124.287	42.0987	-1.92513
125.437	42.0987	-2.06808
126.588	42.0987	-2.10658
127.738	42.0987	-2.12661
128.888	42.0987	-2.22917
129.906	42.2619	-1.93711
130.703	42.4741	-1.66813
139.477	42.1482	-0.803812
140.346	42.1441	-0.831595
141.442	42.5744	-0.872207
142.787	42.4144	-0.975976
143.38	42.4727	-0.765364
26.6815	40.9632	-0.366952
27.5748	41.1929	-0.402155
28.6046	41.1913	-0.288836
29.9619	40.7699	-0.319495
31.136	40.772	-0.494019
32.2583	40.9374	-0.669007
33.4034	40.9432	-0.970651
34.5538	40.9432	-0.931622
35.6968	40.9359	-0.848398
36.8305	40.8147	-0.681061
37.9734	40.6851	-0.782321
39.1704	40.7034	-1.0352
40.3411	40.699	-0.860205
41.4935	40.893	-0.968977
42.6068	40.9432	-1.44278
43.7572	40.9432	-1.43351
44.9076	40.9432	-1.22757
46.058	40.9432	-0.976531
47.1682	40.8891	-0.893035
48.3824	40.9195	-1.17269
49.5093	40.9432	-0.947203
50.6597	40.9432	-0.983796
51.8102	40.9432	-0.974313
52.9606	40.9432	-1.03924
54.111	40.9432	-1.19801
55.2614	40.9432	-1.30173
56.4118	40.9432	-1.30568
57.5623	40.9432	-1.28246
58.7127	40.9432	-1.28534
59.8631	40.9432	-1.28565
61.0135	40.9432	-1.27269
62.164	40.9432	-1.21771
63.3144	40.9432	-1.17024
64.4648	40.9432	-1.10326
65.6152	40.9432	-1.0285
66.7657	40.9432	-1.00299
67.9161	40.9432	-0.911344
69.0665	40.9432	-0.794132
70.2169	40.9432	-1.17392
71.3673	40.9432	-1.05623
72.5178	40.9432	-1.02343
73.6682	40.9432	-1.43116
74.8186	40.9432	-2.08747
75.969	40.9432	-2.3486
77.1195	40.9432	-2.54502
78.2699	40.9432	-2.34892
79.4203	40.9432	-1.84226
80.5707	40.9432	-1.81715
81.7211	40.9432	-1.89077
82.8716	40.9432	-1.93888
84.022	40.9432	-1.94458
85.1724	40.9432	-1.94365
86.3228	40.9432	-1.91415
87.4733	40.9432	-1.97909
88.6237	40.9432	-2.02063
89.7741	40.9432	-1.95835
90.9245	40.9432	-1.77586
92.075	40.9432	-1.81511
93.2254	40.9432	-1.88098
94.3758	40.9432	-1.94483
95.5262	40.9432	-1.9912
96.6766	40.9432	-2.09534
97.8271	40.9432	-2.03912
98.9775	40.9432	-2.096
100.128	40.9432	-2.04245
101.278	40.9432	-2.01417
102.429	40.9432	-2.0394
103.579	40.9432	-2.03894
104.73	40.9432	-2.03564
105.88	40.9432	-2.17945
107.03	40.9432	-2.18103
108.181	40.9432	-2.07687
109.331	40.9432	-2.1362
110.482	40.9432	-2.18249
111.632	40.9432	-2.1536
112.783	40.9432	-2.22687
113.933	40.9432	-2.15268
115.083	40.9432	-2.09088
116.234	40.9432	-1.86058
117.384	40.9432	-1.62842
118.535	40.9432	-1.5869
119.685	40.9432	-1.54182
120.754	41.0536	-1.49235
122.059	41.0734	-1.5902
123.136	40.9432	-1.6506
124.287	40.9432	-1.60354
125.437	40.9432	-1.63957
126.588	40.9432	-1.90109
127.738	40.9432	-2.24051
128.848	40.9877	-1.89546
129.598	41.1667	-1.56184
140.486	40.689	-0.592255
141.237	40.8091	-0.636753
25.8123	40.1582	-0.200504
26.6781	39.8327	-0.190889
27.6519	39.7961	-0.220414
28.8015	39.8067	-0.323011
29.9521	39.8074	-0.681909
31.1026	39.8074	-0.828781
32.253	39.8074	-0.874538
33.4034	39.8074	-0.937296
34.5538	39.8074	-0.925607
35.7042	39.8074	-1.04053
36.8547	39.8074	-1.19156
38.0051	39.8074	-1.24779
39.1555	39.8074	-1.406
40.3059	39.8074	-1.44982
41.4564	39.8074	-1.61126
42.6068	39.8074	-1.51283
43.7572	39.8074	-1.5202
44.9076	39.8074	-1.35694
46.058	39.8074	-1.41505
47.2085	39.8074	-0.8002
48.3589	39.8074	-0.75343
49.5093	39.8074	-0.779701
50.6597	39.8074	-0.87647
51.8102	39.8074	-0.873053
[truncated: 11,313 more rows]

## Sheet: Fig1_c
PC2	PC1
-2.55485	-3.71434
-2.53345	-3.72322
-2.44091	-3.82817
-2.37733	-3.78963
-2.34333	-3.87818
-2.33914	-3.90561
-2.34577	-4.10012
-2.18942	-4.37187
-2.21964	-4.40827
-2.27118	-4.37328
-2.27817	-4.28189
-2.41751	-4.15344
-2.60664	-4.10038
-2.43452	-4.0474
-2.29619	-4.27743
-2.29831	-4.3324
-2.4175	-4.29353
-2.5607	-4.09291
-2.541	-3.91019
-2.48531	-3.86851
-2.46065	-3.51001
-2.35664	-3.6054
-2.29274	-3.65192
-2.29847	-3.67939
-2.18999	-3.76806
-1.98756	-3.9211
-1.87586	-4.04145
-1.86608	-4.08091
-1.84074	-4.13675
-1.8523	-4.17776
-1.84821	-4.22335
-1.8133	-4.25263
-1.78833	-4.23318
-1.69711	-4.30249
-1.63773	-4.37421
-1.6855	-4.36131
-1.73949	-4.33371
-1.68538	-4.40738
-1.70806	-4.44944
-1.76019	-4.45685
-1.79351	-4.43461
-1.79653	-4.40734
-1.7557	-4.41634
-1.67381	-4.49491
-1.65613	-4.53359
-1.65149	-4.51605
-1.59388	-4.4463
-1.71477	-4.2998
-1.96776	-4.16039
-2.25954	-3.99472
-2.22431	-4.09994
-2.10565	-4.24255
-2.03494	-4.22028
-2.03415	-4.16811
-2.00666	-4.24374
-2.05209	-4.22853
-2.13297	-4.1125
-2.22333	-4.00592
-2.29384	-3.92584
-2.29284	-3.92196
-2.25443	-3.95385
-2.23317	-3.97668
-2.22716	-3.98285
-2.22573	-3.9815
-1.72601	-3.57107
-1.67954	-3.6509
-1.62621	-3.70884
-1.72255	-3.67488
-1.91733	-3.5804
-2.00117	-3.48999
-2.15826	-3.43128
-2.13395	-3.49487
-1.89682	-3.67604
-1.76705	-3.79597
-1.66587	-3.84341
-1.66353	-3.88835
-1.66889	-3.97794
-1.53983	-4.05476
-1.41313	-4.10405
-1.42446	-4.07704
-1.4812	-4.05823
-1.51582	-4.06452
-1.51223	-4.10198
-1.50453	-4.13411
-1.49992	-4.16247
-1.48574	-4.1965
-1.45987	-4.24537
-1.42259	-4.29119
-1.39095	-4.32864
-1.34375	-4.35221
-1.30393	-4.37378
-1.26729	-4.39177
-1.24719	-4.40249
-1.2336	-4.41036
-1.22602	-4.42175
-1.22146	-4.43687
-1.21552	-4.44609
-1.22748	-4.45114
-1.27241	-4.44552
-1.28542	-4.45621
-1.22949	-4.50039
-1.12194	-4.57029
-1.06856	-4.61505
-1.13594	-4.59928
-1.02463	-4.72077
-1.0501	-4.71791
-1.05524	-4.7078
-1.04455	-4.7004
-1.11327	-4.67896
-1.22606	-4.66666
-1.23842	-4.67279
-1.2381	-4.67166
-1.33088	-4.61473
-1.46858	-4.53607
-1.36575	-4.6228
-1.40324	-4.60275
-1.5471	-4.52505
-1.83135	-4.29539
-2.01955	-4.11801
-1.41873	-4.27425
-1.2963	-4.35168
-2.05324	-4.06376
-1.33487	-4.41909
-1.53833	-4.2755
-1.38197	-4.34749
-1.42857	-4.34884
-1.4833	-4.32799
-1.37614	-4.3857
-1.43478	-4.3757
-1.41897	-4.40652
-1.38096	-4.4436
-1.52686	-4.37656
-1.83498	-4.21148
-2.2615	-3.59404
-2.24874	-3.58018
-2.2467	-3.57402
-1.38452	-3.23864
-1.43268	-3.23469
-1.65606	-3.36101
-1.41543	-3.50227
-1.28932	-3.62624
-1.28206	-3.69181
-1.38761	-3.65208
-1.62032	-3.5322
-1.71732	-3.49674
-1.48121	-3.58578
-1.20202	-3.74463
-1.21314	-3.84394
-1.31115	-3.89537
-1.28985	-3.92983
-1.25454	-3.93556
-1.26487	-3.90797
-1.23535	-3.88169
-1.25109	-3.90337
-1.2811	-3.88387
-1.33062	-3.85717
-1.38126	-3.83852
-1.40192	-3.83827
-1.39655	-3.87503
-1.3724	-3.94197
-1.34509	-4.04086
-1.25307	-4.0931
-1.14277	-4.1258
-1.09745	-4.18757
-1.05118	-4.21402
-1.01876	-4.25711
-0.940999	-4.29545
-0.887823	-4.3748
-0.830635	-4.43702
-0.824566	-4.46088
-0.824556	-4.45259
-0.868391	-4.47011
-0.886017	-4.51162
-0.859452	-4.53422
-0.839984	-4.57254
-0.831429	-4.61806
-0.801736	-4.65037
-0.766432	-4.6913
-0.760751	-4.7279
-0.750943	-4.71516
-0.753154	-4.68244
-0.764675	-4.66884
-0.794905	-4.67612
-0.822726	-4.69643
-0.843006	-4.73001
-0.853589	-4.76751
-0.852528	-4.79664
-0.864613	-4.80075
-0.896402	-4.76437
-0.927461	-4.68447
-0.986274	-4.66839
-1.0286	-4.6784
-1.09324	-4.62998
-0.893934	-4.57381
-0.659378	-4.62947
-0.653911	-4.7042
-0.633314	-4.84248
-0.633747	-4.87915
-0.682416	-4.79387
-0.712419	-4.73997
-0.749703	-4.71343
-0.752847	-4.69506
-0.701333	-4.68424
-0.708459	-4.71481
-0.747199	-4.72109
-0.820758	-4.67473
-0.876745	-4.65481
-0.895748	-4.66576
-0.897872	-4.66505
-0.952794	-4.65605
-1.00721	-4.61498
-1.00752	-4.58323
-0.984298	-4.54707
-0.926233	-4.53254
-0.945566	-4.4763
-1.01821	-4.42245
-1.06856	-4.4021
-1.09338	-4.40909
-1.11445	-4.42652
-1.1618	-4.42105
-1.22339	-4.35613
-1.18004	-4.3558
-1.31172	-4.3351
-1.3621	-4.32873
-1.35074	-4.29155
-1.33385	-4.16977
-1.58287	-3.98477
-1.77784	-3.83589
-1.67561	-3.82466
-1.33063	-4.06033
-0.987292	-4.25221
-0.93089	-4.21706
-1.07919	-4.10303
-1.33449	-3.97196
-1.46022	-3.91149
-1.56287	-3.79604
-2.01283	-3.65495
-1.40296	-3.65241
-1.42888	-3.62846
-1.45873	-3.5591
-1.40041	-3.51671
-1.41579	-3.44351
-1.38905	-3.34484
-1.40658	-3.27604
-1.5645	-3.23477
-1.38481	-3.28162
-1.43812	-3.29234
-1.29272	-3.35448
-1.1109	-3.34136
-1.0929	-3.41352
-1.08237	-3.47512
-1.16624	-3.4507
-1.50672	-3.33183
-1.38349	-3.30898
-1.09629	-3.45585
-0.909292	-3.59617
-0.898974	-3.66979
-1.03318	-3.71397
-1.05721	-3.73071
-1.03199	-3.73756
-1.00944	-3.74673
-1.01072	-3.75982
-1.05277	-3.76241
-1.09416	-3.76131
-1.09586	-3.74202
-1.19285	-3.76542
-1.28475	-3.8054
-1.31184	-3.87676
-1.30727	-3.97625
-1.28952	-4.08764
-1.26584	-4.1868
-1.15162	-4.25673
-1.02362	-4.33736
-0.884582	-4.38522
-0.793727	-4.42723
-0.725528	-4.4572
-0.620686	-4.43325
-0.585552	-4.35649
-0.592165	-4.31455
-0.600724	-4.28746
-0.590204	-4.27812
-0.574861	-4.31678
-0.543101	-4.37387
-0.531229	-4.47241
-0.539928	-4.56739
-0.565627	-4.62449
-0.596083	-4.63973
-0.582182	-4.64835
-0.558416	-4.66714
-0.518893	-4.67524
-0.512026	-4.6941
-0.516817	-4.75583
-0.51872	-4.8288
-0.513475	-4.86316
-0.500762	-4.86929
-0.472738	-4.85933
-0.456563	-4.82584
-0.524656	-4.72971
-0.645574	-4.63276
-0.729138	-4.62974
-0.812912	-4.68989
-0.771465	-4.7391
-0.472392	-4.70013
-0.303873	-4.86486
-0.182253	-5.12521
-0.151266	-5.32081
-0.138926	-5.26579
-0.235868	-5.06609
-0.396366	-4.88076
-0.552224	-4.89268
-0.574295	-4.87958
-0.454596	-4.79419
-0.45731	-4.76637
-0.440786	-4.79682
-0.516285	-4.83589
-0.513854	-4.76128
-0.522218	-4.70471
-0.575117	-4.71785
-0.616331	-4.75195
-0.60021	-4.73674
-0.603671	-4.72462
-0.614092	-4.70851
-0.608651	-4.67999
-0.615299	-4.64444
-0.614455	-4.60402
-0.621135	-4.57099
-0.650107	-4.5567
-0.661097	-4.55844
-0.681754	-4.58123
-0.662031	-4.55089
-0.630618	-4.50384
-0.682599	-4.45744
-0.75897	-4.38969
-0.851197	-4.37317
-0.888689	-4.34563
-0.918532	-4.26786
-1.01452	-4.18367
-0.983791	-4.11867
-0.885024	-4.11602
-0.852149	-4.14484
-0.846986	-4.1058
-0.905575	-4.04429
-0.981493	-3.99409
-1.10719	-3.97427
-1.19868	-3.91467
-1.23221	-3.823
-1.62751	-3.22844
-1.67133	-3.22823
-1.58113	-3.31566
-1.54566	-3.26451
-1.60564	-3.15644
-1.52317	-3.16571
-1.48759	-3.15455
-1.66613	-3.14315
-2.06382	-2.99962
-1.4894	-3.30455
-1.12376	-3.30435
-0.96616	-3.22543
-1.0064	-3.2086
-1.01582	-3.20955
-1.02151	-3.1763
-0.939707	-3.22165
-0.903375	-3.23785
-0.878376	-3.24473
-0.871743	-3.26746
-0.873474	-3.27975
-0.922985	-3.30228
-0.919791	-3.36224
-0.869412	-3.43572
-0.852753	-3.49414
-0.861289	-3.51638
-0.873605	-3.52582
-0.884238	-3.53348
-0.882261	-3.53517
-0.859279	-3.54761
-0.864729	-3.57318
-0.917505	-3.58785
-0.929449	-3.5924
-0.924511	-3.58494
-0.941945	-3.60215
-1.02292	-3.7007
-1.099	-3.83907
-1.03569	-3.94234
-1.02334	-4.04706
-0.999403	-4.11561
-0.995303	-4.20694
-0.93104	-4.30865
-0.817896	-4.40146
-0.695639	-4.46825
-0.602193	-4.46125
-0.593438	-4.45811
-0.548556	-4.46785
-0.537371	-4.44702
-0.520468	-4.34395
-0.445853	-4.33402
-0.416896	-4.37795
-0.417994	-4.40994
-0.457863	-4.44571
-0.468245	-4.48426
-0.42699	-4.51214
-0.4125	-4.54036
-0.372278	-4.56565
-0.30778	-4.59493
-0.243995	-4.60749
-0.160274	-4.64188
-0.162468	-4.70998
-0.182469	-4.77718
-0.188934	-4.82186
-0.19984	-4.87293
-0.200757	-4.91737
-0.194819	-4.93755
-0.228252	-4.90352
-0.299793	-4.79816
-0.450843	-4.74749
-0.568466	-4.76559
-0.555496	-4.82204
-0.388525	-4.81918
-0.20974	-4.84469
-0.149576	-4.98371
-0.161262	-5.1047
-0.193593	-5.15795
-0.249344	-5.0836
-0.30158	-4.96026
-0.393127	-4.90507
-0.452668	-4.90989
-0.51482	-4.95335
-0.420815	-4.91721
-0.279178	-4.90833
-0.332001	-4.92052
-0.467042	-4.82982
-0.503216	-4.69751
-0.438425	-4.59223
-0.423765	-4.58109
-0.389056	-4.58235
-0.38144	-4.6464
-0.445139	-4.78042
-0.497908	-4.86679
-0.515529	-4.86716
-0.466342	-4.76167
-0.48056	-4.66414
-0.512109	-4.6066
-0.531636	-4.57147
-0.581776	-4.5232
-0.630436	-4.46369
-0.741984	-4.42969
-0.841446	-4.36696
-0.917667	-4.3271
-0.965197	-4.27512
-0.969614	-4.18999
-0.990536	-4.09537
-1.01728	-3.99452
-0.990107	-3.89901
-0.939321	-3.85971
-0.863358	-3.81344
-0.820923	-3.70877
-0.946177	-3.6556
-0.957256	-3.54203
-1.0652	-3.47488
-1.26314	-3.39358
-1.41286	-3.33487
-2.07005	-2.72452
-2.10761	-2.76232
-2.12628	-2.72492
-1.11336	-3.04113
-1.09069	-3.05393
-0.781462	-3.0178
-0.692772	-3.0259
-0.702897	-3.06093
-0.73053	-3.0706
-0.774223	-3.05907
-0.742175	-3.08221
-0.704627	-3.1071
-0.739575	-3.10816
-0.76048	-3.12404
-0.776838	-3.14862
-0.796661	-3.17347
-0.816476	-3.21242
-0.811694	-3.24327
-0.788762	-3.27102
-0.767925	-3.30405
-0.761961	-3.3295
-0.795966	-3.33395
-0.856365	-3.31793
-0.879281	-3.29992
-0.865471	-3.30873
-0.835062	-3.34191
-0.81346	-3.3816
-0.80483	-3.41774
-0.847588	-3.44289
-0.954119	-3.53317
-0.996775	-3.65391
-0.977384	-3.75208
-0.950537	-3.8207
-0.908853	-3.88102
-0.852209	-3.94552
-0.814645	-4.04538
-0.740073	-4.19299
-0.591411	-4.29471
-0.511254	-4.31327
-0.469675	-4.3017
-0.440182	-4.35334
-0.340125	-4.35551
-0.254346	-4.30335
-0.20522	-4.29726
-0.1996	-4.31067
-0.223246	-4.32269
-0.292831	-4.33567
-0.28972	-4.315
-0.306302	-4.3252
-0.308616	-4.34646
-0.282751	-4.39894
-0.223496	-4.47192
-0.126807	-4.49321
-0.0597012	-4.51864
-0.0767628	-4.54917
-0.0594275	-4.5612
-0.0339562	-4.59293
-0.0279037	-4.61022
-0.0756004	-4.64135
-0.0774275	-4.70457
-0.0458721	-4.75521
-0.031755	-4.77884
-0.0456996	-4.80165
-0.0767536	-4.86315
-0.0875995	-4.95699
-0.078401	-4.96984
-0.106172	-4.9936
-0.105819	-5.01882
-0.118473	-5.05694
-0.098084	-5.09464
-0.0667452	-5.03066
-0.178913	-4.91149
-0.269612	-4.8579
-0.373901	-4.87606
-0.34725	-4.83483
-0.278937	-4.82245
-0.272719	-4.90229
-0.365481	-4.90858
-0.417707	-4.78043
-0.467749	-4.66272
-0.489059	-4.61182
-0.448914	-4.54792
-0.497383	-4.5343
-0.55939	-4.57817
-0.555911	-4.70244
-0.531541	-4.76637
-0.511273	-4.64567
-0.601513	-4.5058
-0.614744	-4.33998
-0.704373	-4.29341
-0.813107	-4.27942
-0.895639	-4.18675
-0.851627	-4.07518
-0.925016	-4.03394
-0.996888	-3.96665
-0.992572	-3.87802
-1.03734	-3.82173
-1.04522	-3.7392
-0.996893	-3.67065
-1.01071	-3.64821
-1.01517	-3.61321
-1.0019	-3.58569
-1.0176	-3.57987
-1.00687	-3.49526
-1.06556	-3.40663
-1.17934	-3.30476
-1.30103	-3.13437
-1.6141	-2.911
-1.92004	-2.69674
-1.10621	-2.9278
-0.738417	-2.84481
-0.573913	-2.7967
-0.559564	-2.8254
-0.578074	-2.87286
-0.612532	-2.88875
-0.697262	-2.88266
-0.705057	-2.89396
-0.662521	-2.94471
-0.673419	-2.94994
-0.712046	-2.94999
-0.665855	-3.00361
-0.670479	-3.03656
-0.718522	-3.05183
-0.737489	-3.05892
-0.696838	-3.07941
-0.629227	-3.116
-0.597542	-3.13785
-0.633607	-3.14016
-0.672937	-3.14735
-0.698091	-3.16882
-0.717428	-3.19248
-0.72853	-3.21166
-0.727296	-3.23459
-0.716058	-3.25547
-0.745676	-3.29654
-0.728538	-3.32468
-0.769322	-3.36695
-0.840918	-3.42714
-0.852466	-3.51589
-0.810205	-3.66905
-0.774625	-3.76232
-0.776396	-3.7978
-0.68821	-3.838
-0.558233	-3.90325
-0.463769	-3.97221
-0.393849	-4.01812
-0.357169	-4.03953
-0.328761	-4.04961
-0.290481	-4.06684
-0.226376	-4.06258
-0.18576	-4.04424
-0.205545	-4.05689
-0.245454	-4.07843
-0.288773	-4.10533
-0.317066	-4.11947
-0.319983	-4.12216
-0.30523	-4.13083
-0.252977	-4.15031
-0.173655	-4.14957
-0.101446	-4.14159
-0.0871506	-4.15861
-0.109699	-4.21442
-0.0827139	-4.27324
-0.0684614	-4.31796
-0.0851252	-4.35966
-0.0429975	-4.38069
0.0222497	-4.41855
0.0594936	-4.48963
0.071026	-4.58938
0.0896936	-4.69733
0.14442	-4.80869
0.176294	-4.89826
0.20126	-4.99644
0.26528	-5.11259
0.286312	-5.24545
0.253099	-5.31285
0.137146	-5.16733
-0.0747228	-4.90982
-0.185542	-4.68229
-0.305277	-4.52487
-0.470754	-4.44512
-0.624979	-4.46087
-0.57226	-4.4214
-0.622113	-4.3823
-0.715944	-4.34664
-0.685746	-4.29858
-0.630427	-4.31564
-0.619581	-4.37841
-0.664346	-4.41122
-0.743654	-4.36508
-0.763355	-4.37828
-0.763012	-4.37606
-0.842943	-4.36117
-1.00193	-4.20459
-1.13722	-3.85421
-1.2442	-3.75199
-1.21672	-3.55488
-1.23864	-3.30582
-1.27734	-3.33981
-1.23478	-3.39058
-1.12193	-3.28838
-1.05797	-3.25486
-1.084	-3.29321
-1.05935	-3.25552
-1.06223	-3.27256
-1.11915	-3.30375
-1.28526	-3.32759
-1.59821	-3.24068
-1.65491	-3.01783
-1.65922	-2.89134
-1.62034	-2.84321
-1.75178	-2.79016
-1.73005	-2.71066
-2.02653	-2.60759
-2.13553	-2.52436
-1.00139	-2.63399
-0.558781	-2.63749
-0.416141	-2.59921
-0.374632	-2.64314
-0.387243	-2.69295
-0.416432	-2.73217
-0.463561	-2.73716
-0.51355	-2.75172
-0.520666	-2.78933
-0.521349	-2.8252
-0.580395	-2.82042
-0.578702	-2.82144
-0.600302	-2.83094
-0.636724	-2.83261
-0.638078	-2.85959
-0.556969	-2.90961
-0.480839	-2.95003
-0.462774	-2.96422
-0.467003	-2.99483
-0.483428	-3.03628
-0.570634	-3.05325
-0.6072	-3.07538
-0.647535	-3.10459
-0.638417	-3.12323
-0.614126	-3.1361
-0.587568	-3.15206
-0.578449	-3.1689
-0.63472	-3.17177
-0.705549	-3.24646
-0.715918	-3.36608
-0.635463	-3.49553
-0.596743	-3.54292
-0.584733	-3.59441
-0.514522	-3.67624
-0.39561	-3.74097
-0.300238	-3.78386
-0.228946	-3.7752
-0.255086	-3.74217
-0.320874	-3.72042
-0.30884	-3.75877
-0.236329	-3.80264
-0.096078	-3.81451
-0.0864492	-3.81474
-0.203212	-3.85139
-0.267068	-3.91323
-0.315613	-3.94459
-0.381987	-3.93225
-0.452485	-3.86571
-0.500198	-3.81312
-0.401998	-3.82033
-0.175529	-3.83161
-0.0626326	-3.8479
-0.0403229	-3.95778
-0.000681589	-4.05771
-0.019656	-4.12257
-0.0985615	-4.16922
-0.12163	-4.15841
-0.128779	-4.14795
-0.117236	-4.19979
-0.0420002	-4.30677
0.00950353	-4.3786
0.0552338	-4.45076
0.0958626	-4.54075
0.135035	-4.63832
0.156448	-4.74233
0.120833	-4.82291
0.0638882	-4.87296
-0.00448065	-4.8545
-0.131546	-4.77095
-0.190874	-4.55012
-0.320694	-4.21447
-0.480451	-3.86696
-0.543691	-3.6456
-0.50206	-3.47413
-0.72233	-3.44741
-0.89947	-3.39879
-1.05509	-3.43586
-1.1572	-3.41906
-1.22542	-3.41241
-0.995735	-3.68356
-0.930017	-3.63316
-0.832907	-3.69228
-0.992482	-3.69787
-1.40197	-3.41316
-1.52643	-3.31761
-1.65845	-2.67346
-1.59731	-2.81257
-1.64655	-2.89844
-1.48764	-2.82221
-1.46709	-2.78729
-1.51547	-2.75138
-1.61739	-2.66749
-1.51515	-2.78001
-1.4499	-2.65148
-1.8271	-2.42734
-1.97681	-2.46303
-2.27243	-2.25176
-0.904741	-2.33003
-0.876287	-2.36221
-0.575959	-2.40797
-0.419771	-2.40911
-0.342871	-2.44636
-0.357379	-2.50967
-0.374011	-2.56482
-0.353977	-2.60926
-0.380466	-2.63868
-0.348834	-2.67817
-0.340964	-2.7008
-0.390474	-2.71723
-0.417833	-2.74611
-0.416113	-2.75727
-0.448216	-2.7597
-0.473264	-2.77118
-0.472958	-2.78817
-0.445697	-2.83835
-0.443528	-2.85281
-0.377075	-2.87264
-0.319053	-2.90688
-0.36642	-2.91415
-0.415376	-2.93161
-0.480838	-2.95979
-0.493707	-2.97256
-0.468988	-2.96052
-0.508556	-2.93157
-0.535501	-2.93744
-0.52131	-2.97211
-0.4966	-3.01177
-0.467169	-3.05244
-0.456693	-3.15149
-0.424227	-3.24022
-0.368439	-3.29737
-0.339203	-3.33773
-0.238014	-3.36605
-0.103794	-3.39468
-0.0401105	-3.45142
-0.100033	-3.4791
-0.200255	-3.45078
-0.309118	-3.47696
-0.306538	-3.53911
-0.156532	-3.58575
-0.0606836	-3.63045
-0.181	-3.64643
-0.30352	-3.64388
-0.386447	-3.64869
-0.487509	-3.65093
-0.599099	-3.70265
-0.544636	-3.79153
-0.351059	-3.85621
-0.115397	-3.83631
-0.074459	-3.76099
-0.0251757	-3.6881
-0.0667441	-3.78645
-0.0990771	-3.86622
-0.139892	-3.90037
-0.305647	-3.91312
-0.431989	-3.8707
-0.523276	-3.93764
-0.314203	-4.03706
-0.232434	-4.08361
-0.218401	-4.13118
-0.106549	-4.19438
-0.0706371	-4.28456
-0.139579	-4.30694
-0.136263	-4.30146
-0.142059	-4.35965
-0.150264	-4.38236
-0.231369	-4.33429
-0.432889	-4.12952
-0.818245	-3.76943
-1.01806	-3.38274
-0.964404	-3.17114
-0.797179	-3.06671
-1.90041	-2.73669
-1.79344	-2.70396
-1.59038	-2.86739
-1.3345	-3.05146
-1.88053	-2.79979
-2.30873	-2.52245
-1.68784	-2.26171
-1.23974	-2.5227
-1.0304	-2.70152
-1.17991	-2.79607
-1.51971	-2.88366
-1.71147	-2.53516
-2.1938	-2.14015
-2.30874	-2.10062
-0.639551	-2.32252
-0.714365	-2.31092
-0.557512	-2.33722
-0.390327	-2.32972
-0.240289	-2.39022
-0.142163	-2.50765
-0.166931	-2.56112
-0.138649	-2.58702
-0.151457	-2.62817
-0.157312	-2.67366
-0.0974674	-2.69614
-0.0936073	-2.70496
-0.137777	-2.73937
-0.151714	-2.75271
-0.188895	-2.77078
-0.210655	-2.78145
-0.219611	-2.79738
-0.222959	-2.82547
-0.267423	-2.82944
-0.250979	-2.83126
-0.239005	-2.83186
-0.262199	-2.82134
-0.316186	-2.82893
-0.373001	-2.82463
-0.484088	-2.7689
-0.371692	-2.75537
-0.306494	-2.71976
-0.349947	-2.70906
-0.379633	-2.72684
-0.384339	-2.75054
-0.383876	-2.79967
-0.178341	-2.84112
-0.200453	-2.94637
-0.0819237	-2.98574
-0.232973	-3.00188
-0.29071	-3.01571
-0.13809	-3.07521
-0.053049	-3.14667
-0.0760851	-3.22064
-0.16429	-3.27827
-0.208366	-3.30097
-0.280439	-3.35574
-0.268594	-3.4108
-0.150054	-3.45824
-0.236269	-3.48955
-0.600127	-3.71664
-0.58511	-3.71682
-0.30827	-3.65417
-0.228939	-3.7137
-0.163837	-3.77381
-0.000644111	-3.79297
-0.0453343	-3.85238
-0.285445	-3.9208
-0.140563	-3.85614
-0.155185	-3.86808
0.0255179	-3.84516
0.0529228	-3.88172
-0.218118	-3.83456
-0.339968	-3.76853
-0.2565	-3.80565
-0.238577	-3.90187
-0.279574	-3.97165
-0.240581	-4.03138
-0.164313	-4.1181
-0.158299	-4.16372
-0.27732	-4.13002
-0.20467	-3.99587
-0.216401	-3.94806
-0.365656	-3.86889
-0.803795	-3.69917
-1.11343	-3.3728
-1.34714	-3.13994
-1.43644	-2.90989
-1.5101	-2.16236
-1.14028	-2.41997
-0.919727	-2.73272
-0.962251	-2.89094
-1.23183	-2.88269
-1.44549	-2.60836
-1.80492	-2.25176
-2.32738	-1.85953
-0.622347	-2.2884
-0.557552	-2.35923
-0.483907	-2.31702
-0.147124	-2.3633
-0.023305	-2.45729
-0.00314969	-2.53705
0.00917766	-2.58031
0.0559571	-2.61875
0.0661714	-2.6292
0.0476547	-2.637
0.0532397	-2.67061
0.066843	-2.68819
0.0779283	-2.71586
0.054091	-2.7535
0.0452921	-2.7887
0.0911954	-2.81256
0.0631146	-2.80336
0.0753643	-2.83156
0.00909202	-2.82659
0.0207509	-2.84252
-0.0407258	-2.83341
-0.0784256	-2.80645
-0.161959	-2.76034
-0.270271	-2.74136
-0.321677	-2.69345
-0.381727	-2.611
-0.776248	-2.42196
-1.03042	-2.38706
-0.170226	-2.62098
0.137299	-2.68381
-0.114124	-2.7414
-0.376571	-2.73459
-0.348202	-2.73314
-0.136714	-2.70066
-0.146188	-2.67159
-0.210368	-2.71233
0.0980666	-2.81476
0.160567	-2.95534
0.166577	-3.12915
0.104327	-3.2098
0.0434645	-3.23892
-0.00432134	-3.29125
0.0312912	-3.33965
-0.00461226	-3.35238
-0.273664	-3.40973
-0.407389	-3.49005
-0.271112	-3.76354
0.113715	-3.7205
0.185186	-3.70825
0.268538	-3.71676
0.361393	-3.76866
0.460787	-3.84665
0.372529	-3.9009
0.220457	-3.83533
0.212746	-3.71814
0.269482	-3.75456
0.249318	-3.80899
0.163813	-3.73085
0.0362565	-3.62191
-0.000793961	-3.55179
0.000610748	-3.54556
0.0464128	-3.58942
0.029195	-3.68816
-0.0479394	-3.85518
-0.154775	-3.98397
-0.18089	-3.97633
-0.17103	-3.86518
-0.284034	-3.59591
-0.822561	-3.3061
-1.26272	-3.04911
-1.68565	-2.89099
-1.57679	-1.96347
-1.15687	-2.31433
-1.19464	-2.80585
-1.05609	-2.6512
-1.5243	-2.46239
-2.12654	-2.17883
-2.42151	-1.71716
-2.63402	-1.27543
-2.86289	-1.16273
-3.33617	-0.753031
-0.557149	-2.36358
-0.00616925	-2.43427
-0.0302131	-2.43364
0.0666053	-2.43502
0.191493	-2.50921
0.210556	-2.57576
0.245104	-2.61119
0.186574	-2.62557
0.181077	-2.62917
0.12852	-2.61385
0.234709	-2.61631
0.265898	-2.63298
0.279672	-2.67485
0.270015	-2.74018
0.206166	-2.77519
0.287467	-2.78251
0.345533	-2.80591
0.36827	-2.81715
0.306928	-2.81004
0.203897	-2.79512
0.149277	-2.77896
0.0721081	-2.73976
-0.0729163	-2.68702
-0.178379	-2.65149
-0.211524	-2.65632
-0.202885	-2.58509
-0.671912	-2.29289
-1.2379	-2.16464
-0.3324	-2.60693
0.423907	-2.62277
0.199405	-2.67365
-0.494113	-2.53668
-0.620874	-2.69555
-0.373259	-2.91517
-0.271078	-3.01454
-0.245803	-2.90325
-0.0697404	-2.80672
0.0918986	-2.77787
0.214588	-2.87837
0.296223	-3.05719
0.397786	-3.13962
0.334162	-3.23868
0.384692	-3.24341
0.109241	-3.23886
-0.278123	-3.15526
-0.352677	-3.22603
0.137207	-3.44158
0.414058	-3.54105
0.487422	-3.49906
0.539485	-3.55369
0.526202	-3.71673
0.604919	-3.85564
0.514605	-3.90466
0.540728	-3.79638
0.505868	-3.74441
0.481927	-3.71997
0.421419	-3.6777
0.432246	-3.58586
0.371471	-3.51148
0.30166	-3.472
0.302701	-3.47831
0.334411	-3.53493
0.30518	-3.63101
0.233225	-3.78492
0.10772	-3.86966
0.102522	-3.81774
-0.0266946	-3.72439
-0.532202	-3.59363
-0.526919	-3.2613
-0.364835	-3.34527
-0.325949	-3.37431
-0.63541	-3.14164
-0.868739	-2.98752
-1.19118	-2.77871
-1.44058	-2.62366
-1.53999	-2.55715
-1.60782	-1.78867
-1.43188	-1.95201
-1.54734	-2.29225
-1.97304	-2.04936
-2.42161	-1.66227
-2.1792	-1.61658
0.0702819	-2.25974
0.11019	-2.29094
0.133559	-2.30669
0.0594302	-2.4205
0.0833868	-2.46032
0.249144	-2.4985
0.327325	-2.5484
0.302899	-2.6109
0.373141	-2.62324
0.302036	-2.6456
0.251	-2.66438
0.170761	-2.6907
0.189067	-2.67951
0.227951	-2.65442
0.26894	-2.6339
0.308392	-2.62102
0.400392	-2.63358
0.471207	-2.66895
0.532642	-2.71593
0.497511	-2.74412
0.462259	-2.72274
0.3427	-2.66183
0.263777	-2.65176
0.141886	-2.58984
-0.0142287	-2.49014
-0.0397897	-2.42447
-0.105995	-2.3787
-0.260542	-2.24184
-0.463678	-2.1622
-0.471372	-2.41256
-0.154664	-2.63229
0.0494004	-2.82439
-0.0136827	-2.98273
-0.296569	-3.08558
-0.0278866	-3.2536
0.14212	-3.22927
0.165187	-3.12376
-0.0484688	-3.15053
-0.152399	-3.28245
0.0177138	-3.24764
-0.0524841	-3.05567
0.111137	-2.78608
0.256827	-2.74178
0.198973	-2.87402
0.11925	-3.04814
0.253145	-3.0957
0.267404	-3.10667
0.337813	-3.17079
0.515887	-3.19948
0.623689	-3.30156
0.609985	-3.31569
0.589548	-3.35309
0.672238	-3.44841
0.806825	-3.57076
0.755562	-3.66337
0.674475	-3.68591
0.6452	-3.69822
0.545233	-3.70635
0.407597	-3.65815
0.320011	-3.52763
0.32448	-3.38812
0.375398	-3.30996
0.415362	-3.31632
0.371792	-3.38816
0.386236	-3.48854
0.341119	-3.58238
0.181781	-3.62798
-0.0375685	-3.60201
-0.221639	-3.54567
-0.466403	-3.53914
-0.191961	-3.31436
0.086901	-3.43979
-0.0758469	-3.46941
-0.272167	-3.20935
-0.588155	-3.00372
-0.941162	-2.77913
-1.03939	-2.65609
-1.34115	-2.55576
-1.77272	-1.61957
-1.97708	-1.68736
-2.19542	-1.54361
0.276386	-2.10213
0.258748	-2.14659
0.298898	-2.20094
0.251287	-2.24046
0.27472	-2.28137
0.323141	-2.3332
0.345137	-2.3589
0.295429	-2.37925
0.187281	-2.40039
0.0665088	-2.44177
0.201688	-2.4909
0.355548	-2.53501
0.433589	-2.5808
0.47587	-2.60878
0.486129	-2.64543
0.558989	-2.62681
0.411463	-2.62211
0.279084	-2.63523
0.326739	-2.66136
0.352928	-2.6591
0.344789	-2.61255
0.326195	-2.56332
0.280987	-2.55811
0.352151	-2.52284
0.45075	-2.49135
0.49313	-2.50509
0.600806	-2.55243
0.66308	-2.63385
0.544606	-2.61711
0.434085	-2.55094
0.0820513	-2.3923
-0.273941	-2.27041
-0.32172	-2.4747
-0.0506305	-2.53257
0.0207433	-2.50387
-0.0560684	-2.64716
-0.00643205	-2.96701
0.154748	-3.12979
0.496706	-3.02766
0.548979	-3.18899
0.568368	-3.44019
0.538411	-3.39438
0.503083	-3.23633
0.254353	-3.20742
0.251856	-3.22434
0.324358	-3.37919
0.461812	-3.39241
0.448181	-3.22795
0.285436	-3.12781
0.047604	-2.92942
0.111959	-2.85721
0.514071	-3.12312
0.848882	-3.14175
0.623396	-3.02371
0.539571	-3.02692
0.393101	-3.03
0.503233	-3.03924
0.596701	-3.02701
0.72835	-3.04113
0.863638	-3.20101
0.892549	-3.41994
0.779132	-3.5144
0.801976	-3.52355
0.752502	-3.53417
0.550002	-3.57188
0.393363	-3.46909
0.37904	-3.26118
0.454653	-3.1825
0.490276	-3.23065
0.478605	-3.27067
0.481289	-3.28265
0.45078	-3.37846
0.33348	-3.45603
0.136133	-3.56434
0.0853986	-3.557
-0.146103	-3.54249
-0.293491	-3.5506
-0.212363	-3.36282
0.00518518	-3.26281
-0.189281	-3.22002
-0.523293	-3.09786
-0.839829	-2.85194
-1.36335	-2.51957
-1.28442	-2.5468
-1.46359	-2.50104
-3.78969	-0.772873
-2.92944	-1.1801
-2.35749	-1.3897
0.340738	-2.04541
0.423406	-2.09261
0.451293	-2.14992
0.534738	-2.18889
0.532107	-2.23748
0.585584	-2.2636
0.549668	-2.30142
0.445232	-2.33857
0.387104	-2.38777
0.249602	-2.42768
0.329109	-2.4844
0.538827	-2.50299
0.587946	-2.54693
0.696478	-2.55615
0.749923	-2.5628
0.788368	-2.52079
0.709537	-2.46646
0.404728	-2.53859
0.428671	-2.65583
0.582617	-2.65509
0.517446	-2.60357
0.390717	-2.52699
0.30568	-2.47641
0.292892	-2.46774
0.396651	-2.47773
0.434845	-2.50316
0.527812	-2.54035
0.687874	-2.58194
0.715432	-2.56762
0.539612	-2.53547
0.327516	-2.50582
0.0834939	-2.45667
0.0499342	-2.36574
-0.0906855	-2.56123
-0.300195	-2.76799
-0.214191	-3.07535
0.317491	-3.21124
0.726285	-3.29607
0.949577	-3.22994
1.08812	-3.31735
1.13141	-3.50668
0.866772	-3.4666
0.762178	-3.33318
0.616058	-3.28654
0.577246	-3.25503
0.720261	-3.20601
0.849949	-3.08937
0.891499	-2.96797
0.918845	-2.91969
0.785327	-2.93474
0.897686	-3.01363
1.01835	-3.10051
0.864102	-3.05989
0.586155	-3.06974
0.513565	-3.11716
0.445293	-3.10795
0.699633	-3.0346
0.908035	-3.03056
1.05578	-2.97626
1.11662	-3.10642
1.16757	-3.24664
1.17088	-3.33181
1.04229	-3.39606
0.875033	-3.41657
0.633812	-3.37735
0.468687	-3.21688
0.51273	-2.96036
0.617042	-2.95726
0.633872	-3.08804
0.474373	-3.16355
0.492427	-3.1465
0.440808	-3.18179
0.350525	-3.19346
0.145559	-3.27903
0.0159192	-3.31482
0.011624	-3.21899
0.0373122	-3.17101
0.0605319	-3.06613
-0.1186	-2.97534
-0.458628	-3.00444
-0.608331	-2.93523
-0.755669	-2.69431
-1.58056	-2.18432
-1.27833	-2.41531
-1.33974	-2.37677
-1.86796	-2.24782
-3.57819	-0.925386
-3.47179	-1.007
0.370299	-1.91862
0.515497	-1.95578
0.606941	-1.99498
0.646644	-2.04481
0.716397	-2.09984
0.730216	-2.14035
0.810227	-2.15769
0.829777	-2.19115
0.733286	-2.24109
0.669735	-2.29077
0.597934	-2.32741
0.583412	-2.35576
0.707814	-2.40913
0.819619	-2.42374
0.912709	-2.42744
0.941396	-2.41857
0.925377	-2.39134
0.790393	-2.38816
0.58504	-2.48838
0.689111	-2.54601
0.784516	-2.53544
0.693948	-2.47342
0.484883	-2.43271
0.407445	-2.48186
0.443179	-2.52341
0.434928	-2.57007
0.560318	-2.55285
0.627752	-2.57995
0.674481	-2.58877
0.648775	-2.60564
0.426919	-2.58187
0.291657	-2.61923
0.608499	-2.51078
0.558892	-2.40664
0.418847	-2.39877
0.480656	-2.48738
0.341394	-2.7585
0.222244	-3.10314
0.440745	-3.30172
0.744313	-3.23626
1.33526	-3.08661
1.6418	-3.22865
1.50809	-3.29432
1.13626	-3.24537
0.711616	-3.26716
0.571883	-3.24604
0.709349	-3.20704
0.836384	-3.08676
0.914282	-2.907
1.09543	-2.8541
1.13848	-2.86136
1.16524	-2.98492
1.08767	-3.12767
0.844478	-3.18799
0.758065	-3.28701
0.847673	-3.27672
1.02134	-3.14989
1.03638	-3.13438
1.11064	-3.08158
1.20236	-3.01443
1.2634	-3.08187
1.37003	-3.14509
1.32892	-3.1671
1.06731	-3.20457
0.688609	-3.21309
0.477866	-3.12461
0.579143	-2.83276
0.74776	-2.6984
0.816787	-2.82958
0.743975	-2.93128
0.6236	-2.98296
0.411907	-2.99634
0.342459	-2.94656
0.275832	-2.89144
0.262355	-2.90862
0.258367	-2.95903
0.21784	-2.94559
0.129357	-2.88567
-0.138565	-2.79077
-0.466282	-2.86931
-0.54442	-3.01778
-0.687228	-2.75394
-1.02049	-2.38071
-1.81089	-2.03282
-1.84871	-2.00377
-1.90725	-2.23726
-3.65611	-0.872013
0.650023	-1.87649
0.550836	-1.88362
0.309808	-1.9456
0.33795	-1.99092
0.795273	-2.02973
1.05047	-2.05716
0.991495	-2.10733
0.98004	-2.14377
0.962682	-2.19244
0.884412	-2.24765
0.773421	-2.31644
0.913108	-2.32161
1.1201	-2.28859
1.17995	-2.24573
1.17714	-2.20787
1.09416	-2.21133
1.00418	-2.26844
1.06995	-2.29608
1.1052	-2.29346
0.987229	-2.27451
0.797313	-2.30755
0.737855	-2.41183
0.706688	-2.45404
0.637291	-2.47685
0.880795	-2.46985
0.931986	-2.47119
0.923144	-2.48192
0.938897	-2.36149
0.779396	-2.23476
0.511497	-2.27239
0.522436	-2.43123
0.556072	-2.53874
0.681155	-2.68823
1.15485	-2.73486
1.40599	-2.686
1.10909	-2.68053
0.660762	-2.87455
0.435667	-3.23854
0.809493	-3.29672
1.38813	-3.17523
1.64057	-3.04279
1.36011	-3.06109
1.01224	-3.10119
0.820816	-3.25329
0.956351	-3.229
0.885658	-3.21804
0.73756	-3.10643
1.02279	-2.85599
1.21866	-2.81519
1.29767	-2.91965
1.31254	-3.00074
1.30668	-3.02198
1.31231	-3.05528
1.31584	-3.12238
1.3262	-3.14419
1.28355	-3.15739
1.29091	-3.11326
1.2635	-3.04119
1.23604	-3.00205
1.28852	-3.00385
1.17314	-3.03272
0.958313	-3.0323
0.598513	-3.03273
0.648912	-2.77168
0.917807	-2.54979
1.08824	-2.59252
1.04913	-2.72666
0.93696	-2.81366
0.766111	-2.82457
0.532392	-2.78494
0.376159	-2.78575
0.506377	-2.72879
0.507645	-2.7533
0.466442	-2.79849
0.273189	-2.829
0.0239855	-2.75444
-0.365314	-2.71034
-0.483647	-2.83507
-0.56559	-2.66369
-0.781647	-2.43534
-1.88499	-1.72694
-1.86473	-1.79055
-2.03702	-1.79474
-3.80161	-0.628463
-0.448281	-1.67704
-0.334797	-1.73276
0.0689318	-1.76659
0.701863	-1.79735
1.17598	-1.85261
1.21575	-1.94078
1.17377	-2.01295
1.10755	-2.09299
0.602126	-2.20488
0.179111	-2.2882
0.524464	-2.24493
1.23285	-2.13416
1.38217	-2.0693
1.37825	-2.03384
1.41082	-2.02204
1.42017	-2.02313
1.40203	-2.04856
1.37822	-2.06272
1.31729	-2.07963
1.2057	-2.15681
1.08314	-2.2954
0.848542	-2.37786
0.982554	-2.38519
1.20279	-2.36608
1.18208	-2.25188
0.999997	-2.04367
0.67312	-1.88145
0.262343	-2.06453
0.539029	-2.29922
0.725732	-2.51108
1.05635	-2.5282
1.63357	-2.37445
1.67613	-2.57144
1.50848	-2.70584
1.2916	-2.65951
1.1508	-2.70536
1.17478	-2.88607
1.43549	-2.87384
1.4312	-3.01648
1.49856	-3.02891
1.49741	-2.94367
1.22765	-3.08608
1.3656	-3.01568
1.53993	-2.85211
1.5862	-2.78542
1.35871	-2.86621
1.41007	-2.76911
1.65657	-2.73893
1.70452	-2.84512
1.64956	-2.8786
1.66681	-2.88134
1.71121	-2.93177
1.73013	-2.96178
1.70121	-3.01807
1.61846	-3.05017
1.49734	-3.0461
1.28659	-3.05718
1.17447	-2.98088
1.26523	-2.89989
1.1588	-2.90272
1.01492	-2.83799
0.895232	-2.7011
1.04104	-2.42559
1.22723	-2.32838
1.23285	-2.42503
1.12866	-2.54169
0.969957	-2.61809
0.745872	-2.60071
0.494832	-2.53971
0.414224	-2.57822
0.465723	-2.62874
0.401099	-2.58692
0.356942	-2.60735
0.166594	-2.62985
-0.0747208	-2.64882
-0.377636	-2.64347
-0.657751	-2.43001
-0.630851	-2.20655
-2.19671	-1.26622
-2.01165	-1.35771
-2.09884	-1.73733
-2.79033	-1.2158
-2.89239	-1.19768
-3.26028	-1.02447
-3.32046	-0.981853
-0.807615	-1.48583
-0.742013	-1.44062
-0.148248	-1.46351
0.874523	-1.52073
1.22542	-1.59002
1.31689	-1.7153
1.33989	-1.77926
1.26822	-1.86218
1.16197	-1.97116
0.575001	-2.06329
0.129025	-2.14664
0.53696	-2.09349
1.43087	-1.933
1.64648	-1.84558
1.65101	-1.80403
1.63717	-1.82049
1.63569	-1.81996
1.56968	-1.82342
1.5693	-1.76502
1.5579	-1.78495
1.51611	-1.84476
1.43266	-1.92588
1.30588	-2.01419
1.28293	-2.042
1.24775	-1.96939
1.13182	-1.86252
0.746898	-1.80414
0.140343	-2.06881
0.303608	-2.18749
0.727884	-2.18736
0.993334	-2.31528
0.938539	-2.35686
1.00014	-2.19733
1.08652	-2.19485
1.22394	-2.29187
1.29659	-2.41865
1.44577	-2.40015
1.72884	-2.51142
1.68836	-2.66323
1.78913	-2.57469
2.05576	-2.50704
1.81147	-2.7081
2.01542	-2.53762
1.8088	-2.64345
1.66468	-2.65987
1.66227	-2.64078
1.77726	-2.57607
1.71881	-2.64355
1.82151	-2.61106
1.82621	-2.68966
1.83462	-2.70144
1.88973	-2.71133
1.98909	-2.77048
2.01082	-2.76242
1.94034	-2.79037
1.79731	-2.87328
1.6443	-2.92127
1.52709	-2.90816
1.37882	-2.86033
1.3071	-2.75798
1.08762	-2.74056
1.03141	-2.58191
1.22964	-2.29834
1.37497	-2.14137
1.36417	-2.16802
1.2356	-2.24425
1.01749	-2.33309
0.810267	-2.38572
0.577373	-2.37344
0.284405	-2.4172
0.375019	-2.53389
0.389945	-2.54585
0.267151	-2.42432
0.195939	-2.37929
-0.0482344	-2.463
-0.272327	-2.48307
-0.469531	-2.28184
-0.833632	-1.97459
-1.98405	-1.01488
-1.66227	-1.23478
-1.3042	-1.41951
-2.04595	-1.37156
-2.57088	-1.13818
-2.73679	-1.22929
-2.87002	-1.29512
-2.57595	-0.119174
-2.59495	-0.17188
-2.20867	-0.963071
-1.79213	-1.33133
-1.48816	-1.65543
-0.759359	-1.25431
-0.418283	-1.22649
0.449767	-1.27724
1.2092	-1.43147
1.51436	-1.5524
1.43543	-1.6586
1.4221	-1.71519
1.46667	-1.75948
1.34063	-1.74769
1.28774	-1.74069
1.5471	-1.744
1.86346	-1.65158
1.91628	-1.59315
1.91054	-1.5706
1.90866	-1.55833
1.86817	-1.53748
1.78097	-1.47411
1.54496	-1.381
1.31145	-1.37484
1.27502	-1.35395
1.06614	-1.49215
0.987341	-1.3894
0.82518	-1.52908
0.656335	-1.71251
0.0999329	-1.77915
0.356707	-1.76382
0.480141	-1.73939
0.50475	-1.85845
0.598736	-1.94114
0.654038	-2.20845
0.443206	-2.4115
-0.0108802	-2.68985
0.194248	-2.60174
0.729228	-2.41949
1.47981	-2.38523
1.57247	-2.50801
2.20216	-2.34171
2.2367	-2.27495
1.63538	-2.47174
1.5606	-2.63475
2.19419	-2.21451
2.16211	-2.32654
2.25986	-2.27967
2.26266	-2.30861
2.13611	-2.39497
2.02649	-2.44225
1.89743	-2.48496
1.76716	-2.56187
1.83037	-2.5128
1.89064	-2.48311
2.04511	-2.42816
2.119	-2.43454
1.96254	-2.51673
1.87728	-2.51497
1.83824	-2.5188
1.77903	-2.54123
1.60423	-2.56491
1.35575	-2.59747
1.1193	-2.62347
0.951742	-2.51331
1.23066	-2.18261
1.4225	-2.01895
1.35926	-1.99586
1.21615	-2.03601
1.04754	-2.06589
0.770621	-2.11309
0.558417	-2.20226
0.311102	-2.18541
0.180684	-2.26162
0.341461	-2.3869
0.32144	-2.28341
0.0568169	-2.1324
-0.203565	-2.09619
-0.554012	-2.11861
-0.632075	-2.08397
-0.825147	-1.82344
-2.32649	-0.914787
-1.74893	-1.03182
-1.40229	-1.31117
-1.29521	-1.27918
-1.53836	-1.1938
-2.34651	-1.01948
-2.59237	-1.02613
0.0368228	-0.609031
-0.305012	-0.573956
-0.783702	-0.389394
-1.18243	-0.182523
-0.900157	-0.577707
-0.675013	-0.64301
-0.702691	-0.504959
-1.97115	0.385336
-1.43341	-0.39056
-0.897526	-1.04781
-0.518114	-1.13281
-0.281776	-0.959862
-0.681857	-1.21048
-0.340192	-0.933279
-0.657628	-1.06267
-0.617899	-1.09696
-0.123417	-1.09526
1.08473	-1.27579
1.68105	-1.41053
1.66299	-1.47429
1.73378	-1.5025
1.82865	-1.52625
1.84993	-1.49101
1.83802	-1.49512
1.92634	-1.49324
2.10342	-1.40275
2.14414	-1.3475
2.05616	-1.36539
2.05157	-1.31211
2.02519	-1.27616
1.96047	-1.21692
1.57348	-1.02464
0.375415	-1.25883
-0.172653	-1.69696
-0.0953323	-1.60163
-0.303506	-1.86731
-0.131467	-2.07005
0.298169	-2.10669
0.164475	-2.13312
-0.215888	-2.32915
-0.180644	-2.45477
-0.142827	-2.63589
0.398896	-2.36451
0.92686	-2.2157
1.14969	-2.19028
1.22462	-2.17961
1.59939	-1.95018
1.68706	-2.10957
2.13372	-2.09961
2.52749	-1.99511
2.634	-2.05069
2.67912	-1.92447
2.24797	-1.92692
2.13557	-2.02564
1.94338	-2.25073
1.92272	-2.29166
2.17813	-2.18304
2.39421	-2.16936
2.57016	-2.12845
2.58781	-2.12387
2.45292	-2.17911
2.35482	-2.21582
2.36242	-2.19199
2.31108	-2.18383
2.06273	-2.2744
1.90676	-2.33669
1.73354	-2.35488
1.64746	-2.31052
1.46546	-2.34761
1.47086	-2.3563
1.31722	-2.36025
1.1196	-2.38804
0.935746	-2.3618
0.8578	-2.21717
1.05419	-2.07356
1.19142	-1.91213
1.16093	-1.82139
1.04422	-1.81095
0.801452	-1.84372
0.443721	-1.92513
0.258593	-2.06808
0.0513726	-2.10658
-0.139624	-2.12661
-0.072185	-2.22917
0.0505571	-1.93711
-0.220795	-1.66813
-2.30024	-0.803812
-2.00143	-0.831595
-1.77889	-0.872207
-1.73847	-0.975976
-1.8086	-0.765364
0.133147	-0.366952
-0.0326438	-0.402155
-0.669185	-0.288836
-0.556556	-0.319495
-0.49966	-0.494019
-0.464905	-0.669007
-0.0382468	-0.970651
0.184519	-0.931622
0.0567029	-0.848398
-0.377546	-0.681061
-1.07194	-0.782321
-0.979975	-1.0352
-1.34181	-0.860205
-1.03431	-0.968977
-0.414471	-1.44278
-0.223751	-1.43351
0.0237625	-1.22757
0.226348	-0.976531
0.232892	-0.893035
-0.116455	-1.17269
-0.267584	-0.947203
-0.54763	-0.983796
-0.297995	-0.974313
0.878991	-1.03924
1.7431	-1.19801
1.84414	-1.30173
1.95274	-1.30568
2.0796	-1.28246
2.1128	-1.28534
2.10487	-1.28565
2.12994	-1.27269
2.21988	-1.21771
2.23488	-1.17024
2.19058	-1.10326
2.02133	-1.0285
1.88174	-1.00299
1.8657	-0.911344
1.57494	-0.794132
0.611037	-1.17392
0.841622	-1.05623
0.659772	-1.02343
-0.0719147	-1.43116
0.012961	-2.08747
0.108323	-2.3486
0.178672	-2.54502
0.520092	-2.34892
1.30978	-1.84226
1.70978	-1.81715
1.89374	-1.89077
2.09255	-1.93888
2.2421	-1.94458
2.32165	-1.94365
2.39994	-1.91415
2.3934	-1.97909
2.41975	-2.02063
2.73582	-1.95835
3.05785	-1.77586
3.02832	-1.81511
2.6367	-1.88098
2.30392	-1.94483
2.10779	-1.9912
1.86735	-2.09534
2.07031	-2.03912
2.24629	-2.096
2.48162	-2.04245
2.57636	-2.01417
2.46368	-2.0394
2.37998	-2.03894
2.38976	-2.03564
2.19614	-2.17945
2.08344	-2.18103
2.03385	-2.07687
1.72527	-2.1362
1.41615	-2.18249
1.26306	-2.1536
1.20301	-2.22687
1.2087	-2.15268
1.08665	-2.09088
1.02559	-1.86058
0.992094	-1.62842
0.918446	-1.5869
0.872358	-1.54182
0.735094	-1.49235
0.757709	-1.5902
0.459621	-1.6506
0.0958065	-1.60354
0.0151442	-1.63957
-0.101635	-1.90109
-0.0391043	-2.24051
-0.439752	-1.89546
-0.501366	-1.56184
-2.14818	-0.592255
-1.90975	-0.636753
-0.16709	-0.200504
0.225304	-0.190889
0.474823	-0.220414
0.143158	-0.323011
0.276554	-0.681909
0.511005	-0.828781
0.626503	-0.874538
0.688487	-0.937296
0.712658	-0.925607
0.557546	-1.04053
0.342172	-1.19156
0.194336	-1.24779
0.091871	-1.406
0.0573776	-1.44982
0.123582	-1.61126
0.178352	-1.51283
0.339352	-1.5202
0.440024	-1.35694
-0.207546	-1.41505
0.544683	-0.8002
0.770134	-0.75343
-0.0351688	-0.779701
-0.581493	-0.87647
-0.446792	-0.873053
[truncated: 11,313 more rows]

## Sheet: fig1_d_climate_space
PC1	PC2	Duality_x	Duality_y
-5.369	-8.294	1	1
-5.369	-7.583	1	2
-5.369	-6.871	1	3
-5.369	-6.159	1	4
-5.369	-5.448	1	5
-5.369	-4.736	1	6
-5.369	-4.025	1	7
-5.369	-3.313	1	8
-5.369	-2.601	1	9
-5.369	-1.89	1	10
-5.369	-1.178	1	11
-5.369	-0.466	1	12
-5.369	0.245	1	13
-5.369	0.957	1	14
-5.369	1.669	1	15
-5.369	2.38	1	16
-5.369	3.092	1	17
-5.369	3.804	1	18
-5.369	4.515	1	19
-5.369	5.227	1	20
-4.727	-8.294	2	1
-4.727	-7.583	2	2
-4.727	-6.871	2	3
-4.727	-6.159	2	4
-4.727	-5.448	2	5
-4.727	-4.736	2	6
-4.727	-4.025	2	7
-4.727	-3.313	2	8
-4.727	-2.601	2	9
-4.727	-1.89	2	10
-4.727	-1.178	2	11
-4.727	-0.466	2	12
-4.727	0.245	2	13
-4.727	0.957	2	14
-4.727	1.669	2	15
-4.727	2.38	2	16
-4.727	3.092	2	17
-4.727	3.804	2	18
-4.727	4.515	2	19
-4.727	5.227	2	20
-4.085	-8.294	3	1
-4.085	-7.583	3	2
-4.085	-6.871	3	3
-4.085	-6.159	3	4
-4.085	-5.448	3	5
-4.085	-4.736	3	6
-4.085	-4.025	3	7
-4.085	-3.313	3	8
-4.085	-2.601	3	9
-4.085	-1.89	3	10
-4.085	-1.178	3	11
-4.085	-0.466	3	12
-4.085	0.245	3	13
-4.085	0.957	3	14
-4.085	1.669	3	15
-4.085	2.38	3	16
-4.085	3.092	3	17
-4.085	3.804	3	18
-4.085	4.515	3	19
-4.085	5.227	3	20
-3.443	-8.294	4	1
-3.443	-7.583	4	2
-3.443	-6.871	4	3
-3.443	-6.159	4	4
-3.443	-5.448	4	5
-3.443	-4.736	4	6
-3.443	-4.025	4	7
-3.443	-3.313	4	8
-3.443	-2.601	4	9
-3.443	-1.89	4	10
-3.443	-1.178	4	11
-3.443	-0.466	4	12
-3.443	0.245	4	13
-3.443	0.957	4	14
-3.443	1.669	4	15
-3.443	2.38	4	16
-3.443	3.092	4	17
-3.443	3.804	4	18
-3.443	4.515	4	19
-3.443	5.227	4	20
-2.801	-8.294	5	1
-2.801	-7.583	5	2
-2.801	-6.871	5	3
-2.801	-6.159	5	4
-2.801	-5.448	5	5
-2.801	-4.736	5	6
-2.801	-4.025	5	7
-2.801	-3.313	5	8
-2.801	-2.601	5	9
-2.801	-1.89	5	10
-2.801	-1.178	5	11
-2.801	-0.466	5	12
-2.801	0.245	5	13
-2.801	0.957	5	14
-2.801	1.669	5	15
-2.801	2.38	5	16
-2.801	3.092	5	17
-2.801	3.804	5	18
-2.801	4.515	5	19
-2.801	5.227	5	20
-2.159	-8.294	6	1
-2.159	-7.583	6	2
-2.159	-6.871	6	3
-2.159	-6.159	6	4
-2.159	-5.448	6	5
-2.159	-4.736	6	6
-2.159	-4.025	6	7
-2.159	-3.313	6	8
-2.159	-2.601	6	9
-2.159	-1.89	6	10
-2.159	-1.178	6	11
-2.159	-0.466	6	12
-2.159	0.245	6	13
-2.159	0.957	6	14
-2.159	1.669	6	15
-2.159	2.38	6	16
-2.159	3.092	6	17
-2.159	3.804	6	18
-2.159	4.515	6	19
-2.159	5.227	6	20
-1.517	-8.294	7	1
-1.517	-7.583	7	2
-1.517	-6.871	7	3
-1.517	-6.159	7	4
-1.517	-5.448	7	5
-1.517	-4.736	7	6
-1.517	-4.025	7	7
-1.517	-3.313	7	8
-1.517	-2.601	7	9
-1.517	-1.89	7	10
-1.517	-1.178	7	11
-1.517	-0.466	7	12
-1.517	0.245	7	13
-1.517	0.957	7	14
-1.517	1.669	7	15
-1.517	2.38	7	16
-1.517	3.092	7	17
-1.517	3.804	7	18
-1.517	4.515	7	19
-1.517	5.227	7	20
-0.875	-8.294	8	1
-0.875	-7.583	8	2
-0.875	-6.871	8	3
-0.875	-6.159	8	4
-0.875	-5.448	8	5
-0.875	-4.736	8	6
-0.875	-4.025	8	7
-0.875	-3.313	8	8
-0.875	-2.601	8	9
-0.875	-1.89	8	10
-0.875	-1.178	8	11
-0.875	-0.466	8	12
-0.875	0.245	8	13
-0.875	0.957	8	14
-0.875	1.669	8	15
-0.875	2.38	8	16
-0.875	3.092	8	17
-0.875	3.804	8	18
-0.875	4.515	8	19
-0.875	5.227	8	20
-0.233	-8.294	9	1
-0.233	-7.583	9	2
-0.233	-6.871	9	3
-0.233	-6.159	9	4
-0.233	-5.448	9	5
-0.233	-4.736	9	6
-0.233	-4.025	9	7
-0.233	-3.313	9	8
-0.233	-2.601	9	9
-0.233	-1.89	9	10
-0.233	-1.178	9	11
-0.233	-0.466	9	12
-0.233	0.245	9	13
-0.233	0.957	9	14
-0.233	1.669	9	15
-0.233	2.38	9	16
-0.233	3.092	9	17
-0.233	3.804	9	18
-0.233	4.515	9	19
-0.233	5.227	9	20
0.409	-8.294	10	1
0.409	-7.583	10	2
0.409	-6.871	10	3
0.409	-6.159	10	4
0.409	-5.448	10	5
0.409	-4.736	10	6
0.409	-4.025	10	7
0.409	-3.313	10	8
0.409	-2.601	10	9
0.409	-1.89	10	10
0.409	-1.178	10	11
0.409	-0.466	10	12
0.409	0.245	10	13
0.409	0.957	10	14
0.409	1.669	10	15
0.409	2.38	10	16
0.409	3.092	10	17
0.409	3.804	10	18
0.409	4.515	10	19
0.409	5.227	10	20
1.051	-8.294	11	1
1.051	-7.583	11	2
1.051	-6.871	11	3
1.051	-6.159	11	4
1.051	-5.448	11	5
1.051	-4.736	11	6
1.051	-4.025	11	7
1.051	-3.313	11	8
1.051	-2.601	11	9
1.051	-1.89	11	10
1.051	-1.178	11	11
1.051	-0.466	11	12
1.051	0.245	11	13
1.051	0.957	11	14
1.051	1.669	11	15
1.051	2.38	11	16
1.051	3.092	11	17
1.051	3.804	11	18
1.051	4.515	11	19
1.051	5.227	11	20
1.693	-8.294	12	1
1.693	-7.583	12	2
1.693	-6.871	12	3
1.693	-6.159	12	4
1.693	-5.448	12	5
1.693	-4.736	12	6
1.693	-4.025	12	7
1.693	-3.313	12	8
1.693	-2.601	12	9
1.693	-1.89	12	10
1.693	-1.178	12	11
1.693	-0.466	12	12
1.693	0.245	12	13
1.693	0.957	12	14
1.693	1.669	12	15
1.693	2.38	12	16
1.693	3.092	12	17
1.693	3.804	12	18
1.693	4.515	12	19
1.693	5.227	12	20
2.335	-8.294	13	1
2.335	-7.583	13	2
2.335	-6.871	13	3
2.335	-6.159	13	4
2.335	-5.448	13	5
2.335	-4.736	13	6
2.335	-4.025	13	7
2.335	-3.313	13	8
2.335	-2.601	13	9
2.335	-1.89	13	10
2.335	-1.178	13	11
2.335	-0.466	13	12
2.335	0.245	13	13
2.335	0.957	13	14
2.335	1.669	13	15
2.335	2.38	13	16
2.335	3.092	13	17
2.335	3.804	13	18
2.335	4.515	13	19
2.335	5.227	13	20
2.977	-8.294	14	1
2.977	-7.583	14	2
2.977	-6.871	14	3
2.977	-6.159	14	4
2.977	-5.448	14	5
2.977	-4.736	14	6
2.977	-4.025	14	7
2.977	-3.313	14	8
2.977	-2.601	14	9
2.977	-1.89	14	10
2.977	-1.178	14	11
2.977	-0.466	14	12
2.977	0.245	14	13
2.977	0.957	14	14
2.977	1.669	14	15
2.977	2.38	14	16
2.977	3.092	14	17
2.977	3.804	14	18
2.977	4.515	14	19
2.977	5.227	14	20
3.618	-8.294	15	1
3.618	-7.583	15	2
3.618	-6.871	15	3
3.618	-6.159	15	4
3.618	-5.448	15	5
3.618	-4.736	15	6
3.618	-4.025	15	7
3.618	-3.313	15	8
3.618	-2.601	15	9
3.618	-1.89	15	10
3.618	-1.178	15	11
3.618	-0.466	15	12
3.618	0.245	15	13
3.618	0.957	15	14
3.618	1.669	15	15
3.618	2.38	15	16
3.618	3.092	15	17
3.618	3.804	15	18
3.618	4.515	15	19
3.618	5.227	15	20
4.26	-8.294	16	1
4.26	-7.583	16	2
4.26	-6.871	16	3
4.26	-6.159	16	4
4.26	-5.448	16	5
4.26	-4.736	16	6
4.26	-4.025	16	7
4.26	-3.313	16	8
4.26	-2.601	16	9
4.26	-1.89	16	10
4.26	-1.178	16	11
4.26	-0.466	16	12
4.26	0.245	16	13
4.26	0.957	16	14
4.26	1.669	16	15
4.26	2.38	16	16
4.26	3.092	16	17
4.26	3.804	16	18
4.26	4.515	16	19
4.26	5.227	16	20
4.902	-8.294	17	1
4.902	-7.583	17	2
4.902	-6.871	17	3
4.902	-6.159	17	4
4.902	-5.448	17	5
4.902	-4.736	17	6
4.902	-4.025	17	7
4.902	-3.313	17	8
4.902	-2.601	17	9
4.902	-1.89	17	10
4.902	-1.178	17	11
4.902	-0.466	17	12
4.902	0.245	17	13
4.902	0.957	17	14
4.902	1.669	17	15
4.902	2.38	17	16
4.902	3.092	17	17
4.902	3.804	17	18
4.902	4.515	17	19
4.902	5.227	17	20
5.544	-8.294	18	1
5.544	-7.583	18	2
5.544	-6.871	18	3
5.544	-6.159	18	4
5.544	-5.448	18	5
5.544	-4.736	18	6
5.544	-4.025	18	7
5.544	-3.313	18	8
5.544	-2.601	18	9
5.544	-1.89	18	10
5.544	-1.178	18	11
5.544	-0.466	18	12
5.544	0.245	18	13
5.544	0.957	18	14
5.544	1.669	18	15
5.544	2.38	18	16
5.544	3.092	18	17
5.544	3.804	18	18
5.544	4.515	18	19
5.544	5.227	18	20
6.186	-8.294	19	1
6.186	-7.583	19	2
6.186	-6.871	19	3
6.186	-6.159	19	4
6.186	-5.448	19	5
6.186	-4.736	19	6
6.186	-4.025	19	7
6.186	-3.313	19	8
6.186	-2.601	19	9
6.186	-1.89	19	10
6.186	-1.178	19	11
6.186	-0.466	19	12
6.186	0.245	19	13
6.186	0.957	19	14
6.186	1.669	19	15
6.186	2.38	19	16
6.186	3.092	19	17
6.186	3.804	19	18
6.186	4.515	19	19
6.186	5.227	19	20
6.828	-8.294	20	1
6.828	-7.583	20	2
6.828	-6.871	20	3
6.828	-6.159	20	4
6.828	-5.448	20	5
6.828	-4.736	20	6
6.828	-4.025	20	7
6.828	-3.313	20	8
6.828	-2.601	20	9
6.828	-1.89	20	10
6.828	-1.178	20	11
6.828	-0.466	20	12
6.828	0.245	20	13
6.828	0.957	20	14
6.828	1.669	20	15
6.828	2.38	20	16
6.828	3.092	20	17
6.828	3.804	20	18
6.828	4.515	20	19
6.828	5.227	20	20

## Sheet: fig1_d_map
Longitude	Latitude	Duality_x	Duality_y
76.322	79.5953	3	9
76.9692	79.541	3	9
79.5209	80.8835	3	9
80.1869	80.8938	3	9
90.1546	81.1514	3	9
90.8939	81.1445	3	9
92.1217	79.8821	2	9
93.3014	80.5148	2	9
94.3703	80.5856	2	9
95.5203	80.7151	2	9
96.6968	79.5405	2	9
97.8563	79.3192	2	9
98.9652	79.4174	2	8
100.359	78.4275	3	9
101.339	78.693	2	9
102.409	78.7672	2	9
103.574	78.6813	2	9
104.651	78.6255	2	9
106.245	78.242	3	9
106.591	78.2976	3	9
79.3776	74.5909	3	9
81.9033	75.3588	3	9
82.8126	75.954	3	9
85.4597	74.763	3	9
86.3219	74.6577	3	9
87.5305	74.8157	3	9
88.6704	74.9367	3	10
89.7913	75.0334	3	10
90.9276	75.0867	2	10
92.0844	75.1369	2	10
93.2332	75.1862	2	10
94.3791	75.3216	2	10
95.5211	75.3278	2	10
96.6773	75.2507	2	10
97.8436	75.3065	2	10
98.947	75.3514	2	10
100.155	75.4854	2	10
101.273	75.5081	2	10
102.44	75.9953	2	10
103.583	76.1019	2	10
104.729	75.8164	2	10
105.877	75.7942	2	10
107.033	75.5226	2	10
108.191	75.6058	2	10
109.331	75.6341	2	10
110.484	75.6391	2	10
111.606	75.6598	2	10
112.721	75.6335	2	10
113.568	75.8244	2	9
135.763	75.5635	3	9
137.296	75.406	2	9
138.139	75.4518	2	9
139.197	75.42	2	9
140.357	75.31	2	9
141.535	75.5098	2	9
142.805	75.5463	2	9
143.834	75.4395	2	9
144.698	75.4522	3	9
146.462	75.3378	3	9
147.368	75.1887	3	9
148.416	75.0636	3	9
149.564	75.0176	3	9
150.445	75.0184	3	9
152.647	76.1585	3	9
68.3597	71.6722	3	10
69.1766	72.1578	3	10
70.2176	72.2413	3	10
71.3637	72.2421	3	10
72.3077	72.2774	3	9
73.8934	71.7407	3	9
74.9536	72.0703	4	9
76.3481	71.8041	3	9
77.0509	71.7858	3	9
78.349	71.9721	3	10
79.3986	71.965	3	10
80.8656	73.0773	3	10
81.7334	72.9806	3	10
82.8834	72.7857	3	10
84.029	72.6524	2	10
85.1746	72.6683	3	10
86.3204	72.6925	3	10
87.4936	73.0208	3	10
88.6237	73.0673	2	10
89.7741	73.0673	2	10
90.9245	73.0673	2	10
92.075	73.0673	2	10
93.2254	73.0673	2	10
94.3758	73.0673	2	10
95.5262	73.0673	2	10
96.6766	73.0673	2	10
97.8271	73.0673	2	10
98.9775	73.0673	2	10
100.128	73.0673	2	10
101.278	73.0673	2	10
102.429	73.0673	2	10
103.579	73.0673	2	10
104.729	73.0676	2	10
105.838	73.8001	2	10
107.031	72.3765	2	10
108.192	72.4201	2	10
109.339	72.5071	2	10
110.484	72.7395	2	11
111.617	72.7099	2	11
112.775	72.6697	2	11
113.968	72.5296	2	11
115.091	72.6225	2	11
116.231	72.6308	2	11
117.382	72.5932	2	11
118.503	72.492	2	11
119.67	72.2922	2	10
120.833	72.2735	2	10
121.974	72.2558	2	10
123.128	72.179	2	10
124.271	72.1342	2	10
125.445	73.0054	2	10
126.488	71.8986	2	10
127.686	73.1066	2	10
128.863	72.2885	2	10
129.502	72.2288	2	9
132.589	71.7182	2	10
132.981	71.6351	2	10
135.87	74.0654	3	9
138.533	71.6828	2	10
139.49	72.3237	2	10
140.41	72.0407	2	10
141.53	72.191	2	10
142.692	72.1446	2	10
143.83	72.1259	2	10
144.965	71.9373	2	10
146.284	71.7489	2	10
147.321	71.9427	2	10
148.426	71.946	2	10
149.463	71.9842	2	10
-179.411	71.2562	3	9
-178.356	71.2597	3	9
-177.596	71.207	3	9
64.9019	69.1224	4	10
65.3791	69.117	4	10
67.0758	70.5241	4	10
67.9598	70.4451	3	10
69.0665	70.3153	3	10
70.2169	70.3153	3	10
71.3642	70.3084	3	10
72.2884	70.1894	3	10
73.9855	69.7383	3	10
74.8163	70.3516	3	10
75.9698	70.2281	3	10
77.1223	70.1174	3	10
78.2587	70.0024	3	10
79.4232	70.311	3	10
80.5707	70.3153	3	10
81.709	70.3088	3	10
82.836	69.8601	3	10
84.0424	70.2984	3	10
85.1724	70.3153	3	10
86.3228	70.3153	3	10
87.4733	70.3153	3	10
88.6237	70.3153	3	10
89.7741	70.3153	3	10
90.9245	70.3153	3	10
92.075	70.3153	3	10
93.2254	70.3153	2	10
94.3758	70.3153	2	11
95.5262	70.3153	2	11
96.6766	70.3153	2	11
97.8271	70.3153	2	11
98.9775	70.3153	2	11
100.128	70.3153	2	11
101.278	70.3153	2	11
102.429	70.3153	2	11
103.579	70.3153	2	11
104.73	70.3153	2	11
105.88	70.3153	2	11
107.03	70.3153	2	11
108.181	70.3153	2	11
109.331	70.3153	2	11
110.482	70.3153	2	11
111.632	70.3153	2	11
112.783	70.3153	1	11
113.933	70.3153	2	11
115.083	70.3153	2	11
116.234	70.3153	2	11
117.384	70.3153	2	11
118.535	70.3153	2	11
119.685	70.3153	1	11
120.836	70.3153	1	11
121.986	70.3153	1	11
123.136	70.3153	1	11
124.287	70.3153	1	11
125.437	70.3153	2	11
126.588	70.3153	2	11
127.741	70.3089	2	11
128.881	70.2984	2	11
130.017	70.057	2	11
131.195	69.9452	2	11
132.356	70.2725	2	11
133.48	70.2625	1	11
134.649	70.238	1	11
135.792	70.3102	1	11
136.93	70.2469	1	11
138.113	70.231	2	11
139.236	70.2717	2	11
140.395	70.3111	2	11
141.543	70.3153	2	11
142.694	70.3153	2	11
143.844	70.3153	2	11
144.994	70.3153	2	11
146.145	70.3153	2	11
147.295	70.3153	2	11
148.446	70.3153	2	11
149.591	70.3028	2	11
150.752	70.1872	2	11
151.867	70.0799	2	11
153.05	69.9458	2	11
154.206	69.9901	2	11
155.352	70.0451	2	11
156.498	70.0643	2	11
157.646	70.0479	2	11
158.789	69.9734	2	11
159.827	69.7165	2	11
160.759	69.3332	2	10
162.286	69.3274	2	10
163.407	69.3692	2	10
164.522	69.3396	2	10
165.684	69.3032	2	10
166.875	69.2902	2	10
167.876	69.3456	3	10
168.947	69.7606	3	10
170.649	69.7678	3	10
171.453	69.552	3	10
172.588	69.4896	2	11
173.759	69.4579	2	11
174.903	69.4464	2	11
176.032	69.4445	3	10
177.184	69.3291	3	10
178.312	69.2461	3	10
179.499	71.1533	3	9
-179.435	67.809	3	10
-178.294	67.6182	3	10
-177.14	67.4541	3	10
-176.002	67.3064	3	10
-175.136	67.0976	3	10
-173.653	66.9302	4	10
-172.513	66.8604	4	10
-171.778	66.842	4	10
64.7884	68.9495	4	10
65.7462	68.4949	4	10
66.7524	67.8111	4	10
67.8871	67.607	4	11
69.0971	67.8314	4	11
70.22	67.9056	3	11
71.3541	67.936	3	11
72.4455	68.1886	4	10
73.9645	67.0086	4	10
74.9106	67.7177	3	11
75.9738	67.8513	3	11
77.0193	67.6211	3	11
78.3092	68.3552	3	11
79.4223	67.8972	3	11
80.5707	67.8959	3	11
81.7211	67.8959	3	11
82.8716	67.8959	3	11
84.022	67.8959	3	11
85.1724	67.8959	3	11
86.3228	67.8959	3	11
87.4733	67.8959	3	10
88.6237	67.8959	3	10
89.7741	67.8959	3	10
90.9245	67.8959	3	10
92.075	67.8959	2	10
93.2254	67.8959	2	10
94.3758	67.8959	2	11
95.5262	67.8959	2	11
96.6766	67.8959	2	11
97.8271	67.8959	2	11
98.9775	67.8959	2	11
100.128	67.8959	2	11
101.278	67.8959	2	11
102.429	67.8959	2	11
103.579	67.8959	2	11
104.73	67.8959	2	11
105.88	67.8959	2	11
107.03	67.8959	2	11
108.181	67.8959	2	11
109.331	67.8959	2	11
110.482	67.8959	2	11
111.632	67.8959	2	11
112.783	67.8959	2	11
113.933	67.8959	2	11
115.083	67.8959	2	11
116.234	67.8959	2	11
117.384	67.8959	1	11
118.535	67.8959	1	11
119.685	67.8959	1	11
120.836	67.8959	1	11
121.986	67.8959	1	11
123.136	67.8959	1	12
124.287	67.8959	1	11
125.437	67.8959	2	11
126.588	67.8959	2	11
127.738	67.8959	2	11
128.888	67.8959	1	11
130.039	67.8959	2	11
131.189	67.8959	1	12
132.34	67.8959	1	12
133.49	67.8959	1	12
134.641	67.8959	1	12
135.791	67.8959	1	12
136.941	67.8959	1	12
138.092	67.8959	1	11
139.242	67.8959	1	11
140.393	67.8959	1	12
141.543	67.8959	1	12
142.694	67.8959	1	12
143.844	67.8959	1	11
144.994	67.8959	1	11
146.145	67.8959	2	11
147.295	67.8959	2	11
148.446	67.8959	1	11
149.596	67.8959	1	11
150.747	67.8959	2	11
151.897	67.8959	2	11
153.047	67.8959	2	11
154.198	67.8959	2	11
155.348	67.8959	2	11
156.499	67.8959	2	11
157.649	67.8959	2	11
158.799	67.8959	2	11
159.95	67.8959	2	11
161.095	67.8703	2	11
162.251	67.8959	2	11
163.401	67.8959	2	11
164.552	67.8959	2	11
165.702	67.8959	2	11
166.852	67.8959	2	11
168.003	67.8959	2	11
169.141	67.8668	2	11
170.312	67.7949	2	11
171.455	67.8941	2	11
172.605	67.8959	2	11
173.755	67.8959	2	11
174.905	67.8959	3	11
176.056	67.8959	3	11
177.206	67.8959	3	11
178.357	67.8959	3	10
179.463	67.8882	3	10
-179.568	66.128	4	10
-178.215	66.1516	4	10
-177.133	66.1532	4	10
-175.917	65.9746	4	10
-174.839	65.6796	4	10
-173.659	65.6758	4	10
-172.571	65.8989	4	10
-171.413	66.1134	4	10
-170.461	66.0516	4	9
60.1047	64.8346	4	10
61.1452	64.9402	4	11
62.1921	65.2036	4	11
63.3529	65.5046	4	11
64.472	65.6847	4	11
65.6152	65.7072	4	11
66.7657	65.7072	4	11
67.9161	65.7072	4	11
69.049	65.6581	4	11
70.2081	65.5227	4	11
71.3602	65.4976	4	11
72.549	65.5902	4	11
73.6682	65.7072	4	11
74.8186	65.7072	4	11
75.969	65.7072	3	11
77.1195	65.7072	3	11
78.2699	65.7072	3	11
79.4203	65.7072	3	11
80.5707	65.7072	3	11
81.7211	65.7072	3	11
82.8716	65.7072	3	11
84.022	65.7072	3	11
85.1724	65.7072	3	11
86.3228	65.7072	3	11
87.4733	65.7072	3	11
88.6237	65.7072	3	11
89.7741	65.7072	3	11
90.9245	65.7072	3	11
92.075	65.7072	3	11
93.2254	65.7072	2	11
94.3758	65.7072	2	11
95.5262	65.7072	2	11
96.6766	65.7072	2	11
97.8271	65.7072	2	11
98.9775	65.7072	2	11
100.128	65.7072	2	11
101.278	65.7072	2	11
102.429	65.7072	2	11
103.579	65.7072	2	11
104.73	65.7072	2	12
105.88	65.7072	2	12
107.03	65.7072	2	12
108.181	65.7072	2	12
109.331	65.7072	2	11
110.482	65.7072	2	12
111.632	65.7072	2	12
112.783	65.7072	2	12
113.933	65.7072	2	12
115.083	65.7072	2	12
116.234	65.7072	2	12
117.384	65.7072	2	12
118.535	65.7072	1	12
119.685	65.7072	1	12
120.836	65.7072	1	12
121.986	65.7072	1	12
123.136	65.7072	1	12
124.287	65.7072	1	12
125.437	65.7072	1	12
126.588	65.7072	1	12
127.738	65.7072	1	11
128.888	65.7072	1	11
130.039	65.7072	1	12
131.189	65.7072	1	12
132.34	65.7072	1	12
133.49	65.7072	1	12
134.641	65.7072	1	12
135.791	65.7072	1	12
136.941	65.7072	1	12
138.092	65.7072	1	12
139.242	65.7072	1	12
140.393	65.7072	1	11
141.543	65.7072	1	12
142.694	65.7072	1	12
143.844	65.7072	1	12
144.994	65.7072	1	11
146.145	65.7072	2	11
147.295	65.7072	2	12
148.446	65.7072	2	12
149.596	65.7072	2	12
150.747	65.7072	2	12
151.897	65.7072	1	12
153.047	65.7072	1	11
154.198	65.7072	1	11
155.348	65.7072	1	11
156.499	65.7072	2	11
157.649	65.7072	2	11
158.799	65.7072	2	11
159.95	65.7072	2	11
161.1	65.7072	2	11
162.251	65.7072	2	11
163.401	65.7072	2	11
164.552	65.7072	2	11
165.702	65.7072	2	11
166.852	65.7072	2	11
168.003	65.7072	2	11
169.153	65.7072	3	11
170.304	65.7072	3	11
171.454	65.7072	3	11
172.605	65.7072	3	11
173.755	65.7072	3	11
174.904	65.7146	3	11
176.049	65.8054	3	11
177.229	65.842	3	11
178.357	65.7172	4	10
179.449	65.8109	4	10
-174.31	64.641	5	9
-173.591	64.5064	5	9
-172.809	64.4889	5	9
59.2635	63.0499	4	11
59.9581	63.625	4	11
61.0135	63.6903	4	11
62.164	63.6903	4	11
63.3144	63.6903	4	11
64.4648	63.6903	4	11
65.6152	63.6903	4	11
66.7657	63.6903	4	11
67.9161	63.6903	4	11
69.0665	63.6903	4	11
70.2169	63.6903	4	11
71.3673	63.6903	4	11
72.5178	63.6903	4	11
73.6682	63.6903	4	11
74.8186	63.6903	4	11
75.969	63.6903	4	11
77.1195	63.6903	4	11
78.2699	63.6903	4	11
79.4203	63.6903	4	11
80.5707	63.6903	4	11
81.7211	63.6903	4	11
82.8716	63.6903	4	11
84.022	63.6903	4	11
85.1724	63.6903	4	11
86.3228	63.6903	4	11
87.4733	63.6903	4	11
88.6237	63.6903	3	11
89.7741	63.6903	3	11
90.9245	63.6903	3	11
92.075	63.6903	3	11
93.2254	63.6903	3	11
94.3758	63.6903	3	11
95.5262	63.6903	3	11
96.6766	63.6903	2	11
97.8271	63.6903	2	11
98.9775	63.6903	2	11
100.128	63.6903	2	11
101.278	63.6903	2	12
102.429	63.6903	2	12
103.579	63.6903	2	12
104.73	63.6903	2	12
105.88	63.6903	2	12
107.03	63.6903	2	12
108.181	63.6903	2	12
109.331	63.6903	2	12
110.482	63.6903	2	12
111.632	63.6903	2	12
112.783	63.6903	2	12
113.933	63.6903	2	12
115.083	63.6903	2	12
116.234	63.6903	2	12
117.384	63.6903	2	12
118.535	63.6903	2	12
119.685	63.6903	2	12
120.836	63.6903	2	12
121.986	63.6903	2	12
123.136	63.6903	2	12
124.287	63.6903	1	12
125.437	63.6903	1	12
126.588	63.6903	1	12
127.738	63.6903	1	12
128.888	63.6903	1	12
130.039	63.6903	1	12
131.189	63.6903	1	12
132.34	63.6903	1	12
133.49	63.6903	1	12
134.641	63.6903	1	12
135.791	63.6903	1	12
136.941	63.6903	1	12
138.092	63.6903	1	12
139.242	63.6903	1	12
140.393	63.6903	1	12
141.543	63.6903	1	12
142.694	63.6903	1	12
143.844	63.6903	1	12
144.994	63.6903	1	12
146.145	63.6903	2	11
147.295	63.6903	2	11
148.446	63.6903	2	12
149.596	63.6903	2	11
150.747	63.6903	2	11
151.897	63.6903	2	11
153.047	63.6903	1	11
154.198	63.6903	2	11
155.348	63.6903	2	11
156.499	63.6903	2	11
157.649	63.6903	2	11
158.799	63.6903	2	11
159.95	63.6903	2	11
161.1	63.6903	3	11
162.251	63.6903	3	11
163.401	63.6903	3	11
164.552	63.6903	3	11
165.702	63.6903	3	11
166.852	63.6903	3	11
168.003	63.6903	3	11
169.153	63.6903	3	11
170.304	63.6903	3	11
171.454	63.6903	3	11
172.605	63.6903	3	11
173.755	63.6903	3	11
174.905	63.6903	4	11
176.055	63.6864	4	10
177.187	63.6509	4	10
178.283	63.4092	4	10
179.175	62.9628	5	9
59.2749	61.2595	4	11
59.9263	61.7781	4	11
61.0135	61.8079	5	11
62.164	61.8079	4	11
63.3144	61.8079	4	11
64.4648	61.8079	4	11
65.6152	61.8079	4	11
66.7657	61.8079	4	11
67.9161	61.8079	4	11
69.0665	61.8079	4	11
70.2169	61.8079	4	11
71.3673	61.8079	4	11
72.5178	61.8079	4	11
73.6682	61.8079	4	11
74.8186	61.8079	4	11
75.969	61.8079	4	11
77.1195	61.8079	4	11
78.2699	61.8079	4	11
79.4203	61.8079	4	11
80.5707	61.8079	4	11
81.7211	61.8079	4	11
82.8716	61.8079	4	11
84.022	61.8079	4	11
85.1724	61.8079	4	11
86.3228	61.8079	4	11
87.4733	61.8079	4	11
88.6237	61.8079	4	11
89.7741	61.8079	4	11
90.9245	61.8079	4	11
92.075	61.8079	3	11
93.2254	61.8079	3	11
94.3758	61.8079	3	11
95.5262	61.8079	3	11
96.6766	61.8079	3	11
97.8271	61.8079	3	11
98.9775	61.8079	3	12
100.128	61.8079	3	12
101.278	61.8079	3	12
102.429	61.8079	3	12
103.579	61.8079	3	12
104.73	61.8079	3	12
105.88	61.8079	3	12
107.03	61.8079	3	12
108.181	61.8079	3	12
109.331	61.8079	2	12
110.482	61.8079	2	12
111.632	61.8079	2	12
112.783	61.8079	2	12
113.933	61.8079	2	12
115.083	61.8079	2	12
116.234	61.8079	2	12
117.384	61.8079	2	12
118.535	61.8079	2	12
119.685	61.8079	2	12
120.836	61.8079	2	12
121.986	61.8079	2	12
123.136	61.8079	2	12
124.287	61.8079	2	12
125.437	61.8079	2	12
126.588	61.8079	2	12
127.738	61.8079	2	12
128.888	61.8079	1	12
130.039	61.8079	1	12
131.189	61.8079	1	12
132.34	61.8079	1	13
133.49	61.8079	1	13
134.641	61.8079	1	13
135.791	61.8079	1	12
136.941	61.8079	1	12
138.092	61.8079	2	12
139.242	61.8079	2	12
140.393	61.8079	2	11
141.543	61.8079	2	11
142.694	61.8079	2	11
143.844	61.8079	2	11
144.994	61.8079	2	11
146.145	61.8079	2	11
147.295	61.8079	2	11
148.446	61.8079	2	11
149.596	61.8079	2	11
150.747	61.8079	2	11
151.897	61.8079	2	11
153.047	61.8079	2	11
154.198	61.8079	2	11
155.348	61.8079	2	11
156.446	61.9761	3	11
157.644	62.2386	3	10
158.785	62.2918	3	10
160.018	62.0035	4	10
161.077	61.8648	4	10
162.213	62.1168	4	10
163.119	62.2953	4	11
164.582	61.6342	4	11
165.705	61.8024	4	11
166.852	61.8079	4	11
168.003	61.8079	4	11
169.153	61.8079	4	11
170.304	61.8079	4	10
171.453	61.809	4	10
172.574	61.9626	4	10
173.719	62.1956	4	10
174.861	62.3311	4	10
175.985	62.4938	5	10
176.829	62.6152	5	10
178.442	62.5865	5	9
179.181	62.5713	5	9
58.9587	59.6542	5	11
59.8767	60.0153	5	11
61.0135	60.0342	5	12
62.164	60.0342	5	12
63.3144	60.0342	5	12
64.4648	60.0342	5	12
65.6152	60.0342	5	12
66.7657	60.0342	5	11
67.9161	60.0342	5	11
69.0665	60.0342	4	11
70.2169	60.0342	4	11
71.3673	60.0342	4	11
72.5178	60.0342	4	11
73.6682	60.0342	4	11
74.8186	60.0342	4	11
75.969	60.0342	4	11
77.1195	60.0342	4	11
78.2699	60.0342	4	12
79.4203	60.0342	4	11
80.5707	60.0342	4	11
81.7211	60.0342	4	11
82.8716	60.0342	4	11
84.022	60.0342	4	11
85.1724	60.0342	4	11
86.3228	60.0342	4	11
87.4733	60.0342	4	11
88.6237	60.0342	4	11
89.7741	60.0342	4	11
90.9245	60.0342	4	11
92.075	60.0342	4	11
93.2254	60.0342	3	11
94.3758	60.0342	3	11
95.5262	60.0342	3	11
96.6766	60.0342	3	11
97.8271	60.0342	3	12
98.9775	60.0342	3	12
100.128	60.0342	3	12
101.278	60.0342	3	12
102.429	60.0342	3	12
103.579	60.0342	3	12
104.73	60.0342	3	12
105.88	60.0342	3	12
107.03	60.0342	3	12
108.181	60.0342	3	12
109.331	60.0342	3	12
110.482	60.0342	3	12
111.632	60.0342	3	12
112.783	60.0342	3	12
113.933	60.0342	3	11
115.083	60.0342	3	12
116.234	60.0342	3	12
117.384	60.0342	3	12
118.535	60.0342	3	12
119.685	60.0342	3	12
120.836	60.0342	2	12
121.986	60.0342	2	12
123.136	60.0342	2	12
124.287	60.0342	2	12
125.437	60.0342	2	12
126.588	60.0342	2	12
127.738	60.0342	2	12
128.888	60.0342	2	12
130.039	60.0342	2	12
131.189	60.0342	2	12
132.34	60.0342	1	12
133.49	60.0342	1	12
134.641	60.0342	1	12
135.791	60.0342	1	12
136.941	60.0342	1	12
138.092	60.0342	2	12
139.242	60.0342	2	12
140.393	60.0342	3	11
141.543	60.0342	3	11
142.68	60.0754	3	11
143.84	60.1405	3	11
144.992	60.1443	4	11
146.14	60.1058	4	11
147.301	60.1083	4	11
148.449	60.1263	4	10
149.59	60.2996	3	11
150.751	60.2276	3	11
151.924	60.1085	3	11
153.044	60.0413	3	11
154.141	60.0893	4	10
155.218	60.6837	4	10
160.336	59.2851	5	10
161.2	59.5132	4	10
162.29	59.8334	4	10
163.321	60.1875	4	10
164.568	60.4239	5	10
165.632	60.5775	5	10
166.776	60.5151	5	10
167.95	60.7079	5	10
169.193	60.7102	5	10
170.254	60.5046	5	10
171.244	60.7526	5	9
172.048	60.8815	5	9
58.0569	57.555	5	11
58.9265	57.8504	5	11
59.8734	58.3467	5	11
61.0135	58.3508	5	12
62.164	58.3508	5	12
63.3144	58.3508	5	12
64.4648	58.3508	5	12
65.6152	58.3508	5	12
66.7657	58.3508	5	12
67.9161	58.3508	5	12
69.0665	58.3508	5	12
70.2169	58.3508	5	12
71.3673	58.3508	5	12
72.5178	58.3508	5	12
73.6682	58.3508	5	12
74.8186	58.3508	5	11
75.969	58.3508	5	11
77.1195	58.3508	4	12
78.2699	58.3508	4	12
79.4203	58.3508	4	12
80.5707	58.3508	4	12
81.7211	58.3508	4	12
82.8716	58.3508	4	12
84.022	58.3508	4	11
85.1724	58.3508	4	11
86.3228	58.3508	4	11
87.4733	58.3508	4	11
88.6237	58.3508	4	11
89.7741	58.3508	4	11
90.9245	58.3508	4	11
92.075	58.3508	4	11
93.2254	58.3508	4	12
94.3758	58.3508	4	12
95.5262	58.3508	4	12
96.6766	58.3508	4	12
97.8271	58.3508	4	12
98.9775	58.3508	4	12
100.128	58.3508	3	12
101.278	58.3508	3	12
102.429	58.3508	3	12
103.579	58.3508	3	12
104.73	58.3508	3	12
105.88	58.3508	3	12
107.03	58.3508	3	12
108.181	58.3508	3	12
109.331	58.3508	3	12
110.482	58.3508	3	12
111.632	58.3508	3	11
112.783	58.3508	3	11
113.933	58.3508	3	11
115.083	58.3508	3	12
116.234	58.3508	3	12
117.384	58.3508	3	12
118.535	58.3508	3	12
119.685	58.3508	3	12
120.836	58.3508	3	12
121.986	58.3508	3	12
123.136	58.3508	3	12
124.287	58.3508	3	12
125.437	58.3508	3	11
126.588	58.3508	3	12
127.738	58.3508	3	12
128.888	58.3508	2	12
130.039	58.3508	2	12
131.189	58.3508	2	12
132.34	58.3508	2	12
133.49	58.3508	2	12
134.641	58.3508	2	12
135.791	58.3508	2	12
136.941	58.3508	2	12
138.092	58.3508	2	12
139.242	58.3508	3	11
140.323	58.5169	4	11
141.422	58.8805	4	11
142.207	59.1318	4	11
146.004	59.1633	5	9
151.239	59.0203	5	10
151.829	59.0286	4	10
152.802	59.072	4	10
154.079	59.1246	5	10
154.774	59.1717	5	9
156.972	57.7028	5	10
157.729	57.73	5	10
158.87	57.9453	5	11
159.987	58.2925	5	10
161.1	58.3508	4	10
162.147	58.395	5	10
163.013	57.7062	6	9
164.33	58.9803	6	9
57.7842	56.6321	5	11
58.7113	56.8197	5	11
59.8633	56.7439	5	11
61.0135	56.7438	5	12
62.164	56.7438	5	12
63.3144	56.7438	5	12
64.4648	56.7438	5	12
65.6152	56.7438	5	12
66.7657	56.7438	5	12
67.9161	56.7438	5	12
69.0665	56.7438	5	12
70.2169	56.7438	5	12
71.3673	56.7438	5	12
72.5178	56.7438	5	12
73.6682	56.7438	5	12
74.8186	56.7438	5	12
75.969	56.7438	5	12
77.1195	56.7438	4	12
78.2699	56.7438	4	12
79.4203	56.7438	4	12
80.5707	56.7438	4	12
81.7211	56.7438	4	12
82.8716	56.7438	4	12
84.022	56.7438	4	12
85.1724	56.7438	5	11
86.3228	56.7438	5	12
87.4733	56.7438	5	12
88.6237	56.7438	5	12
89.7741	56.7438	5	12
90.9245	56.7438	5	12
92.075	56.7438	5	12
93.2254	56.7438	4	12
94.3758	56.7438	4	12
95.5262	56.7438	4	12
96.6766	56.7438	4	12
97.8271	56.7438	4	12
98.9775	56.7438	4	12
100.128	56.7438	4	12
101.278	56.7438	4	12
102.429	56.7438	4	12
103.579	56.7438	4	12
104.73	56.7438	4	12
105.88	56.7438	4	12
107.03	56.7438	3	12
108.181	56.7438	3	12
109.331	56.7438	3	11
110.482	56.7438	3	11
111.632	56.7438	3	12
112.783	56.7438	3	12
113.933	56.7438	3	12
115.083	56.7438	3	12
116.234	56.7438	3	12
117.384	56.7438	3	12
118.535	56.7438	3	12
119.685	56.7438	3	12
120.836	56.7438	3	12
121.986	56.7438	3	12
123.136	56.7438	3	12
124.287	56.7438	3	12
125.437	56.7438	3	12
126.588	56.7438	3	12
127.738	56.7438	3	12
128.888	56.7438	3	12
130.039	56.7438	2	12
131.189	56.7438	2	12
132.34	56.7438	2	12
133.49	56.7438	3	12
134.641	56.7438	3	12
135.791	56.7438	3	12
136.938	56.7486	3	11
138.003	56.9738	4	11
139.049	57.3361	4	10
139.832	57.5182	4	10
155.836	56.1605	5	10
156.571	56.5253	5	11
157.649	56.7438	5	11
158.799	56.7438	4	11
159.95	56.7438	4	10
161.1	56.7438	5	10
162.193	56.837	5	10
163.056	56.3815	6	9
57.693	54.9322	5	11
58.7455	54.8908	5	11
59.9092	55.2677	5	11
61.0135	55.2024	5	12
62.164	55.2024	5	12
63.3144	55.2024	5	12
64.4648	55.2024	5	12
65.6152	55.2024	5	12
66.7657	55.2024	5	12
67.9161	55.2024	5	12
69.0665	55.2024	5	12
70.2169	55.2024	5	12
71.3673	55.2024	5	12
72.5178	55.2024	5	12
73.6682	55.2024	5	12
74.8186	55.2024	4	12
75.969	55.2024	4	12
77.1195	55.2024	4	12
78.2699	55.2024	4	12
79.4203	55.2024	4	12
80.5707	55.2024	4	12
81.7211	55.2024	4	12
82.8716	55.2024	5	12
84.022	55.2024	5	12
85.1724	55.2024	5	12
86.3228	55.2024	5	12
87.4733	55.2024	5	11
88.6237	55.2024	5	11
89.7741	55.2024	5	12
90.9245	55.2024	5	12
92.075	55.2024	5	12
93.2254	55.2024	5	12
94.3758	55.2024	5	12
95.5262	55.2024	5	12
96.6766	55.2024	5	12
97.8271	55.2024	5	12
98.9775	55.2024	4	12
100.128	55.2024	4	12
101.278	55.2024	4	12
102.429	55.2024	4	12
103.579	55.2024	4	12
104.73	55.2024	4	12
105.88	55.2024	4	12
107.03	55.2024	4	12
108.181	55.2024	4	12
109.331	55.2024	3	12
110.482	55.2024	3	12
111.632	55.2024	3	12
112.783	55.2024	3	12
113.933	55.2024	3	13
115.083	55.2024	3	13
116.234	55.2024	3	13
117.384	55.2024	3	13
118.535	55.2024	3	12
119.685	55.2024	3	12
120.836	55.2024	3	13
121.986	55.2024	3	13
123.136	55.2024	3	12
124.287	55.2024	3	12
125.437	55.2024	3	12
126.588	55.2024	3	12
127.738	55.2024	3	12
128.888	55.2024	3	12
130.039	55.2024	3	12
131.189	55.2024	3	12
132.34	55.2024	3	12
133.49	55.2024	3	12
134.639	55.2036	3	12
135.729	55.561	4	11
136.696	55.8144	4	10
137.765	54.9368	4	10
155.765	55.2236	6	10
156.499	55.2024	5	11
157.649	55.2024	4	10
158.799	55.2024	5	11
159.95	55.2024	5	10
161.1	55.2431	5	9
161.824	55.1295	6	9
166.113	55.1815	7	8
166.459	54.8769	7	8
167.718	54.7137	8	7
57.9679	54.4261	5	11
59.0878	53.4978	5	12
59.8904	53.6696	5	12
61.0135	53.7181	5	12
62.164	53.7181	5	12
63.3144	53.7181	5	12
64.4648	53.7181	5	13
65.6152	53.7181	5	12
66.7657	53.7181	5	12
67.9161	53.7181	5	12
69.0665	53.7181	5	12
70.2169	53.7181	5	13
71.3673	53.7181	5	13
72.5178	53.7181	5	13
73.6682	53.7181	5	12
74.8186	53.7181	5	13
75.969	53.7181	4	13
77.1195	53.7181	4	13
78.2699	53.7181	4	13
79.4203	53.7181	5	12
80.5707	53.7181	5	12
81.7211	53.7181	5	12
82.8716	53.7181	5	12
84.022	53.7181	5	12
85.1724	53.7181	5	12
86.3228	53.7181	5	12
87.4733	53.7181	5	11
88.6237	53.7181	5	10
89.7741	53.7181	5	12
90.9245	53.7181	5	13
92.075	53.7181	5	12
93.2254	53.7181	5	11
94.3758	53.7181	5	11
95.5262	53.7181	4	12
96.6766	53.7181	4	12
97.8271	53.7181	4	12
98.9775	53.7181	4	12
100.128	53.7181	5	12
101.278	53.7181	4	12
102.429	53.7181	4	13
103.579	53.7181	4	13
104.73	53.7181	4	13
105.88	53.7181	4	13
107.03	53.7181	4	12
108.181	53.7181	4	12
109.331	53.7181	4	12
110.482	53.7181	4	12
111.632	53.7181	3	13
112.783	53.7181	3	13
113.933	53.7181	3	13
115.083	53.7181	3	13
116.234	53.7181	3	13
117.384	53.7181	3	13
118.535	53.7181	3	13
119.685	53.7181	3	13
120.836	53.7181	3	13
121.986	53.7181	3	13
123.136	53.7181	3	13
124.287	53.7181	3	13
125.437	53.7181	3	13
126.588	53.7181	3	13
127.738	53.7181	3	13
128.888	53.7181	3	13
130.039	53.7181	3	12
131.189	53.7181	3	12
132.34	53.7181	3	12
133.49	53.7181	3	12
134.641	53.7181	3	11
135.791	53.7181	4	11
136.9	53.6005	4	12
138.128	53.3345	4	12
139.255	53.6039	4	11
140.288	53.4504	4	11
141.163	53.1957	5	10
142.719	53.474	5	10
143.285	53.0648	5	10
155.853	54.2646	6	10
156.523	53.7389	6	10
157.649	53.7181	5	10
158.788	53.7481	6	9
159.722	53.893	6	9
160.536	54.4412	6	9
50.9833	51.6479	5	12
52.1455	51.648	5	12
52.4157	51.6281	5	12
59.0387	52.6895	5	12
59.973	52.561	5	12
61.0202	52.2957	5	13
62.164	52.284	5	13
63.3144	52.284	5	13
64.4648	52.284	5	13
65.6152	52.284	5	13
66.7657	52.284	5	13
67.9161	52.284	5	12
69.0665	52.284	5	12
70.2169	52.284	5	12
71.3673	52.284	5	13
72.5178	52.284	5	13
73.6682	52.284	5	13
74.8186	52.284	5	13
75.969	52.284	5	13
77.1195	52.284	5	13
78.2699	52.284	5	13
79.4203	52.284	5	13
80.5707	52.284	5	13
81.7211	52.284	5	12
82.8716	52.284	5	12
84.022	52.284	5	12
85.1724	52.284	5	12
86.3228	52.284	5	12
87.4733	52.284	5	12
88.6237	52.284	5	11
89.7741	52.284	5	12
90.9245	52.284	4	12
92.075	52.284	4	12
93.2254	52.284	4	12
94.3758	52.284	4	12
95.5262	52.284	4	12
96.6766	52.284	4	12
97.8271	52.284	4	12
98.9775	52.284	4	12
100.128	52.284	4	12
101.278	52.284	4	12
102.429	52.284	5	12
103.579	52.284	5	13
104.73	52.284	4	12
105.88	52.284	4	12
107.03	52.284	4	13
108.181	52.284	4	13
109.331	52.284	4	13
110.482	52.284	4	13
111.632	52.284	4	13
112.783	52.284	4	13
113.933	52.284	4	13
115.083	52.284	3	13
116.234	52.284	3	13
117.384	52.284	3	13
118.535	52.284	3	13
119.685	52.284	3	13
120.836	52.284	3	13
121.986	52.284	3	13
123.136	52.284	3	13
124.287	52.284	4	13
125.437	52.284	4	13
126.588	52.284	4	13
127.738	52.284	4	13
128.888	52.284	3	13
130.039	52.284	3	13
131.189	52.284	3	12
132.34	52.284	3	12
133.49	52.284	3	12
134.641	52.284	3	11
135.791	52.284	4	12
136.941	52.284	4	12
138.092	52.284	3	12
139.242	52.284	4	12
140.391	52.2849	4	11
141.93	52.2405	5	11
142.667	52.2909	5	11
143.299	52.7319	5	10
156.698	52.3617	6	10
157.631	52.3085	6	9
158.377	52.5656	6	9
47.5697	50.3096	6	13
48.8262	50.4223	6	13
49.5892	50.6249	5	13
50.6889	50.8524	5	13
51.8188	50.8739	5	13
52.9575	50.8508	5	13
54.0022	50.6551	5	13
55.1685	50.5053	5	13
56.4805	50.5796	5	12
57.5681	50.6133	5	12
58.6216	50.5702	5	12
59.9097	50.4523	5	13
61.0769	50.5017	5	13
62.1648	50.8941	5	13
63.3144	50.8946	5	13
64.4648	50.8946	5	13
65.6152	50.8946	5	13
66.7657	50.8946	5	13
67.9161	50.8946	5	13
69.0665	50.8946	5	13
70.2169	50.8946	5	13
71.3673	50.8946	5	13
72.5178	50.8946	5	13
73.6682	50.8946	5	13
74.8186	50.8946	5	13
75.969	50.8946	5	13
77.1195	50.8946	5	13
78.2699	50.8946	5	13
79.4203	50.8946	5	13
80.5707	50.8946	5	13
81.7211	50.8946	5	12
82.8716	50.8946	5	12
84.022	50.8946	5	12
85.1724	50.8946	5	12
86.3228	50.8946	5	12
87.4733	50.8946	5	12
88.6237	50.8946	4	12
89.7741	50.8946	4	12
90.9245	50.8946	4	13
92.075	50.8946	4	13
93.2254	50.8946	4	13
94.3758	50.8946	4	13
95.5262	50.8946	4	13
96.6766	50.8946	4	13
97.8271	50.8946	4	13
98.9775	50.8946	4	13
100.128	50.8946	4	13
101.278	50.8946	4	13
102.429	50.8946	4	13
103.579	50.8946	4	12
104.73	50.8946	4	12
105.88	50.8946	4	13
107.03	50.8946	4	13
108.181	50.8946	4	13
109.331	50.8946	4	13
110.482	50.8946	4	13
111.632	50.8946	4	13
112.783	50.8946	4	13
113.933	50.8946	4	13
115.083	50.8946	4	13
116.234	50.8946	4	13
117.384	50.8946	3	13
118.535	50.8946	3	13
119.685	50.8946	3	13
120.836	50.8946	3	13
121.986	50.8946	3	13
123.136	50.8946	4	13
124.287	50.8946	4	13
125.437	50.8946	4	13
126.588	50.8946	4	13
127.738	50.8946	4	13
128.888	50.8946	4	13
130.039	50.8946	3	13
131.189	50.8946	3	12
132.34	50.8946	3	12
133.49	50.8946	3	12
134.641	50.8946	3	12
135.791	50.8946	4	12
136.941	50.8946	4	12
138.092	50.8946	4	12
139.242	50.8946	4	11
140.233	50.9562	4	11
142.091	50.611	5	10
142.709	50.8901	5	10
143.466	50.7515	5	10
155.662	50.3463	8	7
156.809	51.3322	7	8
157.284	51.4276	7	9
47.3675	49.4921	6	13
48.337	49.45	6	13
49.5093	49.5451	6	13
50.6597	49.5451	5	13
51.8102	49.5451	5	13
52.9606	49.5451	5	13
54.111	49.5451	5	13
55.2614	49.5451	5	13
56.4118	49.5451	5	13
57.5623	49.5451	5	13
58.7127	49.5451	5	13
59.8631	49.5451	5	13
61.0135	49.5451	5	13
62.164	49.5451	5	13
63.3144	49.5451	5	13
64.4648	49.5451	5	13
65.6152	49.5451	5	13
66.7657	49.5451	5	13
67.9161	49.5451	5	13
69.0665	49.5451	5	13
70.2169	49.5451	5	13
71.3673	49.5451	5	13
72.5178	49.5451	5	13
73.6682	49.5451	5	13
74.8186	49.5451	5	13
75.969	49.5451	5	13
77.1195	49.5451	5	13
78.2699	49.5451	5	13
79.4203	49.5451	5	13
80.5707	49.5451	5	13
81.7211	49.5451	5	13
82.8716	49.5451	5	12
84.022	49.5451	5	12
85.1724	49.5451	5	12
86.3228	49.5451	5	12
87.4733	49.5451	4	12
88.6237	49.5451	4	13
89.7741	49.5451	4	13
90.9245	49.5451	4	13
92.075	49.5451	4	14
93.2254	49.5451	3	14
94.3758	49.5451	3	13
95.5262	49.5451	4	13
96.6766	49.5451	4	13
97.8271	49.5451	4	13
98.9775	49.5451	4	13
100.128	49.5451	4	13
101.278	49.5451	4	13
102.429	49.5451	4	13
103.579	49.5451	4	13
104.73	49.5451	4	13
105.88	49.5451	4	14
107.03	49.5451	4	13
108.181	49.5451	4	13
109.331	49.5451	4	13
110.482	49.5451	4	13
111.632	49.5451	4	13
112.783	49.5451	4	13
113.933	49.5451	4	14
115.083	49.5451	4	14
116.234	49.5451	4	14
117.384	49.5451	4	14
118.535	49.5451	4	14
119.685	49.5451	4	13
120.836	49.5451	4	13
121.986	49.5451	4	13
123.136	49.5451	4	13
124.287	49.5451	4	13
125.437	49.5451	4	13
126.588	49.5451	4	13
127.738	49.5451	4	13
128.888	49.5451	4	13
130.039	49.5451	4	13
131.189	49.5451	4	12
132.34	49.5451	4	12
133.49	49.5451	4	12
134.641	49.5451	4	12
135.791	49.5451	4	12
136.941	49.5451	4	12
138.092	49.5451	4	12
139.242	49.5451	4	11
140.145	49.5852	5	11
142.073	49.0868	5	10
142.673	49.5725	5	10
143.729	49.7013	5	10
144.547	48.9308	5	10
154.703	49.3887	7	7
155.407	50.1506	7	7
46.5885	48.4905	6	13
47.3076	48.3986	6	13
48.3805	48.2656	6	13
49.5093	48.2315	6	13
50.6597	48.2315	6	13
51.8102	48.2315	6	13
52.9606	48.2315	6	13
54.111	48.2315	5	13
55.2614	48.2315	5	13
56.4118	48.2315	5	13
57.5623	48.2315	5	13
58.7127	48.2315	5	13
59.8631	48.2315	5	13
61.0135	48.2315	5	13
62.164	48.2315	5	13
63.3144	48.2315	5	13
64.4648	48.2315	5	13
65.6152	48.2315	5	13
66.7657	48.2315	5	13
67.9161	48.2315	5	13
69.0665	48.2315	5	13
70.2169	48.2315	5	13
71.3673	48.2315	5	13
72.5178	48.2315	5	13
73.6682	48.2315	5	13
74.8186	48.2315	5	13
75.969	48.2315	5	13
77.1195	48.2315	5	13
78.2699	48.2315	5	13
79.4203	48.2315	5	13
80.5707	48.2315	5	13
81.7211	48.2315	5	13
82.8716	48.2315	5	13
84.022	48.2315	5	13
85.1724	48.2315	5	13
86.3228	48.2315	5	13
87.4733	48.2315	5	13
88.6237	48.2315	4	12
89.7741	48.2315	4	13
90.9245	48.2315	4	13
92.075	48.2315	4	14
93.2254	48.2315	4	14
94.3758	48.2315	4	14
95.5262	48.2315	4	14
96.6766	48.2315	4	13
97.8271	48.2315	4	13
98.9775	48.2315	4	13
100.128	48.2315	4	13
101.278	48.2315	4	13
102.429	48.2315	4	14
103.579	48.2315	4	14
104.73	48.2315	4	14
105.88	48.2315	4	14
107.03	48.2315	4	13
108.181	48.2315	4	13
109.331	48.2315	4	13
110.482	48.2315	4	14
111.632	48.2315	4	14
112.783	48.2315	4	14
113.933	48.2315	4	14
115.083	48.2315	4	14
116.234	48.2315	4	14
117.384	48.2315	4	14
118.535	48.2315	4	14
119.685	48.2315	4	13
120.836	48.2315	4	13
121.986	48.2315	4	13
123.136	48.2315	5	13
124.287	48.2315	4	13
125.437	48.2315	4	13
126.588	48.2315	4	13
127.738	48.2315	4	13
128.888	48.2315	4	13
130.039	48.2315	4	13
131.189	48.2315	4	13
132.34	48.2315	4	13
133.49	48.2315	4	12
134.641	48.2315	4	12
135.791	48.2315	5	12
136.941	48.2315	4	11
138.092	48.2315	4	11
139.18	48.3162	5	11
139.996	48.6071	5	11
142.017	48.6772	6	10
142.421	48.3205	6	10
144.661	48.7874	5	9
154.087	48.8095	8	7
48.7348	47.3451	6	13
49.5214	46.9626	6	13
50.6597	46.9505	6	13
51.8102	46.9505	6	13
52.9606	46.9505	6	13
54.111	46.9505	6	14
55.2614	46.9505	6	14
56.4118	46.9505	6	14
57.5623	46.9505	5	14
58.7127	46.9505	5	13
59.8631	46.9505	5	13
61.0135	46.9505	5	13
62.164	46.9505	5	14
63.3144	46.9505	5	14
64.4648	46.9505	5	14
65.6152	46.9505	5	14
66.7657	46.9505	5	14
67.9161	46.9505	5	14
69.0665	46.9505	5	14
70.2169	46.9505	5	14
71.3673	46.9505	5	13
72.5178	46.9505	5	13
73.6682	46.9505	5	13
74.8186	46.9505	5	13
75.969	46.9505	5	13
77.1195	46.9505	5	13
78.2699	46.9505	5	13
79.4203	46.9505	5	13
80.5707	46.9505	5	13
81.7211	46.9505	5	13
82.8716	46.9505	5	13
84.022	46.9505	5	13
85.1724	46.9505	5	13
86.3228	46.9505	5	14
87.4733	46.9505	5	14
88.6237	46.9505	5	14
89.7741	46.9505	4	13
90.9245	46.9505	4	13
92.075	46.9505	4	13
93.2254	46.9505	4	14
94.3758	46.9505	4	14
95.5262	46.9505	4	14
96.6766	46.9505	4	14
97.8271	46.9505	4	13
98.9775	46.9505	4	13
100.128	46.9505	4	13
101.278	46.9505	4	13
102.429	46.9505	4	14
103.579	46.9505	4	14
104.73	46.9505	4	14
105.88	46.9505	4	14
107.03	46.9505	4	14
108.181	46.9505	4	14
109.331	46.9505	4	14
110.482	46.9505	4	14
111.632	46.9505	4	14
112.783	46.9505	4	14
113.933	46.9505	4	14
115.083	46.9505	4	14
116.234	46.9505	4	14
117.384	46.9505	4	14
118.535	46.9505	4	14
119.685	46.9505	4	13
120.836	46.9505	5	13
121.986	46.9505	5	13
123.136	46.9505	5	14
124.287	46.9505	5	14
125.437	46.9505	4	13
126.588	46.9505	4	13
127.738	46.9505	5	13
128.888	46.9505	5	13
130.039	46.9505	5	13
131.189	46.9505	5	13
132.34	46.9505	5	13
133.49	46.9505	4	13
134.641	46.9505	5	12
135.791	46.9505	5	12
136.941	46.9505	4	11
138.019	47.0142	5	11
138.835	47.4146	5	11
142.011	46.8354	6	10
142.558	47.0103	6	10
143.439	46.5479	6	9
151.982	46.9411	8	7
49.704	45.6292	6	12
50.6597	45.6991	6	12
51.8102	45.6991	6	12
52.9606	45.6991	6	13
54.111	45.6991	6	14
55.2614	45.6991	6	14
56.4118	45.6991	6	14
57.5623	45.6991	6	14
58.7127	45.6991	5	13
59.8631	45.6991	5	12
61.0135	45.6991	5	13
62.164	45.6991	6	14
63.3144	45.6991	6	14
64.4648	45.6991	6	14
65.6152	45.6991	6	14
66.7657	45.6991	6	14
67.9161	45.6991	6	14
69.0665	45.6991	6	14
70.2169	45.6991	6	14
71.3673	45.6991	6	14
72.5178	45.6991	5	14
73.6682	45.6991	5	13
74.8186	45.6991	5	14
75.969	45.6991	5	14
77.1195	45.6991	5	14
78.2699	45.6991	6	14
79.4203	45.6991	6	13
80.5707	45.6991	6	13
81.7211	45.6991	5	13
82.8716	45.6991	5	13
84.022	45.6991	5	14
85.1724	45.6991	5	14
86.3228	45.6991	5	15
87.4733	45.6991	5	14
88.6237	45.6991	5	14
89.7741	45.6991	5	14
90.9245	45.6991	4	14
92.075	45.6991	4	14
93.2254	45.6991	4	14
94.3758	45.6991	4	14
95.5262	45.6991	4	14
96.6766	45.6991	4	14
97.8271	45.6991	4	14
98.9775	45.6991	4	14
100.128	45.6991	5	14
101.278	45.6991	4	14
102.429	45.6991	5	14
103.579	45.6991	5	14
104.73	45.6991	4	15
105.88	45.6991	4	14
107.03	45.6991	4	14
108.181	45.6991	4	15
109.331	45.6991	4	15
110.482	45.6991	4	15
111.632	45.6991	4	14
112.783	45.6991	4	14
113.933	45.6991	4	14
115.083	45.6991	4	14
116.234	45.6991	4	14
117.384	45.6991	4	14
118.535	45.6991	4	14
119.685	45.6991	5	13
120.836	45.6991	5	14
121.986	45.6991	5	14
123.136	45.6991	5	14
124.287	45.6991	5	14
125.437	45.6991	5	14
126.588	45.6991	5	13
127.738	45.6991	5	13
128.888	45.6991	5	13
130.039	45.6991	5	13
131.189	45.6991	5	13
132.34	45.6991	5	13
133.49	45.6991	5	12
134.641	45.6991	5	12
135.791	45.6991	5	12
136.877	45.7861	5	11
137.738	46.0996	5	11
141.868	45.249	7	9
142.232	45.1793	7	9
143.462	46.218	6	9
147.789	45.1347	7	8
148.336	45.304	7	8
149.861	45.8475	7	8
150.301	46.1099	7	7
48.8474	44.7081	7	11
49.5234	44.4857	7	11
50.6597	44.4748	7	12
51.8102	44.4748	6	13
52.9606	44.4748	6	14
54.111	44.4748	6	14
55.2614	44.4748	6	14
56.4118	44.4748	6	14
57.5623	44.4748	6	14
58.7127	44.4748	6	13
59.8631	44.4748	6	12
61.0135	44.4748	6	13
62.164	44.4748	6	14
63.3144	44.4748	6	14
64.4648	44.4748	6	14
65.6152	44.4748	6	14
66.7657	44.4748	6	14
67.9161	44.4748	6	14
69.0665	44.4748	6	14
70.2169	44.4748	6	14
71.3673	44.4748	6	14
72.5178	44.4748	6	14
73.6682	44.4748	6	14
74.8186	44.4748	6	14
75.969	44.4748	6	14
77.1195	44.4748	6	14
78.2699	44.4748	6	13
79.4203	44.4748	6	12
80.5707	44.4748	5	13
81.7211	44.4748	5	13
82.8716	44.4748	5	14
84.022	44.4748	5	13
85.1724	44.4748	5	14
86.3228	44.4748	5	14
87.4733	44.4748	5	14
88.6237	44.4748	5	14
89.7741	44.4748	5	14
90.9245	44.4748	5	15
92.075	44.4748	5	15
93.2254	44.4748	5	15
94.3758	44.4748	5	15
95.5262	44.4748	5	15
96.6766	44.4748	5	15
97.8271	44.4748	5	15
98.9775	44.4748	5	14
100.128	44.4748	5	14
101.278	44.4748	5	15
102.429	44.4748	5	15
103.579	44.4748	5	15
104.73	44.4748	5	15
105.88	44.4748	5	15
107.03	44.4748	5	15
108.181	44.4748	5	15
109.331	44.4748	5	15
110.482	44.4748	5	15
111.632	44.4748	4	15
112.783	44.4748	4	14
113.933	44.4748	4	14
115.083	44.4748	4	14
116.234	44.4748	5	14
117.384	44.4748	5	14
118.535	44.4748	5	14
119.685	44.4748	5	14
120.836	44.4748	6	14
121.986	44.4748	5	14
123.136	44.4748	5	14
124.287	44.4748	5	14
125.437	44.4748	5	13
126.588	44.4748	5	13
127.738	44.4748	5	13
128.888	44.4748	5	13
130.039	44.4748	5	13
131.189	44.4748	5	13
132.34	44.4748	5	12
133.49	44.4748	5	12
134.641	44.4748	5	12
135.678	44.6154	5	11
136.484	44.9656	6	11
141.912	44.4459	7	9
142.611	44.3714	7	10
143.717	44.0368	7	10
145.02	44.0276	7	9
146.052	44.2448	7	9
147.364	44.7913	7	8
147.926	45.039	7	8
40.5068	43.3454	9	9
41.4644	43.0261	9	9
42.5619	42.9284	7	9
43.4417	42.7804	7	10
44.5549	42.7123	6	10
49.6916	43.3873	7	11
50.6597	43.2753	7	12
51.8102	43.2753	7	13
52.9606	43.2753	7	14
54.111	43.2753	6	14
55.2614	43.2753	6	14
56.4118	43.2753	6	14
57.5623	43.2753	6	14
58.7127	43.2753	6	14
59.8631	43.2753	6	14
61.0135	43.2753	6	14
62.164	43.2753	6	15
63.3144	43.2753	6	15
64.4648	43.2753	6	15
65.6152	43.2753	6	15
66.7657	43.2753	6	15
67.9161	43.2753	7	15
69.0665	43.2753	7	14
70.2169	43.2753	7	14
71.3673	43.2753	7	14
72.5178	43.2753	7	14
73.6682	43.2753	7	14
74.8186	43.2753	6	13
75.969	43.2753	6	13
77.1195	43.2753	6	12
78.2699	43.2753	6	13
79.4203	43.2753	6	13
80.5707	43.2753	6	13
81.7211	43.2753	6	13
82.8716	43.2753	5	13
84.022	43.2753	5	13
85.1724	43.2753	5	12
86.3228	43.2753	5	12
87.4733	43.2753	5	13
88.6237	43.2753	5	14
89.7741	43.2753	5	14
90.9245	43.2753	5	15
92.075	43.2753	5	15
93.2254	43.2753	5	14
94.3758	43.2753	5	14
95.5262	43.2753	5	15
96.6766	43.2753	5	15
97.8271	43.2753	5	15
98.9775	43.2753	5	15
100.128	43.2753	5	15
101.278	43.2753	5	15
102.429	43.2753	5	15
103.579	43.2753	5	15
104.73	43.2753	5	15
105.88	43.2753	5	15
107.03	43.2753	5	15
108.181	43.2753	5	15
109.331	43.2753	5	15
110.482	43.2753	5	15
111.632	43.2753	5	15
112.783	43.2753	5	15
113.933	43.2753	5	14
115.083	43.2753	5	14
116.234	43.2753	5	14
117.384	43.2753	5	13
118.535	43.2753	5	14
119.685	43.2753	6	14
120.836	43.2753	6	14
121.986	43.2753	6	14
123.136	43.2753	6	14
124.287	43.2753	6	13
125.437	43.2753	5	13
126.588	43.2753	5	13
127.738	43.2753	5	12
128.888	43.2753	5	13
130.039	43.2753	5	13
131.142	43.3241	6	12
132.409	43.4246	6	12
133.471	43.3339	6	11
134.547	43.5484	6	11
135.328	43.7882	6	11
140.627	42.9558	7	9
141.645	43.2049	7	10
142.694	43.2753	7	10
143.806	43.3355	7	10
144.829	43.4054	7	10
145.675	43.3383	7	9
146.795	43.8105	7	9
26.7879	41.7599	8	12
27.5431	41.7598	8	12
28.2278	41.5166	8	11
32.5144	41.6503	9	10
33.4242	41.7435	8	11
34.5705	41.7482	8	11
35.5966	41.6108	8	11
41.8243	42.1472	9	9
42.6068	42.0987	8	10
43.7507	42.0829	7	11
44.8973	42.0869	7	11
45.946	41.8544	7	12
46.8232	41.6377	7	11
48.7238	41.7446	7	12
49.5656	42.026	7	11
50.6597	42.0987	7	11
51.8102	42.0987	7	12
52.9606	42.0987	7	14
54.111	42.0987	7	15
55.2614	42.0987	7	14
56.4118	42.0987	7	15
57.5623	42.0987	6	15
58.7127	42.0987	7	15
59.8631	42.0987	7	15
61.0135	42.0987	7	15
62.164	42.0987	7	15
63.3144	42.0987	7	15
64.4648	42.0987	7	15
65.6152	42.0987	7	15
66.7657	42.0987	7	15
67.9161	42.0987	7	15
69.0665	42.0987	7	14
70.2169	42.0987	7	13
71.3673	42.0987	6	12
72.5178	42.0987	6	12
73.6682	42.0987	6	12
74.8186	42.0987	6	12
75.969	42.0987	6	13
77.1195	42.0987	6	12
78.2699	42.0987	5	12
79.4203	42.0987	5	12
80.5707	42.0987	5	12
81.7211	42.0987	5	13
82.8716	42.0987	5	13
84.022	42.0987	5	14
85.1724	42.0987	5	14
86.3228	42.0987	6	14
87.4733	42.0987	6	15
88.6237	42.0987	6	15
89.7741	42.0987	6	16
90.9245	42.0987	6	16
92.075	42.0987	6	16
93.2254	42.0987	6	15
94.3758	42.0987	6	15
95.5262	42.0987	5	15
96.6766	42.0987	5	15
97.8271	42.0987	5	15
98.9775	42.0987	5	16
100.128	42.0987	6	16
101.278	42.0987	6	16
102.429	42.0987	5	16
103.579	42.0987	5	15
104.73	42.0987	5	15
105.88	42.0987	5	15
107.03	42.0987	5	15
108.181	42.0987	5	15
109.331	42.0987	5	15
110.482	42.0987	5	14
111.632	42.0987	5	14
112.783	42.0987	5	14
113.933	42.0987	5	14
115.083	42.0987	5	14
116.234	42.0987	5	13
117.384	42.0987	5	13
118.535	42.0987	6	14
119.685	42.0987	6	14
120.836	42.0987	6	14
121.986	42.0987	6	14
123.136	42.0987	6	13
124.287	42.0987	6	13
125.437	42.0987	6	13
126.588	42.0987	6	12
127.738	42.0987	6	12
128.888	42.0987	5	12
129.906	42.2619	6	12
130.703	42.4741	6	12
139.477	42.1482	8	9
140.346	42.1441	8	9
141.442	42.5744	8	10
142.787	42.4144	7	10
143.38	42.4727	8	10
26.6815	40.9632	8	12
27.5748	41.1929	8	12
28.6046	41.1913	8	11
29.9619	40.7699	8	11
31.136	40.772	8	11
32.2583	40.9374	8	12
33.4034	40.9432	7	12
34.5538	40.9432	7	12
35.6968	40.9359	8	12
36.8305	40.8147	8	12
37.9734	40.6851	8	11
39.1704	40.7034	7	11
40.3411	40.699	8	10
41.4935	40.893	7	11
42.6068	40.9432	7	12
43.7572	40.9432	7	12
44.9076	40.9432	7	12
46.058	40.9432	7	12
47.1682	40.8891	7	12
48.3824	40.9195	7	12
49.5093	40.9432	7	12
50.6597	40.9432	7	11
51.8102	40.9432	7	12
52.9606	40.9432	7	13
54.111	40.9432	7	15
55.2614	40.9432	7	15
56.4118	40.9432	7	15
57.5623	40.9432	7	15
58.7127	40.9432	7	15
59.8631	40.9432	7	15
61.0135	40.9432	7	15
62.164	40.9432	7	15
63.3144	40.9432	7	15
64.4648	40.9432	7	15
65.6152	40.9432	7	15
66.7657	40.9432	7	15
67.9161	40.9432	7	15
69.0665	40.9432	8	14
70.2169	40.9432	7	13
71.3673	40.9432	7	13
72.5178	40.9432	7	13
73.6682	40.9432	7	12
74.8186	40.9432	6	12
75.969	40.9432	5	12
77.1195	40.9432	5	12
78.2699	40.9432	5	13
79.4203	40.9432	6	14
80.5707	40.9432	6	15
81.7211	40.9432	6	15
82.8716	40.9432	6	15
84.022	40.9432	6	15
85.1724	40.9432	6	15
86.3228	40.9432	6	16
87.4733	40.9432	6	16
88.6237	40.9432	6	16
89.7741	40.9432	6	16
90.9245	40.9432	6	16
92.075	40.9432	6	16
93.2254	40.9432	6	16
94.3758	40.9432	6	15
95.5262	40.9432	6	15
96.6766	40.9432	6	15
97.8271	40.9432	6	15
98.9775	40.9432	6	15
100.128	40.9432	6	16
101.278	40.9432	6	16
102.429	40.9432	6	16
103.579	40.9432	6	15
104.73	40.9432	6	16
105.88	40.9432	5	15
107.03	40.9432	5	15
108.181	40.9432	6	15
109.331	40.9432	6	15
110.482	40.9432	5	14
111.632	40.9432	6	14
112.783	40.9432	5	14
113.933	40.9432	6	14
115.083	40.9432	6	14
116.234	40.9432	6	14
117.384	40.9432	6	14
118.535	40.9432	6	13
119.685	40.9432	6	13
120.754	41.0536	7	13
122.059	41.0734	6	13
123.136	40.9432	6	13
124.287	40.9432	6	12
125.437	40.9432	6	12
126.588	40.9432	6	12
127.738	40.9432	5	12
128.848	40.9877	6	12
129.598	41.1667	6	11
140.486	40.689	8	9
141.237	40.8091	8	9
25.8123	40.1582	9	12
26.6781	39.8327	9	12
27.6519	39.7961	9	13
28.8015	39.8067	8	12
29.9521	39.8074	8	13
31.1026	39.8074	8	13
32.253	39.8074	8	13
33.4034	39.8074	7	13
34.5538	39.8074	7	13
35.7042	39.8074	7	13
36.8547	39.8074	7	13
38.0051	39.8074	7	12
39.1555	39.8074	7	12
40.3059	39.8074	7	12
41.4564	39.8074	6	12
42.6068	39.8074	7	12
43.7572	39.8074	6	13
44.9076	39.8074	7	13
46.058	39.8074	7	12
47.2085	39.8074	8	13
48.3589	39.8074	8	13
49.5093	39.8074	8	12
50.6597	39.8074	7	11
51.8102	39.8074	8	12
[truncated: 11,313 more rows]

## Sheet: fig1_e
PC1	PC2	Climate_Area
-5.369	-2.601	432540
-5.369	-1.89	231156
-5.369	-1.178	575555
-5.369	-0.466	739260
-5.369	0.245	36963
-4.727	-3.313	3098.1
-4.727	-2.601	691816
-4.727	-1.89	948237
-4.727	-1.178	2.65441e+06
-4.727	-0.466	1.0898e+06
-4.085	-3.313	50446.7
-4.085	-2.601	642886
-4.085	-1.89	714419
-4.085	-1.178	2.31846e+06
-4.085	-0.466	1873725
-4.085	0.245	480519
-4.085	0.957	12321
-3.443	-3.313	95897.2
-3.443	-2.601	278978
-3.443	-1.89	893041
-3.443	-1.178	2.49072e+06
-3.443	-0.466	2.33177e+06
-3.443	0.245	1306026
-3.443	0.957	776223
-3.443	1.669	61605
-2.801	-3.313	99475.6
-2.801	-2.601	182573
-2.801	-1.89	993907
-2.801	-1.178	2.38768e+06
-2.801	-0.466	2.99081e+06
-2.801	0.245	2937359
-2.801	0.957	936396
-2.801	1.669	616050
-2.801	2.38	24642
-2.159	-4.025	12168.7
-2.159	-3.313	10923
-2.159	-2.601	205842
-2.159	-1.89	1.20274e+06
-2.159	-1.178	2.11551e+06
-2.159	-0.466	1.59083e+06
-2.159	0.245	1.59991e+06
-2.159	0.957	1318347
-2.159	1.669	677655
-2.159	2.38	431235
-1.517	-4.025	2575.7
-1.517	-3.313	34061.3
-1.517	-2.601	338300
-1.517	-1.89	801983
-1.517	-1.178	2262756
-1.517	-0.466	1694883
-1.517	0.245	1.53137e+06
-1.517	0.957	1.50038e+06
-1.517	1.669	640692
-1.517	2.38	36963
-0.875	-4.736	24597.7
-0.875	-4.025	53199.6
-0.875	-3.313	133035
-0.875	-2.601	201780
-0.875	-1.89	856711
-0.875	-1.178	1.41504e+06
-0.875	-0.466	1.32016e+06
-0.875	0.245	1.12319e+06
-0.875	0.957	1059606
-0.875	1.669	998001
-0.875	2.38	800865
-0.875	3.092	12321
-0.233	-4.736	2855.1
-0.233	-4.025	65649.5
-0.233	-3.313	109628
-0.233	-2.601	269064
-0.233	-1.89	300667
-0.233	-1.178	1.86408e+06
-0.233	-0.466	1.13046e+06
-0.233	0.245	1.45797e+06
-0.233	0.957	1.59983e+06
-0.233	1.669	1.34617e+06
-0.233	2.38	1.70656e+06
-0.233	3.092	1.82137e+06
-0.233	3.804	12321
0.409	-4.736	22199.8
0.409	-4.025	86915.8
0.409	-3.313	78772.4
0.409	-2.601	145500
0.409	-1.89	289164
0.409	-1.178	1.34101e+06
0.409	-0.466	777436
0.409	0.245	1.26387e+06
0.409	0.957	1.46145e+06
0.409	1.669	2.86832e+06
0.409	2.38	1.95674e+06
0.409	3.092	1.64557e+06
0.409	3.804	1.63427e+06
0.409	4.515	492840
0.409	5.227	653013
1.051	-6.159	13250.1
1.051	-5.448	14850
1.051	-4.736	26739
1.051	-4.025	52253.8
1.051	-3.313	17132.4
1.051	-2.601	120656
1.051	-1.89	428452
1.051	-1.178	676026
1.051	-0.466	670365
1.051	0.245	1.37062e+06
1.051	0.957	1.71423e+06
1.051	1.669	1.63245e+06
1.051	2.38	1.43424e+06
1.051	3.092	1242165
1.051	3.804	2142107
1.051	4.515	492840
1.051	5.227	160173
1.693	-5.448	20163.5
1.693	-4.025	7454.7
1.693	-3.313	35241.8
1.693	-2.601	83541.1
1.693	-1.89	346724
1.693	-1.178	1.09805e+06
1.693	-0.466	3.46395e+06
1.693	0.245	3.66342e+06
1.693	0.957	2.5856e+06
1.693	1.669	1.97777e+06
1.693	2.38	1.20381e+06
1.693	3.092	985680
1.693	3.804	86247
2.335	-7.583	543.1
2.335	-6.159	1913.1
2.335	-4.025	12672.7
2.335	-3.313	48468
2.335	-2.601	154520
2.335	-1.89	1.54585e+06
2.335	-1.178	3.38763e+06
2.335	-0.466	2.96112e+06
2.335	0.245	1.32935e+06
2.335	0.957	995687
2.335	1.669	523022
2.335	2.38	61605
2.977	-6.159	433.8
2.977	-4.025	38096.4
2.977	-3.313	331884
2.977	-2.601	1.37843e+06
2.977	-1.89	2553823
2.977	-1.178	1.01562e+06
2.977	-0.466	326649
2.977	0.245	130359
2.977	0.957	12120.1
3.618	-5.448	12321
3.618	-4.736	89276
3.618	-4.025	569260
3.618	-3.313	1.11891e+06
3.618	-2.601	1.16083e+06
3.618	-1.89	367378
3.618	-1.178	21693.2
3.618	-0.466	12321
4.26	-6.159	830.2
4.26	-5.448	36001.1
4.26	-4.736	306497
4.26	-4.025	532116
4.26	-3.313	226648
4.26	-2.601	35578.1
4.26	-1.89	30649.8
4.26	-1.178	14466.9
4.902	-6.871	424
4.902	-6.159	35102.4
4.902	-5.448	76245.3
4.902	-4.736	133353
4.902	-4.025	13895.6
4.902	-3.313	4211.6
4.902	-2.601	748.4
4.902	-1.89	11276.3
5.544	-7.583	12441.1
5.544	-6.871	12507.2
5.544	-6.159	57153.8
5.544	-5.448	15562.1
5.544	-4.736	3455.3
5.544	-4.025	1256.4
5.544	-3.313	11627.7
6.186	-7.583	9623.9
6.186	-6.871	127.9
6.828	-7.583	2407.3
6.828	-6.871	1086.9

## Sheet: fig1_f
PC1	PC2	Climate_Isolation
-5.369	-2.601	470.285
-5.369	-1.89	515.305
-5.369	-1.178	2392.03
-5.369	-0.466	547.821
-5.369	0.245	0
-4.727	-3.313	0
-4.727	-2.601	1497.72
-4.727	-1.89	2117.46
-4.727	-1.178	2595.58
-4.727	-0.466	1697.26
-4.085	-3.313	1956.58
-4.085	-2.601	2232.6
-4.085	-1.89	2980.76
-4.085	-1.178	3169.31
-4.085	-0.466	3238.62
-4.085	0.245	474.55
-4.085	0.957	0
-3.443	-3.313	1285.45
-3.443	-2.601	2213.8
-3.443	-1.89	3664.9
-3.443	-1.178	3939.59
-3.443	-0.466	4497.75
-3.443	0.245	1177.8
-3.443	0.957	606.124
-3.443	1.669	357.739
-2.801	-3.313	1410.39
-2.801	-2.601	3662.12
-2.801	-1.89	4267.63
-2.801	-1.178	4656.26
-2.801	-0.466	4576.21
-2.801	0.245	2836.44
-2.801	0.957	1694.37
-2.801	1.669	884.556
-2.801	2.38	0
-2.159	-4.025	0
-2.159	-3.313	1669.11
-2.159	-2.601	4194.22
-2.159	-1.89	4104.52
-2.159	-1.178	4221.51
-2.159	-0.466	5907.93
-2.159	0.245	6070.15
-2.159	0.957	3748.88
-2.159	1.669	1273.92
-2.159	2.38	841.547
-1.517	-4.025	539.859
-1.517	-3.313	4843.09
-1.517	-2.601	4714.75
-1.517	-1.89	4387.37
-1.517	-1.178	4409.78
-1.517	-0.466	5782.49
-1.517	0.245	6745.47
-1.517	0.957	6120.17
-1.517	1.669	1204.77
-1.517	2.38	234.138
-0.875	-4.736	4835.13
-0.875	-4.025	2939.32
-0.875	-3.313	5690.33
-0.875	-2.601	8721.65
-0.875	-1.89	6123.35
-0.875	-1.178	6613.98
-0.875	-0.466	8562.83
-0.875	0.245	9367.39
-0.875	0.957	7788.91
-0.875	1.669	5830.84
-0.875	2.38	929.606
-0.875	3.092	0
-0.233	-4.736	0
-0.233	-4.025	7685.52
-0.233	-3.313	7296.95
-0.233	-2.601	8337.6
-0.233	-1.89	9393.41
-0.233	-1.178	7841.16
-0.233	-0.466	9122.54
-0.233	0.245	9056.4
-0.233	0.957	9565.83
-0.233	1.669	8616.43
-0.233	2.38	4482.34
-0.233	3.092	2759.11
-0.233	3.804	0
0.409	-4.736	8785.48
0.409	-4.025	7641.8
0.409	-3.313	9405.82
0.409	-2.601	9690
0.409	-1.89	10047.9
0.409	-1.178	8754.37
0.409	-0.466	9619.77
0.409	0.245	9431.56
0.409	0.957	9652.95
0.409	1.669	8298.22
0.409	2.38	7565.76
0.409	3.092	3673.55
0.409	3.804	1739.23
0.409	4.515	910.589
0.409	5.227	1009.58
1.051	-6.159	7165.17
1.051	-5.448	362.975
1.051	-4.736	8930.47
1.051	-4.025	8367.26
1.051	-3.313	9156.77
1.051	-2.601	9756.45
1.051	-1.89	8887.88
1.051	-1.178	10041.7
1.051	-0.466	9285.5
1.051	0.245	8790.61
1.051	0.957	7488.48
1.051	1.669	6674.99
1.051	2.38	6797.82
1.051	3.092	3328.1
1.051	3.804	1736.15
1.051	4.515	1336.07
1.051	5.227	1136.84
1.693	-5.448	8994.93
1.693	-4.025	703.442
1.693	-3.313	8626.56
1.693	-2.601	9978.65
1.693	-1.89	8600.55
1.693	-1.178	8884.46
1.693	-0.466	6979.83
1.693	0.245	5830.88
1.693	0.957	5533.72
1.693	1.669	6057.95
1.693	2.38	4215.8
1.693	3.092	1823.53
1.693	3.804	1508.99
2.335	-7.583	0
2.335	-6.159	0
2.335	-4.025	15839.4
2.335	-3.313	9091.83
2.335	-2.601	9851.35
2.335	-1.89	8424.39
2.335	-1.178	8244.02
2.335	-0.466	7354.19
2.335	0.245	8126.01
2.335	0.957	7276.24
2.335	1.669	2670.66
2.335	2.38	3338.99
2.977	-6.159	0
2.977	-4.025	6030.84
2.977	-3.313	8583.06
2.977	-2.601	9886.58
2.977	-1.89	8374.13
2.977	-1.178	8087.14
2.977	-0.466	8358.38
2.977	0.245	6087.27
2.977	0.957	0
3.618	-5.448	0
3.618	-4.736	7291.23
3.618	-4.025	9895.26
3.618	-3.313	9742.26
3.618	-2.601	9942.02
3.618	-1.89	9551.58
3.618	-1.178	16098.2
3.618	-0.466	0
4.26	-6.159	0
4.26	-5.448	1044.73
4.26	-4.736	9098.32
4.26	-4.025	7468.2
4.26	-3.313	7069.46
4.26	-2.601	8771.38
4.26	-1.89	1622.37
4.26	-1.178	0
4.902	-6.871	2561.47
4.902	-6.159	6438.29
4.902	-5.448	6754.21
4.902	-4.736	6739.8
4.902	-4.025	1881.31
4.902	-3.313	0
4.902	-2.601	0
4.902	-1.89	0
5.544	-7.583	0
5.544	-6.871	9660.17
5.544	-6.159	10625.6
5.544	-5.448	426.821
5.544	-4.736	2658.52
5.544	-4.025	0
5.544	-3.313	0
6.186	-7.583	0
6.186	-6.871	0
6.828	-7.583	0
6.828	-6.871	0
