# Supplementary material for: The geography of climate and the global patterns of species diversity
Source: Nature. 2023 Sep 27;622(7983):537–44. doi: 10.1038/s41586-023-06577-5 (PMC10584679; doi:10.1038/s41586-023-06577-5)
Supplement: Supplementary file 7 — Source Data Fig. 2 [file 41586_2023_6577_MOESM7_ESM.xls]

## Sheet: fig2_a
PC1	PC2	Bird_Richness
-5.369	-2.601	46
-5.369	-1.89	573
-5.369	-1.178	204
-5.369	-0.466	183
-5.369	0.245	142
-4.727	-3.313	11
-4.727	-2.601	617
-4.727	-1.89	761
-4.727	-1.178	337
-4.727	-0.466	312
-4.085	-3.313	57
-4.085	-2.601	221
-4.085	-1.89	328
-4.085	-1.178	500
-4.085	-0.466	509
-4.085	0.245	353
-4.085	0.957	257
-3.443	-3.313	925
-3.443	-2.601	859
-3.443	-1.89	533
-3.443	-1.178	864
-3.443	-0.466	1014
-3.443	0.245	469
-3.443	0.957	345
-3.443	1.669	167
-2.801	-3.313	733
-2.801	-2.601	991
-2.801	-1.89	642
-2.801	-1.178	1029
-2.801	-0.466	1266
-2.801	0.245	1139
-2.801	0.957	709
-2.801	1.669	303
-2.801	2.38	108
-2.159	-4.025	35
-2.159	-3.313	366
-2.159	-2.601	593
-2.159	-1.89	768
-2.159	-1.178	1228
-2.159	-0.466	1408
-2.159	0.245	1203
-2.159	0.957	913
-2.159	1.669	412
-2.159	2.38	236
-1.517	-4.025	240
-1.517	-3.313	474
-1.517	-2.601	719
-1.517	-1.89	919
-1.517	-1.178	1597
-1.517	-0.466	1616
-1.517	0.245	1636
-1.517	0.957	1317
-1.517	1.669	584
-1.517	2.38	308
-0.875	-4.736	253
-0.875	-4.025	456
-0.875	-3.313	605
-0.875	-2.601	867
-0.875	-1.89	1427
-0.875	-1.178	1678
-0.875	-0.466	1934
-0.875	0.245	1490
-0.875	0.957	1643
-0.875	1.669	1325
-0.875	2.38	563
-0.875	3.092	130
-0.233	-4.736	115
-0.233	-4.025	692
-0.233	-3.313	802
-0.233	-2.601	1061
-0.233	-1.89	1744
-0.233	-1.178	2445
-0.233	-0.466	2893
-0.233	0.245	2640
-0.233	0.957	3099
-0.233	1.669	2557
-0.233	2.38	1818
-0.233	3.092	689
-0.233	3.804	62
0.409	-4.736	247
0.409	-4.025	687
0.409	-3.313	1054
0.409	-2.601	1381
0.409	-1.89	2560
0.409	-1.178	3759
0.409	-0.466	3824
0.409	0.245	3639
0.409	0.957	3294
0.409	1.669	3523
0.409	2.38	3306
0.409	3.092	1532
0.409	3.804	476
0.409	4.515	329
0.409	5.227	181
1.051	-6.159	214
1.051	-5.448	221
1.051	-4.736	392
1.051	-4.025	413
1.051	-3.313	978
1.051	-2.601	1596
1.051	-1.89	3271
1.051	-1.178	3633
1.051	-0.466	3759
1.051	0.245	4771
1.051	0.957	4436
1.051	1.669	3571
1.051	2.38	2627
1.051	3.092	1729
1.051	3.804	672
1.051	4.515	388
1.051	5.227	97
1.693	-5.448	357
1.693	-4.025	550
1.693	-3.313	1647
1.693	-2.601	1866
1.693	-1.89	3750
1.693	-1.178	5150
1.693	-0.466	5966
1.693	0.245	5781
1.693	0.957	5105
1.693	1.669	2395
1.693	2.38	1472
1.693	3.092	729
1.693	3.804	422
2.335	-7.583	97
2.335	-6.159	90
2.335	-4.025	1281
2.335	-3.313	2206
2.335	-2.601	3685
2.335	-1.89	5768
2.335	-1.178	6134
2.335	-0.466	5773
2.335	0.245	4646
2.335	0.957	2937
2.335	1.669	1022
2.335	2.38	506
2.977	-6.159	280
2.977	-4.025	1232
2.977	-3.313	4304
2.977	-2.601	5440
2.977	-1.89	6011
2.977	-1.178	4791
2.977	-0.466	3405
2.977	0.245	1830
2.977	0.957	549
3.618	-5.448	291
3.618	-4.736	1575
3.618	-4.025	3532
3.618	-3.313	4656
3.618	-2.601	5124
3.618	-1.89	2907
3.618	-1.178	746
3.618	-0.466	288
4.26	-6.159	25
4.26	-5.448	1002
4.26	-4.736	2484
4.26	-4.025	3222
4.26	-3.313	3095
4.26	-2.601	1878
4.26	-1.89	757
4.26	-1.178	133
4.902	-6.871	243
4.902	-6.159	1264
4.902	-5.448	1731
4.902	-4.736	1685
4.902	-4.025	892
4.902	-3.313	689
4.902	-2.601	385
4.902	-1.89	362
5.544	-7.583	440
5.544	-6.871	814
5.544	-6.159	1087
5.544	-5.448	1256
5.544	-4.736	714
5.544	-4.025	397
5.544	-3.313	291
6.186	-7.583	526
6.186	-6.871	126
6.828	-7.583	597
6.828	-6.871	73

## Sheet: fig2_b
PC1	PC2	Mammal_Richness
-5.369	-2.601	9
-5.369	-1.89	162
-5.369	-1.178	46
-5.369	-0.466	47
-5.369	0.245	39
-4.727	-2.601	170
-4.727	-1.89	232
-4.727	-1.178	91
-4.727	-0.466	81
-4.085	-3.313	9
-4.085	-2.601	58
-4.085	-1.89	86
-4.085	-1.178	129
-4.085	-0.466	136
-4.085	0.245	115
-4.085	0.957	75
-3.443	-3.313	272
-3.443	-2.601	254
-3.443	-1.89	136
-3.443	-1.178	246
-3.443	-0.466	349
-3.443	0.245	210
-3.443	0.957	143
-3.443	1.669	68
-2.801	-3.313	212
-2.801	-2.601	259
-2.801	-1.89	171
-2.801	-1.178	354
-2.801	-0.466	486
-2.801	0.245	428
-2.801	0.957	276
-2.801	1.669	133
-2.801	2.38	53
-2.159	-4.025	1
-2.159	-3.313	118
-2.159	-2.601	157
-2.159	-1.89	265
-2.159	-1.178	406
-2.159	-0.466	570
-2.159	0.245	490
-2.159	0.957	361
-2.159	1.669	168
-2.159	2.38	97
-1.517	-4.025	44
-1.517	-3.313	118
-1.517	-2.601	219
-1.517	-1.89	377
-1.517	-1.178	606
-1.517	-0.466	629
-1.517	0.245	663
-1.517	0.957	461
-1.517	1.669	230
-1.517	2.38	97
-0.875	-4.736	51
-0.875	-4.025	91
-0.875	-3.313	146
-0.875	-2.601	285
-0.875	-1.89	472
-0.875	-1.178	691
-0.875	-0.466	797
-0.875	0.245	583
-0.875	0.957	654
-0.875	1.669	518
-0.875	2.38	198
-0.875	3.092	42
-0.233	-4.736	28
-0.233	-4.025	137
-0.233	-3.313	178
-0.233	-2.601	289
-0.233	-1.89	605
-0.233	-1.178	975
-0.233	-0.466	1103
-0.233	0.245	922
-0.233	0.957	964
-0.233	1.669	775
-0.233	2.38	634
-0.233	3.092	229
-0.233	3.804	19
0.409	-4.736	60
0.409	-4.025	153
0.409	-3.313	254
0.409	-2.601	332
0.409	-1.89	891
0.409	-1.178	1323
0.409	-0.466	1250
0.409	0.245	1207
0.409	0.957	1029
0.409	1.669	1087
0.409	2.38	1018
0.409	3.092	494
0.409	3.804	145
0.409	4.515	73
0.409	5.227	32
1.051	-6.159	47
1.051	-5.448	49
1.051	-4.736	89
1.051	-4.025	101
1.051	-3.313	230
1.051	-2.601	505
1.051	-1.89	1053
1.051	-1.178	1207
1.051	-0.466	1233
1.051	0.245	1523
1.051	0.957	1255
1.051	1.669	1136
1.051	2.38	830
1.051	3.092	553
1.051	3.804	183
1.051	4.515	90
1.051	5.227	26
1.693	-5.448	91
1.693	-4.025	126
1.693	-3.313	428
1.693	-2.601	468
1.693	-1.89	1270
1.693	-1.178	1781
1.693	-0.466	2031
1.693	0.245	1997
1.693	0.957	1643
1.693	1.669	947
1.693	2.38	485
1.693	3.092	226
1.693	3.804	103
2.335	-7.583	27
2.335	-6.159	7
2.335	-4.025	312
2.335	-3.313	659
2.335	-2.601	1185
2.335	-1.89	2048
2.335	-1.178	2089
2.335	-0.466	2018
2.335	0.245	1517
2.335	0.957	985
2.335	1.669	419
2.335	2.38	167
2.977	-6.159	82
2.977	-4.025	425
2.977	-3.313	1548
2.977	-2.601	1919
2.977	-1.89	2020
2.977	-1.178	1370
2.977	-0.466	934
2.977	0.245	457
2.977	0.957	204
3.618	-5.448	68
3.618	-4.736	425
3.618	-4.025	1139
3.618	-3.313	1477
3.618	-2.601	1625
3.618	-1.89	829
3.618	-1.178	209
3.618	-0.466	70
4.26	-5.448	275
4.26	-4.736	717
4.26	-4.025	1078
4.26	-3.313	965
4.26	-2.601	549
4.26	-1.89	220
4.26	-1.178	31
4.902	-6.871	64
4.902	-6.159	319
4.902	-5.448	487
4.902	-4.736	651
4.902	-4.025	281
4.902	-3.313	192
4.902	-2.601	99
4.902	-1.89	103
5.544	-7.583	115
5.544	-6.871	254
5.544	-6.159	317
5.544	-5.448	374
5.544	-4.736	213
5.544	-4.025	93
5.544	-3.313	62
6.186	-7.583	174
6.186	-6.871	15
6.828	-7.583	196
6.828	-6.871	7

## Sheet: fig2_c
PC1	PC2	Amphibian_Richness
-5.369	-1.89	75
-5.369	-1.178	2
-5.369	-0.466	3
-5.369	0.245	3
-4.727	-2.601	64
-4.727	-1.89	106
-4.727	-1.178	6
-4.727	-0.466	6
-4.085	-2.601	3
-4.085	-1.89	6
-4.085	-1.178	12
-4.085	-0.466	16
-4.085	0.245	9
-4.085	0.957	1
-3.443	-3.313	257
-3.443	-2.601	108
-3.443	-1.89	17
-3.443	-1.178	45
-3.443	-0.466	44
-3.443	0.245	21
-3.443	0.957	6
-3.443	1.669	1
-2.801	-3.313	188
-2.801	-2.601	103
-2.801	-1.89	30
-2.801	-1.178	57
-2.801	-0.466	88
-2.801	0.245	67
-2.801	0.957	27
-2.801	1.669	2
-2.801	2.38	1
-2.159	-3.313	17
-2.159	-2.601	35
-2.159	-1.89	49
-2.159	-1.178	95
-2.159	-0.466	166
-2.159	0.245	116
-2.159	0.957	67
-2.159	1.669	6
-2.159	2.38	2
-1.517	-4.025	4
-1.517	-3.313	24
-1.517	-2.601	52
-1.517	-1.89	82
-1.517	-1.178	134
-1.517	-0.466	204
-1.517	0.245	213
-1.517	0.957	165
-1.517	1.669	51
-1.517	2.38	6
-0.875	-4.736	3
-0.875	-4.025	14
-0.875	-3.313	27
-0.875	-2.601	79
-0.875	-1.89	132
-0.875	-1.178	225
-0.875	-0.466	333
-0.875	0.245	254
-0.875	0.957	410
-0.875	1.669	252
-0.875	2.38	32
-0.875	3.092	1
-0.233	-4.736	1
-0.233	-4.025	28
-0.233	-3.313	41
-0.233	-2.601	93
-0.233	-1.89	218
-0.233	-1.178	534
-0.233	-0.466	515
-0.233	0.245	545
-0.233	0.957	495
-0.233	1.669	364
-0.233	2.38	244
-0.233	3.092	52
-0.233	3.804	1
0.409	-4.736	6
0.409	-4.025	40
0.409	-3.313	61
0.409	-2.601	109
0.409	-1.89	462
0.409	-1.178	785
0.409	-0.466	672
0.409	0.245	656
0.409	0.957	468
0.409	1.669	491
0.409	2.38	483
0.409	3.092	225
0.409	3.804	16
0.409	4.515	8
0.409	5.227	2
1.051	-6.159	4
1.051	-5.448	8
1.051	-4.736	25
1.051	-4.025	18
1.051	-3.313	72
1.051	-2.601	207
1.051	-1.89	556
1.051	-1.178	650
1.051	-0.466	606
1.051	0.245	894
1.051	0.957	719
1.051	1.669	607
1.051	2.38	414
1.051	3.092	179
1.051	3.804	31
1.051	4.515	7
1.051	5.227	2
1.693	-5.448	18
1.693	-4.025	56
1.693	-3.313	252
1.693	-2.601	172
1.693	-1.89	680
1.693	-1.178	1019
1.693	-0.466	1299
1.693	0.245	1316
1.693	0.957	937
1.693	1.669	445
1.693	2.38	162
1.693	3.092	44
1.693	3.804	14
2.335	-7.583	1
2.335	-4.025	230
2.335	-3.313	276
2.335	-2.601	756
2.335	-1.89	1426
2.335	-1.178	1366
2.335	-0.466	1372
2.335	0.245	917
2.335	0.957	566
2.335	1.669	218
2.335	2.38	45
2.977	-6.159	35
2.977	-4.025	145
2.977	-3.313	890
2.977	-2.601	1329
2.977	-1.89	1478
2.977	-1.178	733
2.977	-0.466	694
2.977	0.245	305
2.977	0.957	123
3.618	-5.448	29
3.618	-4.736	264
3.618	-4.025	880
3.618	-3.313	1121
3.618	-2.601	1336
3.618	-1.89	393
3.618	-1.178	48
3.618	-0.466	10
4.26	-5.448	103
4.26	-4.736	442
4.26	-4.025	715
4.26	-3.313	601
4.26	-2.601	318
4.26	-1.89	55
4.26	-1.178	1
4.902	-6.871	37
4.902	-6.159	244
4.902	-5.448	217
4.902	-4.736	254
4.902	-4.025	118
4.902	-3.313	55
4.902	-2.601	17
4.902	-1.89	20
5.544	-7.583	59
5.544	-6.871	110
5.544	-6.159	173
5.544	-5.448	142
5.544	-4.736	97
5.544	-4.025	55
5.544	-3.313	20
6.186	-7.583	38
6.186	-6.871	1
6.828	-7.583	84
6.828	-6.871	8

## Sheet: fig2_d
PC1	PC2	Reptiles_Richness
-5.369	-1.89	91
-4.727	-2.601	105
-4.727	-1.89	149
-4.085	-1.178	4
-4.085	-0.466	12
-4.085	0.245	11
-4.085	0.957	2
-3.443	-3.313	297
-3.443	-2.601	159
-3.443	-1.89	7
-3.443	-1.178	57
-3.443	-0.466	115
-3.443	0.245	37
-3.443	0.957	16
-3.443	1.669	9
-2.801	-3.313	199
-2.801	-2.601	157
-2.801	-1.89	17
-2.801	-1.178	122
-2.801	-0.466	190
-2.801	0.245	149
-2.801	0.957	97
-2.801	1.669	28
-2.801	2.38	16
-2.159	-3.313	58
-2.159	-2.601	19
-2.159	-1.89	57
-2.159	-1.178	172
-2.159	-0.466	266
-2.159	0.245	214
-2.159	0.957	176
-2.159	1.669	40
-2.159	2.38	25
-1.517	-3.313	24
-1.517	-2.601	52
-1.517	-1.89	120
-1.517	-1.178	348
-1.517	-0.466	364
-1.517	0.245	443
-1.517	0.957	403
-1.517	1.669	174
-1.517	2.38	71
-0.875	-4.025	1
-0.875	-3.313	53
-0.875	-2.601	117
-0.875	-1.89	262
-0.875	-1.178	436
-0.875	-0.466	577
-0.875	0.245	437
-0.875	0.957	620
-0.875	1.669	575
-0.875	2.38	230
-0.875	3.092	31
-0.233	-4.025	92
-0.233	-3.313	108
-0.233	-2.601	212
-0.233	-1.89	520
-0.233	-1.178	974
-0.233	-0.466	1123
-0.233	0.245	1087
-0.233	0.957	1210
-0.233	1.669	983
-0.233	2.38	739
-0.233	3.092	301
-0.233	3.804	21
0.409	-4.736	41
0.409	-4.025	66
0.409	-3.313	178
0.409	-2.601	335
0.409	-1.89	911
0.409	-1.178	1403
0.409	-0.466	1400
0.409	0.245	1553
0.409	0.957	1535
0.409	1.669	1719
0.409	2.38	1583
0.409	3.092	639
0.409	3.804	171
0.409	4.515	87
0.409	5.227	41
1.051	-6.159	37
1.051	-5.448	45
1.051	-4.736	45
1.051	-4.025	65
1.051	-3.313	221
1.051	-2.601	506
1.051	-1.89	1197
1.051	-1.178	1500
1.051	-0.466	1581
1.051	0.245	1962
1.051	0.957	1631
1.051	1.669	1628
1.051	2.38	1288
1.051	3.092	646
1.051	3.804	226
1.051	4.515	103
1.051	5.227	39
1.693	-5.448	57
1.693	-4.025	141
1.693	-3.313	359
1.693	-2.601	515
1.693	-1.89	1400
1.693	-1.178	2075
1.693	-0.466	2595
1.693	0.245	2559
1.693	0.957	2058
1.693	1.669	1200
1.693	2.38	617
1.693	3.092	191
1.693	3.804	98
2.335	-7.583	12
2.335	-6.159	11
2.335	-4.025	258
2.335	-3.313	541
2.335	-2.601	1151
2.335	-1.89	2591
2.335	-1.178	2509
2.335	-0.466	2672
2.335	0.245	1784
2.335	0.957	1045
2.335	1.669	345
2.335	2.38	174
2.977	-6.159	65
2.977	-4.025	384
2.977	-3.313	1502
2.977	-2.601	2257
2.977	-1.89	2313
2.977	-1.178	1595
2.977	-0.466	1120
2.977	0.245	442
2.977	0.957	165
3.618	-5.448	46
3.618	-4.736	390
3.618	-4.025	1069
3.618	-3.313	1564
3.618	-2.601	1903
3.618	-1.89	854
3.618	-1.178	161
3.618	-0.466	44
4.26	-5.448	238
4.26	-4.736	595
4.26	-4.025	933
4.26	-3.313	1006
4.26	-2.601	522
4.26	-1.89	220
4.26	-1.178	37
4.902	-6.871	50
4.902	-6.159	242
4.902	-5.448	384
4.902	-4.736	523
4.902	-4.025	325
4.902	-3.313	170
4.902	-2.601	105
4.902	-1.89	94
5.544	-7.583	51
5.544	-6.871	176
5.544	-6.159	230
5.544	-5.448	263
5.544	-4.736	228
5.544	-4.025	105
5.544	-3.313	81
6.186	-7.583	127
6.186	-6.871	1
6.828	-7.583	156
6.828	-6.871	5
