# Supplementary material for: The geography of climate and the global patterns of species diversity
Source: Nature. 2023 Sep 27;622(7983):537–44. doi: 10.1038/s41586-023-06577-5 (PMC10584679; doi:10.1038/s41586-023-06577-5)
Supplement: Supplementary file 8 — Source Data Fig. 3 [file 41586_2023_6577_MOESM8_ESM.xls]

## Sheet: fig3_a
Partial_Residuals	Climate_Area
-14.8914	432540
15.356	231156
-17.4939	575555
-10.4203	739260
-11.5453	36963
16.3443	691816
14.5212	948237
-11.0454	2.65441e+06
-8.56318	1.0898e+06
-16.1024	50446.7
-7.38709	642886
-9.75741	714419
-6.31628	2.31846e+06
-8.54068	1873725
0.349178	480519
35.0012	95897.2
23.3453	278978
-4.19979	893041
2.64201	2.49072e+06
0.87458	2.33177e+06
2.25336	1306026
-0.134772	776223
-8.76336	61605
26.3456	99475.6
18.2684	182573
-3.80936	993907
2.86595	2.38768e+06
7.24394	2.99081e+06
15.7653	2937359
9.43288	936396
-2.56429	616050
-10.2274	24642
5.86391	10923
-1.31371	205842
0.660494	1.20274e+06
10.7196	2.11551e+06
-0.284378	1.59083e+06
-8.19381	1.59991e+06
0.598355	1318347
0.256787	677655
-4.52375	431235
5.0542	2575.7
-7.08561	34061.3
-2.02161	338300
1.44326	801983
16.1471	2262756
2.74012	1694883
-4.41084	1.53137e+06
-8.34942	1.50038e+06
6.29309	640692
-0.872877	36963
-9.31846	24597.7
5.24588	53199.6
-8.28023	133035
-16.2145	201780
-0.291346	856711
-2.55863	1.41504e+06
-7.75684	1.32016e+06
-18.9933	1.12319e+06
-13.0922	1059606
-7.55078	998001
7.01814	800865
-0.81862	2855.1
-10.8024	65649.5
-13.9954	109628
-16.5655	269064
-6.86976	300667
1.45286	1.86408e+06
4.38691	1.13046e+06
-3.55938	1.45797e+06
6.72656	1.59983e+06
1.16602	1.34617e+06
15.3873	1.70656e+06
-0.0608668	1.82137e+06
-28.0573	22199.8
-15.8441	86915.8
-14.2985	78772.4
-15.7061	145500
4.21757	289164
15.1843	1.34101e+06
12.9211	777436
6.38733	1.26387e+06
3.716	1.46145e+06
11.9109	2.86832e+06
15.8492	1.95674e+06
16.5792	1.64557e+06
-0.391013	1.63427e+06
2.09817	492840
-3.8329	653013
-19.2309	13250.1
4.19597	14850
-25.182	26739
-31.6198	52253.8
-23.3853	17132.4
-15.6044	120656
4.75531	428452
4.39932	676026
-1.18816	670365
10.1545	1.37062e+06
10.8259	1.71423e+06
8.45869	1.63245e+06
-2.32178	1.43424e+06
18.7129	1242165
4.73627	2142107
-0.538793	492840
-11.6805	160173
-23.8262	20163.5
8.1601	7454.7
-13.8564	35241.8
-18.5427	83541.1
3.13153	346724
15.049	1.09805e+06
24.8939	3.46395e+06
31.926	3.66342e+06
27.1005	2.5856e+06
-17.825	1.97777e+06
-12.0778	1.20381e+06
-3.50324	985680
-8.88671	86247
23.6277	12672.7
-8.65125	48468
7.41275	154520
23.7957	1.54585e+06
19.5648	3.38763e+06
12.3709	2.96112e+06
-9.11555	1.32935e+06
-29.5186	995687
-17.9762	523022
-36.788	61605
-15.1898	38096.4
21.3599	331884
28.2629	1.37843e+06
21.6823	2553823
-4.24664	1.01562e+06
-34.4148	326649
-49.0874	130359
-7.37319	89276
21.023	569260
26.3856	1.11891e+06
21.7682	1.16083e+06
-27.4796	367378
-24.8963	21693.2
27.5663	36001.1
9.73647	306497
15.2363	532116
2.72481	226648
-39.5368	35578.1
-17.85	30649.8
-33.6501	14466.9
-6.2104	424
4.64546	35102.4
7.30418	76245.3
-2.61537	133353
4.17942	13895.6
3.52638	4211.6
-14.0259	748.4
-19.417	11276.3
21.2599	12441.1
-4.83812	12507.2
-1.768	57153.8
42.2455	15562.1
-3.78649	3455.3
-3.20387	1256.4
-14.4535	11627.7

## Sheet: fig3_b
Partial_Residuals	Climate_Isolation
-15.684	470.285
23.0352	515.305
-6.1643	2392.03
-9.70819	547.821
2.17115	0
11.2395	1497.72
11.279	2117.46
-10.0025	2595.58
-9.99571	1697.26
-11.5237	1956.58
-10.9589	2232.6
-7.25195	2980.76
-7.06675	3169.31
-7.19161	3238.62
0.753324	474.55
34.3584	1285.45
24.5742	2213.8
-6.55485	3664.9
1.44758	3939.59
6.99825	4497.75
-10.4292	1177.8
-6.09894	606.124
0.0825406	357.739
21.7385	1410.39
28.0478	3662.12
-10.1135	4267.63
-0.12022	4656.26
7.79902	4576.21
6.56535	2836.44
1.40191	1694.37
-4.48995	884.556
-4.10366	0
1.3461	1669.11
5.56005	4194.22
-15.6603	4104.52
-3.27929	4221.51
1.73346	5907.93
0.0502404	6070.15
-2.30291	3748.88
-4.31426	1273.92
-3.08479	841.547
-9.90878	539.859
1.10847	4843.09
-0.809683	4714.75
-12.0198	4387.37
-3.63811	4409.78
-3.40606	5782.49
2.60014	6745.47
-1.26421	6120.17
-3.20098	1204.77
2.17664	234.138
-11.8663	4835.13
-4.67807	2939.32
-1.90026	5690.33
2.1673	8721.65
-11.1729	6123.35
-16.2214	6613.98
-7.75542	8562.83
-10.1367	9367.39
2.81889	7788.91
3.85052	5830.84
-8.81566	929.606
-23.7188	0
-1.3604	7685.52
-2.41797	7296.95
-3.7978	8337.6
12.2428	9393.41
-13.2172	7841.16
0.786797	9122.54
-2.99357	9056.4
12.9889	9565.83
16.368	8616.43
12.1111	4482.34
-11.4201	2759.11
-24.7281	8785.48
-10.6884	7641.8
-0.566272	9405.82
2.10061	9690
20.9323	10047.9
-4.61048	8754.37
18.5324	9619.77
4.22652	9431.56
7.79595	9652.95
26.5257	8298.22
32.8969	7565.76
9.61024	3673.55
-15.4335	1739.23
1.45745	910.589
-4.64258	1009.58
-26.2442	7165.17
-27.4232	362.975
-21.7327	8930.47
-24.7091	8367.26
-6.27719	9156.77
3.09399	9756.45
14.6393	8887.88
3.88627	10041.7
9.97128	9285.5
5.44115	8790.61
11.1875	7488.48
12.1816	6674.99
8.17618	6797.82
8.81936	3328.1
-10.9877	1736.15
-0.0483095	1336.07
-3.60961	1136.84
-25.3333	8994.93
-23.5601	703.442
5.66255	8626.56
4.83433	9978.65
21.7922	8600.55
-3.36274	8884.46
-3.95516	6979.83
-2.02769	5830.88
14.9582	5533.72
-17.3011	6057.95
-20.2311	4215.8
-21.5061	1823.53
1.68992	1508.99
-2.44014	15839.4
14.9171	9091.83
33.8155	9851.35
-8.45582	8424.39
-9.04806	8244.02
-2.9997	7354.19
-10.6849	8126.01
-17.1743	7276.24
-24.0374	2670.66
-12.408	3338.99
-5.15437	6030.84
34.8484	8583.06
-7.68717	9886.58
-0.0148274	8374.13
-11.1952	8087.14
15.1477	8358.38
0.927415	6087.27
7.07928	7291.23
12.8545	9895.26
-3.43133	9742.26
-2.87373	9942.02
3.82086	9551.58
-24.1299	16098.2
0.799409	1044.73
18.99	9098.32
14.9618	7468.2
28.7921	7069.46
11.999	8771.38
-20.1987	1622.37
-45.6124	0
-18.5343	2561.47
15.4075	6438.29
23.0981	6754.21
15.6988	6739.8
-3.92116	1881.31
-12.6339	0
-24.6085	0
-30.338	0
-4.14632	0
8.51186	9660.17
13.1573	10625.6
17.4056	426.821
-3.86297	2658.52
-16.9626	0
-23.3323	0

## Sheet: fig3_c
Partial_Residuals	PC1
-23.7586	-4.82701
10.843	-5.0063
-20.3139	-4.86302
-16.5837	-4.91395
-6.70964	-5.22363
-0.584614	-4.37701
-1.24515	-4.39735
-28.4741	-4.45588
-17.1466	-4.38137
-20.6165	-3.54372
-21.0645	-3.77114
-19.8824	-3.80889
-21.0748	-3.77733
-17.9455	-3.74662
-2.23841	-3.63038
25.3347	-3.18127
14.3826	-3.12123
-17.986	-3.09284
-16.1452	-3.12295
-13.061	-3.08601
-7.64801	-3.13891
-6.90511	-3.04173
-5.41781	-2.926
17.1904	-2.50445
13.9703	-2.50412
-19.6944	-2.45409
-16.2267	-2.46662
-20.7509	-2.52844
-5.82716	-2.46819
2.73936	-2.4195
-7.72156	-2.44222
-8.6988	-2.17424
1.22812	-1.73934
-4.61777	-1.82318
-15.8784	-1.88077
-3.97511	-1.82848
-13.2206	-1.8257
-18.7861	-1.8478
-4.47626	-1.86349
-4.55103	-1.88562
-8.64431	-1.86309
-2.06657	-1.00242
-8.90709	-1.1415
-7.14254	-1.18975
-8.6719	-1.20373
2.99563	-1.17733
-6.91436	-1.20075
-15.5586	-1.2273
-15.3344	-1.165
4.01524	-1.17839
4.39399	-0.913488
-16.9336	-0.516628
0.77257	-0.510292
-12.4358	-0.628009
-30.2156	-0.549534
-12.5788	-0.521891
-16.7618	-0.534797
-30.0734	-0.531276
-41.1849	-0.5521
-23.1737	-0.556623
-8.60975	-0.522279
1.53344	-0.482894
-8.37909	-0.0110391
-21.9449	0.0102509
-17.9524	0.103301
-25.078	0.111657
-15.0149	0.0690828
-15.8301	0.0740699
-14.6996	0.0878521
-18.502	0.128641
-11.9758	0.194741
-14.693	0.121784
13.9658	0.120957
-7.27845	0.214231
-41.5639	0.851956
-22.2207	0.774647
-22.6191	0.737109
-18.2189	0.788273
0.772913	0.723996
-1.27417	0.699929
7.1311	0.644994
-2.63613	0.682542
-8.80708	0.640955
-16.704	0.651037
8.18799	0.725863
12.4671	0.672845
-11.4365	0.755337
-7.36051	0.822986
-19.5544	0.816156
-29.2856	1.41841
-0.840213	1.29369
-36.5878	1.22847
-35.5054	1.30295
-21.1944	1.3186
-12.0422	1.28839
12.2045	1.41808
4.08059	1.41372
11.7274	1.35307
19.2152	1.42855
29.3933	1.40374
25.6697	1.36853
5.89553	1.32113
20.995	1.3669
-4.79108	1.3193
-5.62229	1.23299
-17.464	1.12214
-35.2124	1.99519
14.3431	2.21405
-1.5343	1.97588
-4.46344	2.02564
27.1229	2.02635
21.539	1.9982
1.04203	2.0838
10.7828	2.03924
57.3756	2.05915
9.96244	2.01321
8.49459	2.01136
1.37024	1.88411
4.76684	1.73722
13.0261	2.65643
8.14851	2.69589
28.4865	2.71085
29.5076	2.71496
-17.3993	2.63684
20.9089	2.5701
24.0139	2.52694
10.0999	2.49388
16.2864	2.44352
3.57198	2.38089
9.66762	3.38766
36.8776	3.4063
13.1772	3.3409
21.2578	3.27658
25.5069	3.16402
27.7631	3.23297
25.3371	3.14456
8.00775	4.10658
6.43883	4.01508
5.40932	3.91411
10.3738	3.87524
4.71914	3.78623
-2.59025	3.89785
34.3632	4.71311
5.83181	4.55645
21.6053	4.51083
35.482	4.44154
2.76929	4.4904
19.1542	4.50695
-8.1905	4.32937
-2.54778	5.46999
13.8472	5.29579
20.325	5.17131
14.819	5.10815
24.7631	5.12526
22.3335	5.21702
7.42526	5.38508
6.15537	4.97115
17.4829	6.00967
-14.98	5.9008
-12.5009	5.82604
47.3688	5.63454
15.6419	5.66716
8.96485	5.84203
2.07557	6.02223

## Sheet: fig3_d
Partial_Residuals	PC2
-17.5791	-2.10787
18.9436	-1.52655
-13.9564	-0.772812
-11.6852	-0.195274
-2.04128	0.268231
8.76165	-2.20296
7.65696	-1.53605
-17.7969	-0.777627
-11.4312	-0.220061
-12.63	-2.68495
-11.7129	-2.23229
-10.0438	-1.46129
-10.2238	-0.800177
-9.77377	-0.237969
4.79205	0.489694
37.7261	-2.72115
26.9766	-2.22597
-5.87723	-1.44606
-0.64019	-0.788301
1.80308	-0.19538
-1.17972	0.57319
-0.448398	1.27917
0.854407	1.72888
28.9476	-2.78061
28.5822	-2.18769
-6.16062	-1.47833
0.944355	-0.836742
2.56057	-0.107675
10.3708	0.524992
9.64261	1.24931
-1.36631	1.9775
-3.03825	2.42356
10.5742	-2.77139
8.5514	-2.2029
-3.98012	-1.46816
8.94185	-0.864077
2.9016	-0.0947285
-3.70819	0.588256
2.28694	1.26812
1.25091	2.01908
-2.76155	2.6802
4.18917	-3.43142
2.88	-2.87173
5.41716	-2.20443
2.2234	-1.50438
14.4642	-0.805187
5.72353	-0.172165
-0.0143428	0.664953
-4.62698	1.24263
8.02563	1.97595
8.49235	2.41081
-10.9695	-4.33151
6.0795	-3.61017
-0.42155	-2.93687
-5.19001	-2.22481
0.143773	-1.48293
-4.14956	-0.830555
-8.44638	-0.115056
-18.2699	0.590609
-8.29455	1.35398
-3.60987	2.02711
1.90957	2.65963
-7.15933	-4.48115
-7.6236	-3.54269
-4.69048	-2.90941
-6.74483	-2.22113
8.38337	-1.49149
-2.86514	-0.779917
3.17317	-0.177963
-5.15846	0.62818
1.17991	1.32217
-4.68811	2.02142
7.6498	2.75973
-13.5673	3.36944
-33.9944	-4.37117
-15.1027	-3.69398
-7.20172	-2.92641
-1.83095	-2.15067
19.3411	-1.51028
7.08216	-0.792396
20.3453	-0.101173
4.23627	0.611554
-2.61875	1.35613
-3.61423	2.06769
5.14084	2.66643
0.383449	3.48294
-20.5599	4.06829
-10.8943	4.89855
-22.5944	5.56403
-34.7453	-5.72621
-6.35251	-4.9885
-31.2739	-4.30082
-30.8021	-3.70938
-12.0243	-2.91142
-0.449044	-2.22094
18.0653	-1.53685
9.64176	-0.7763
13.5932	-0.0907394
10.1974	0.652428
13.0957	1.33196
6.51704	2.05279
-10.5001	2.62055
1.56583	3.53997
-17.884	4.13261
-12.4709	4.70103
-19.6646	5.64729
-38.3199	-5.09049
5.76278	-3.66309
0.633797	-2.90965
0.918339	-2.17973
25.3911	-1.49302
10.8773	-0.783416
-1.06185	-0.0631977
3.57641	0.574925
30.0381	1.30233
-16.7774	1.98801
-17.9001	2.71013
-17.0761	3.4347
-3.42487	3.88854
9.41969	-3.6493
6.74681	-2.93055
28.2565	-2.19331
8.61304	-1.4785
-15.2402	-0.800721
4.97897	-0.115607
-2.28725	0.563718
-16.3047	1.27239
-4.65439	1.97294
-10.122	2.46402
-3.91816	-3.6216
26.8111	-2.86957
-3.66981	-2.19594
4.78878	-1.54792
1.77022	-0.878914
13.3462	-0.125304
7.20576	0.468581
-5.54577	-4.24274
-4.61771	-3.6079
-11.3143	-2.93874
-5.79769	-2.31636
-2.8267	-1.60779
-8.82424	-0.745637
18.3752	-5.02171
-5.38824	-4.33045
2.75877	-3.70853
21.2421	-3.05686
-1.44792	-2.32083
6.65507	-1.67693
-16.7963	-1.09024
-17.8508	-6.34924
-3.57708	-5.62373
4.24297	-5.02227
0.10195	-4.44076
11.8369	-3.74771
12.8342	-2.94127
-0.658086	-2.39671
-2.66202	-1.72685
2.71788	-7.0935
-25.6708	-6.45274
-19.7913	-5.76678
32.2163	-5.34522
2.83068	-4.27618
0.614462	-3.77255
-4.99185	-3.04384
