# Supplementary material for: The geography of climate and the global patterns of species diversity
Source: Nature. 2023 Sep 27;622(7983):537–44. doi: 10.1038/s41586-023-06577-5 (PMC10584679; doi:10.1038/s41586-023-06577-5)
Supplement: Supplementary file 9 — Source Data Fig. 4 [file 41586_2023_6577_MOESM9_ESM.xls]

## Sheet: fig4
group	condition	value
Birds	Climate Area	8
Birds	Climate Isolation	7
Birds	Joint Geography of Climate	13
Birds	PC1	12
Birds	PC2	2
Birds	Joint Climate Itself	2
Birds	Joint Geography of Climate and Climate Itself	46
Birds	Unexplained	10
Mammals	Climate Area	9
Mammals	Climate Isolation	5
Mammals	Joint Geography of Climate	13
Mammals	PC1	11
Mammals	PC2	3
Mammals	Joint Climate Itself	3
Mammals	Joint Geography of Climate and Climate Itself	46
Mammals	Unexplained	10
Amphibians	Climate Area	9
Amphibians	Climate Isolation	5
Amphibians	Joint Geography of Climate	12
Amphibians	PC1	14
Amphibians	PC2	2
Amphibians	Joint Climate Itself	1
Amphibians	Joint Geography of Climate and Climate Itself	45
Amphibians	Unexplained	12
Reptiles	Climate Area	9
Reptiles	Climate Isolation	5
Reptiles	Joint Geography of Climate	12
Reptiles	PC1	14
Reptiles	PC2	2
Reptiles	Joint Climate Itself	1
Reptiles	Joint Geography of Climate and Climate Itself	45
Reptiles	Unexplained	12
