# Supplementary material for: The geography of climate and the global patterns of species diversity
Source: Nature. 2023 Sep 27;622(7983):537–44. doi: 10.1038/s41586-023-06577-5 (PMC10584679; doi:10.1038/s41586-023-06577-5)
Supplement: Supplementary file 10 — Source Data Fig. 5 [file 41586_2023_6577_MOESM10_ESM.xls]

## Sheet: fig5a
Number_of_Climate Fragments	Climate_Area
16	432540
16	231156
32	575555
31	739260
1	36963
47	691816
82	948237
127	2.65441e+06
46	1.0898e+06
7	50446.7
65	642886
57	714419
120	2.31846e+06
79	1873725
18	480519
19	95897.2
36	278978
54	893041
119	2.49072e+06
102	2.33177e+06
51	1306026
23	776223
2	61605
11	99475.6
29	182573
69	993907
89	2.38768e+06
137	2.99081e+06
126	2937359
36	936396
4	616050
1	24642
5	10923
28	205842
74	1.20274e+06
105	2.11551e+06
73	1.59083e+06
62	1.59991e+06
52	1318347
27	677655
3	431235
2	2575.7
11	34061.3
34	338300
55	801983
109	2262756
80	1694883
67	1.53137e+06
67	1.50038e+06
11	640692
2	36963
2	24597.7
16	53199.6
26	133035
24	201780
55	856711
80	1.41504e+06
59	1.32016e+06
46	1.12319e+06
49	1059606
47	998001
30	800865
1	2855.1
14	65649.5
21	109628
27	269064
31	300667
101	1.86408e+06
71	1.13046e+06
71	1.45797e+06
78	1.59983e+06
59	1.34617e+06
69	1.70656e+06
50	1.82137e+06
4	22199.8
12	86915.8
16	78772.4
19	145500
33	289164
53	1.34101e+06
59	777436
76	1.26387e+06
85	1.46145e+06
126	2.86832e+06
84	1.95674e+06
47	1.64557e+06
62	1.63427e+06
18	492840
2	653013
4	13250.1
3	14850
4	26739
7	52253.8
7	17132.4
16	120656
31	428452
47	676026
35	670365
81	1.37062e+06
85	1.71423e+06
80	1.63245e+06
69	1.43424e+06
54	1242165
65	2142107
20	492840
2	160173
5	20163.5
4	7454.7
8	35241.8
12	83541.1
37	346724
71	1.09805e+06
164	3.46395e+06
162	3.66342e+06
95	2.5856e+06
77	1.97777e+06
21	1.20381e+06
33	985680
6	86247
2	12672.7
14	48468
24	154520
93	1.54585e+06
176	3.38763e+06
142	2.96112e+06
72	1.32935e+06
43	995687
22	523022
4	61605
10	38096.4
37	331884
109	1.37843e+06
143	2553823
66	1.01562e+06
25	326649
7	130359
11	89276
48	569260
80	1.11891e+06
75	1.16083e+06
28	367378
2	21693.2
7	36001.1
30	306497
45	532116
27	226648
6	35578.1
4	30649.8
1	14466.9
2	424
5	35102.4
9	76245.3
12	133353
4	13895.6
1	4211.6
1	748.4
1	11276.3
1	12441.1
3	12507.2
3	57153.8
2	15562.1
2	3455.3
1	1256.4
1	11627.7

## Sheet: fig5b
Average_Distance_Among_Fragments	Average_Latitude
0	79.8353
0	67.1663
0	61.8079
0	79.1331
405.663	79.1892
324.002	71.8736
108.155	70.7886
244.962	66.4367
286.902	64.5142
288.709	76.431
389.075	80.9022
0	77.0353
0	74.6209
256.467	72.4378
233.444	71.064
2250.13	71.1154
728.729	67.4316
504.465	65.6624
499.452	64.0185
271.692	60.7437
316.018	74.1667
524.951	75.9543
330.01	80.2826
1343.31	76.7565
1692.7	74.964
2434.87	71.7409
2487	70.874
2214.19	70.2863
1577.36	67.2515
1933.07	66.0797
472.469	63.5535
271.692	60.921
522.171	72.8302
1228.35	79.2941
472.285	79.7491
1310.3	76.5884
2005.02	73.2441
2358.69	71.441
2912.88	69.8992
2845.09	66.5938
2633.13	65.5402
2309.81	64.4021
724.972	61.1352
271.692	60.921
1780.58	76.2384
1973.43	75.7965
1852.74	76.337
2137.65	73.7989
2400.84	72.3497
2993.68	68.3764
2692.69	67.4563
2482.58	66.7698
2468.56	65.3897
2795.87	61.3854
620.61	60.09
1988.47	74.9824
1793.08	76.2494
2271.09	74.2475
2880.89	71.4177
2924.39	69.2998
2933.63	68.8371
2561.1	66.4899
1941.04	67.1205
1863.77	65.6272
2864.47	62.2172
882.864	58.7735
0	74.7073
1877.61	73.6587
1811.23	73.3725
2122.44	70.5773
3211.4	67.9809
2713.06	65.2905
3268.75	66.8525
3306.08	64.9396
2647.1	65.4153
2906.55	64.0122
3331.61	61.8921
673.559	57.7757
555.128	54.9112
336.132	54.4665
222.635	53.1035
2153.78	76.2552
2047.28	68.4399
2742.74	70.8724
2528.58	67.6492
3254.56	66.1801
3392.93	66.7153
3408.29	65.1678
3651.82	62.532
3709.4	64.1023
3264.95	62.2662
3460.58	59.7131
1188.06	56.4791
454.538	52.8956
579.684	52.889
197.093	52.6537
221.901	50.9026
1100.12	77.2457
2074.54	75.8181
1877.65	72.6527
773.695	69.7172
3478.78	65.6632
2249.49	64.4697
3614.67	60.7256
2965.97	63.2015
2328.07	62.1209
3053.95	59.1655
2408.87	55.375
1174.78	52.6426
1295.4	51.223
1198.77	50.4608
1074.49	48.6019
1819.49	49.2824
0	64.6991
1921.58	78.2984
1788.35	74.8414
2314.31	69.4062
1216.87	64.8384
3648.96	66.3947
3693.5	64.238
4098.69	61.0357
3555.34	60.1085
3668.4	62.418
3640	60.1938
3707.77	56.4823
4978.71	52.7255
1999.1	48.4132
1130.61	50.8421
978.661	49.9803
656.699	49.2026
706.312	48.1099
877.295	47.0361
1038.86	46.3297
938.09	78.0538
924.687	73.1452
949.165	65.938
2874.17	66.1279
3977.4	65.9732
3799.31	58.9268
4129.15	61.5682
4126.85	59.7523
4053.75	58.8567
3891.73	58.052
4833.41	54.335
4833.25	54.0083
1381.31	51.8926
1648.92	48.364
263.57	48.5008
1180.78	48.5307
1076.6	47.1096
667.385	46.5397
839.467	45.3493
313.032	45.393
0	71.7849
1802.66	71.423
1485.44	71.8696
4040.84	64.4566
3604.91	63.1171
4352.79	55.7151
4729.23	59.6195
3331.03	61.1603
4870.66	53.8658
4576.66	56.1121
4182.06	54.522
4768.98	53.0371
1851.66	50.7502
1786.3	49.9148
2232.21	47.6079
2174.32	40.6593
1608.42	44.476
1314.83	45.2198
842.748	44.887
532.801	44.4748
0	44.4748
1594.24	74.7388
791.9	68.5238
0	78.3411
4126.81	63.9761
3724.98	61.3807
514.862	60.2358
4622.32	57.662
3760.43	55.6521
4450.27	59.213
4719.97	56.2377
5585.52	52.1401
4981.17	52.6512
5205.92	51.0851
4897.9	50.538
2735.3	46.2876
1975.06	43.2097
1933.9	45.5875
2073.28	41.3995
2096.99	41.3379
469.79	43.8792
920.836	43.8228
595.298	43.618
0	70.2266
563.312	65.7223
0	65.019
5129.91	58.5134
4731.59	57.6788
4182.67	59.8221
3578.77	63.1147
4277.5	58.3398
4337.54	55.4009
4824.5	54.6933
3368.08	52.5392
5682.55	50.3429
4565.84	47.6456
5767.13	44.6764
1961.26	41.0597
1776.77	43.5365
1751.35	44.4215
1624.64	42.1576
0	41.2464
1602.63	39.826
937.553	41.8676
674.618	42.0284
0	42.0987
0	72.6722
898.015	63.8899
161.355	57.0857
5001.53	56.9297
4544.22	60.3611
3530.51	65.0718
3341.89	61.6702
4116.42	57.5912
4807.19	53.8244
2576.39	51.4611
2032.72	49.3119
5711.42	48.4176
5551.13	42.7766
5104.74	45.6025
6244.62	45.6688
3978.55	40.3058
2554.56	40.9734
2031.77	42.9995
814.252	40.5711
995.651	38.8838
799.941	40.2515
440.27	39.815
740.424	41.3284
0	41.521
0	58.841
3980.27	51.6119
4729.94	51.7394
4764.31	59.3348
4649.21	56.3502
3930.88	57.2958
3387.17	58.5048
5331.98	54.0816
5049.79	51.3994
5515.01	47.0595
6652.49	44.9073
5799.22	42.84
6722.87	43.1513
6155.92	43.842
6427.99	40.4078
4264.29	42.1917
2197.66	41.0538
2326.54	42.5191
1314.44	39.4407
1313.76	39.5875
890.531	40.38
664.016	39.8119
536.989	40.2693
424.429	39.6529
2893.9	70.4782
4639	54.141
4971.04	53.0207
5615.85	52.4543
4130.28	54.505
4664.43	52.4033
4162.35	55.9115
4022.31	54.2455
3830.73	51.0159
5860.29	46.1072
6035.64	45.6674
6232.13	41.4274
6412.86	41.3547
6752.76	40.3421
4983.42	43.2628
5603.84	42.5447
6187.81	41.5941
2797.3	39.2203
3089.82	40.3038
511.854	41.5596
1000.79	40.6156
0	37.5889
0	39.4348
0	39.8074
0	65.7909
4601.19	64.4298
5531.82	55.5748
5019.24	54.5638
4437.84	53.6692
4672.02	53.2713
6223.68	48.9315
3880.36	54.0806
4594.49	48.6701
5053.21	45.2863
5675.41	45.6538
6114.43	38.7671
7250.29	40.9776
6865.31	42.6524
7022.57	41.5064
4850.69	41.5811
4517.49	42.8595
5300.45	40.0115
1135.93	39.9171
885.611	39.7625
285.06	41.8676
0	39.8438
4284.72	54.7156
2143.23	51.7732
6921.04	56.8501
6366.19	50.8811
5108.62	56.7287
5530.9	50.1294
6603.84	50.1913
4828.53	49.8584
4225.74	45.9761
5001.67	47.1122
3601.12	45.4625
4823.78	43.1807
5881.18	43.2702
5548.85	42.2457
6168.79	38.5762
6973.62	37.3864
6682.6	38.9026
5742.67	40.35
5994.15	39.4255
8281.51	36.31
594.347	36.7442
520.075	40.1863
0	40.9432
0	48.1302
0	53.3022
0	47.3304
5965.71	49.3603
5569.97	53.5749
6732.62	49.0997
6065.36	51.3198
4834.38	51.6749
4016.6	52.3705
3260.13	49.6186
4851.68	46.2361
3078.79	47.0828
3638.7	44.5166
4839.23	42.9279
6753.94	43.2269
7156.95	41.7127
6200.79	39.6942
7304.55	40.2875
6662.96	39.25
7991.29	37.5469
2369.48	38.5589
6460.97	38.127
991.222	36.5622
881.01	36.7549
1056.98	37.8234
234.138	36.9332
7426	57.4902
5217.53	54.2084
4663.03	51.9725
4247.05	58.9949
0	53.4717
6877.51	46.2952
10072.4	48.4641
5326.68	50.1404
0	44.5292
6734.67	49.1935
4999.37	42.9328
6601.82	41.4308
5810.57	42.2061
4242.63	42.465
7069.37	40.9108
9012.94	38.4514
10593.2	37.6661
7058.61	39.025
6519.87	38.2106
7371.52	36.514
8868.39	34.3793
6636.63	37.0701
7768.02	37.5942
823.458	35.9407
487.825	36.7537
639.562	36.5506
0	55.5835
0	56.6951
1841.77	54.194
4423.93	55.5063
3693.52	61.7924
7384.2	48.5859
6296.08	50.3425
10028	50.0712
4343.16	51.9145
8330.73	46.8655
4235.09	45.8467
5585.09	43.684
6431.51	40.2524
8256.69	40.5818
6489.11	39.8797
10755.8	39.3648
9167.92	39.9241
9052.22	38.0759
6706.18	38.1308
10468.9	37.1519
10605.5	33.6287
5846.65	32.4793
6634.07	35.307
5785.45	35.9319
1652.28	35.8937
802.882	34.8483
584.796	34.798
598.984	32.8318
0	33.3379
920.155	55.0582
0	55.7998
4552.16	58.5193
14483.7	56.0023
7960.31	52.8124
11083.2	53.545
8821.14	45.4117
315.23	51.5763
2251.85	47.0409
6004.23	45.3933
5050.66	44.7371
6912.12	38.1442
6117.36	38.8511
6753.57	36.0167
5307.82	35.9169
8748.1	38.4341
7842.17	38.6062
7381.56	40.1263
6800.8	38.7116
9756.97	36.3156
6509.41	31.8852
6997.62	32.4138
5806.66	31.9206
7386.93	32.0742
5635.46	33.9999
883.11	34.1098
1248.49	32.7756
452.183	33.1507
0	58.8607
0	54.6339
190.815	53.3601
2149.15	58.1857
6399.17	58.0783
439.584	55.3441
6784.25	46.1383
6165.43	50.3067
6454.46	46.5567
324.412	47.0621
5408.36	46.8225
6648.15	42.1637
6473.91	38.3603
5578.66	39.8582
6470.77	34.7116
7563.89	36.9033
7265.87	36.7329
9930.04	38.7696
5522.26	38.0562
7838.54	39.396
9798.48	37.7217
6808.67	34.5232
8064.56	28.3652
8986.55	33.8686
5177.84	28.99
7432.3	30.3722
7220.96	31.0354
6991.97	33.1972
4512.89	32.4731
1656.51	31.5818
1156.38	31.2026
461.952	31.5402
0	58.8784
0	57.8565
8967.79	48.2889
458.116	53.6709
305.481	52.4532
263.246	53.0345
4983.39	48.0321
225.664	44.0789
9414.24	36.2621
7875.71	40.2431
7956.79	38.7802
7480.07	33.6678
7947.95	35.171
8225.74	34.8949
7761.67	34.8201
10553.8	35.9354
8888.28	35.6381
9939.05	34.5225
9589.26	33.1684
8659.52	31.4582
7236.99	29.6796
9337.77	31.6599
9404.92	30.1516
7655.23	31.1283
6228.83	32.3197
3939.04	30.6369
3632.44	30.0031
2989.33	29.4286
2326.83	30.1935
826.154	30.7439
373.691	30.7779
13923.6	55.5213
0	57.0888
664.488	56.2474
0	43.4011
4846.22	48.1897
10111.2	42.3951
9694.69	43.5286
8357.12	41.1975
11082	37.4296
10509.1	39.058
10109.4	38.3852
8223.9	32.3668
8481.41	31.9744
8992.43	32.2798
8328.08	32.9554
9533.36	34.2697
10723.2	34.1476
7567.41	32.3698
8901.88	33.6698
9393.32	31.0254
9945.38	32.6212
8788.59	31.1138
9844.42	30.4305
9971.88	31.0876
8659.36	29.2889
9132.69	30.4522
5734.58	30.3556
4642.05	28.6882
4450.4	27.818
2165.77	27.2451
2943.94	28.6326
3123.29	28.348
5696.18	49.6301
263.516	38.7424
4015.07	34.9616
9385.5	38.3057
5645.15	33.3143
9935.35	33.7333
9024.64	32.8233
8019.37	30.246
10147	30.6273
8154.07	31.1057
10161.7	30.338
9550.02	32.8358
9775.36	31.7013
10081.6	31.6208
9759.55	29.5336
9832.36	29.4975
9463.06	29.3068
7614.19	28.5464
7681.23	27.4879
7069.99	27.193
6996.01	27.7475
8253.39	29.1817
4753.9	28.4063
2230.68	27.5088
2826.4	26.5959
2387.63	26.4932
1759.65	26.4988
491.995	24.1433
973.955	24.8506
0	24.4099
0	51.5006
7049.51	50.9803
6655.43	52.0611
6175.64	38.6985
11305.9	39.4813
11168.7	37.097
13090.5	35.6367
9517.38	28.6979
8824.3	31.1565
9314.03	30.7769
10219.2	27.3901
11268.1	30.3577
8920.86	28.6036
9236.46	30.4275
10207.8	30.6168
9590.52	30.1508
9081.04	25.5651
9101.35	28.643
10931.4	25.7094
9103.03	25.9612
10042.8	25.7641
10140.7	26.0137
6354.01	24.4233
7139.45	25.1583
4661.83	26.1323
5038.51	26.8394
2748.21	25.6655
2603.3	24.8701
3292.43	24.2515
1946.44	24.6448
281.042	24.1435
904.35	22.9974
641.063	22.257
862.332	24.1348
305.583	25.7429
574.945	23.8209
0	23.4633
0	52.4777
0	47.9477
0	54.4181
0	37.7227
8256.34	39.8777
7283.66	39.7109
9067.05	36.6863
11212.4	34.5474
6367.17	36.657
8136.91	32.2509
5381.65	29.2104
9221.89	31.6205
8726.52	27.6725
9168.68	25.8721
11562	30.4402
4326.13	31.3876
9804.13	25.5514
9134.79	26.668
4699.82	23.9237
9741.45	26.0846
8411.32	25.527
11011.8	26.0153
8804.2	24.9268
9674.01	24.4353
6004.55	22.4486
8264.37	22.6888
6339.17	23.5545
6074.9	24.1566
3305.02	22.8586
1681.37	24.4446
1994.17	23.7336
3594.23	22.6114
2506.18	21.9406
2204.29	21.2151
2025.79	19.9475
1355.98	20.4229
701.933	20.7832
1505.19	22.0609
0	23.0077
498.572	22.9932
655.529	22.4402
0	60.2529
0	49.1758
0	50.0279
0	51.6934
277.451	38.5843
11800.2	36.249
0	32.4295
8549.25	35.7985
10317.5	30.4432
7466.06	16.8538
12052.9	26.3598
5003.08	26.0974
7951.89	23.5649
10997	28.0979
11567.4	24.2323
7423.26	25.6026
9979.08	24.5544
11339.4	24.1224
6786.6	23.5386
8072.2	22.6728
9313.64	22.0018
9796.62	21.1066
8473.92	24.0899
10556.1	22.6582
5639.78	21.2036
7586.03	21.7104
7188.09	21.3025
5712.02	22.21
3645.98	21.0898
1370.42	22.8954
3238.04	20.5122
3407.18	20.421
2725.9	19.6978
2862.74	20.2124
1936.94	19.9133
1326.3	19.1324
1042.41	20.3022
0	21.1141
0	22.0665
857.089	21.7389
0	22.894
213.817	40.9685
0	31.5091
5191.97	35.4976
12795.4	27.1785
8129	28.7165
5066.58	20.6456
3130.53	22.3371
0	28.6721
11113.3	21.8484
10834.3	23.2776
9975.43	22.1834
17646.4	23.9653
12866.3	21.0258
10483.8	20.3685
9823.52	22.3871
9468.43	20.4674
9080.7	20.4202
8534.25	20.935
7942.33	20.0201
4398.83	18.4952
4013.95	19.2249
6274.66	20.7486
5938.61	20.3738
7909.01	21.105
1053.71	20.1496
1462.64	18.0107
3295.83	18.8302
3313.52	18.2619
3150.96	18.0835
2476.53	18.2964
2370.84	18.8103
1802.35	18.9887
946.961	19.2637
0	51.7927
0	49.4439
0	28.914
368.869	27.6396
6282.61	23.4404
9597.58	23.6881
10206.8	21.1776
9987.37	23.8232
7017.55	22.4863
10636.6	25.2878
6365.79	26.0492
1535.99	23.9709
10340.1	20.8527
8582.16	16.9764
7452.89	16.0415
6321.61	17.5555
5704.31	16.0431
7362.52	16.6212
5131.52	15.1317
3305.17	17.2767
5195.84	18.3086
6534.78	18.6073
5883.39	18.797
3938.83	21.0117
0	17.9194
3110.81	16.2751
2729.58	16.0797
2511.89	17.0661
1463.46	17.561
2019.98	17.8022
1099.15	17.5842
0	26.1314
0	25.5712
0	22.0567
12939.1	24.7695
8488.71	24.7763
0	26.3724
10694.7	22.9362
8188.45	22.7033
9686.83	17.4044
7360.03	22.9909
9546.51	16.3088
8918.99	16.9662
6694.18	15.4054
6348.48	13.1044
5053.5	14.3196
5150.76	12.8924
2987.62	14.2568
3798.47	14.5373
3024.27	15.1825
2053.72	14.7264
5479.19	17.0529
6635.5	16.3431
6446.12	17.4208
5796.64	14.5615
2389.71	14.3591
1547.1	14.4334
2258.98	15.5418
2302.05	16.677
1508.99	16.3303
0	48.4592
0	26.0372
0	10.9202
0	21.8063
8482.77	22.0115
0	24.7844
1608.01	21.4325
0	20.8996
2162.42	20.4649
9877.26	22.0082
10042.9	20.0254
9023.14	18.7348
6927.9	16.0836
6988.66	15.1798
6771.74	13.9753
6417.54	12.6225
4658.23	11.0991
6354.69	11.1093
6882.58	13.2233
6036.5	17.3058
7849.5	14.8433
6477.73	15.6282
6544.67	13.6756
4931.5	13.3362
4154.05	12.8158
1611.98	13.6714
2277.98	14.2696
2282.06	14.7835
2826.3	15.2689
3469.77	16.6135
0	27.8085
0	26.3664
251.514	26.4805
0	25.1844
8786.43	20.3885
7056.66	16.972
9993.32	18.4708
6915.34	13.9424
6992.98	10.5229
8058.4	14.9302
7605.97	10.4905
7057.64	13.5108
6303.45	12.1625
6233.16	9.92771
4443.29	8.97991
4827.87	9.08647
5711	10.3297
5112.74	10.108
5411.65	10.4383
5278.91	10.6289
3992.56	12.0715
5254.87	12.9161
3174.31	12.1636
3044.11	14.6283
5183.86	14.5701
0	20.6579
0	20.0484
0	11.2015
14389.5	17.4961
1582.72	13.0364
7525.89	14.9404
9729.68	15.9098
9478.85	8.42942
7368.14	9.01799
8126.62	8.4976
7297.79	10.3263
6409.21	9.25213
7413.53	11.457
7524.27	10.6759
6413.94	9.83032
5603.94	9.27296
4957.28	8.74227
6513.34	9.11606
6087.58	9.34977
4216.25	9.80259
2839.09	7.3082
2953.3	10.1132
4630.45	7.02476
3338.99	11.0795
0	16.4427
0	18.3641
7910.09	12.7703
4376.42	12.1932
9678.35	18.207
6457.26	5.46297
5573.92	5.22954
8410.37	8.69805
7759.27	9.64757
8710.23	10.9958
8813.11	11.8952
7907.62	11.3036
6746.99	12.3755
6864.6	10.7832
9849.1	11.2051
11036.8	12.1228
10881.7	12.2185
5234.37	8.27979
0	12.8216
0	3.105
12758.8	11.7233
9118.2	10.083
4686.69	9.02689
3049.66	12.778
8361.08	8.5758
9493.36	5.66422
8490.82	7.64833
9741.9	8.72076
9109.68	9.11274
9355.06	9.29945
9260.91	10.3825
9653.81	10.0394
7133.33	10.4253
9813.79	12.7921
11659.9	14.7435
11033.8	10.8086
12698.1	12.897
5843.99	4.44625
3296.99	8.38355
0	17.1
12862.8	13.3699
8224.42	11.8204
6594.36	7.01937
8237.59	6.18532
9301.07	5.7477
9627.49	7.6375
7618.95	8.38653
7799.27	7.31195
8670.75	9.16404
9764.54	9.78144
7022.84	9.76244
10684.2	8.62407
9459.58	11.0715
3498.57	17.0193
2309.69	7.62942
0	16.8931
14558.8	8.53662
1624.32	8.23698
9746.61	8.80442
9769.32	6.23879
10150.6	6.85
9443.76	5.76425
10416.8	6.17501
9979.58	7.83634
7094.62	5.66994
8908.42	6.29149
6020.65	5.50797
11425	7.11269
7400.74	6.6791
4853.39	8.16465
11439.4	12.367
9946.27	7.42754
0	16.5659
0	14.1672
1851.75	13.78
2125.79	5.6233
5807.77	4.52303
7265.41	4.78966
10339.7	4.03115
10272.9	5.23815
10005.3	5.57644
9063.15	5.59035
9824.13	6.34295
9736.03	7.45938
7354.42	4.63187
16700.8	10.1713
0	13.7501
10078.7	15.2504
7387.7	10.0981
0	3.60343
2742.42	8.21999
9526.39	4.45505
10504	2.82141
10269.4	4.39232
10018.7	5.85384
10132.3	5.70661
10408.2	6.73749
9995.34	6.89853
6187.94	6.11259
10197.5	7.41416
0	12.5838
8297.64	6.09033
9967.21	2.82717
10301.7	3.31378
7012.54	2.38334
10247.8	3.57593
1947.16	3.80918
9474.85	5.1871
10598.7	5.94185
10597.1	5.23302
10583.8	7.97533
12607.8	6.30754
0	4.13284
9217.38	5.43787
9643.25	4.47116
9616.89	3.64513
11032.4	2.95896
8744.47	3.67294
1528.09	2.32618
7282.35	2.98528
10372.7	5.32914
11134.5	4.04796
0	13.7892
10327.4	4.68284
8694.4	2.52214
10131.4	4.06208
7412.78	3.25583
8896.12	3.82621
1770.37	4.92872
10345.4	4.52686
11926.2	4.42951
0	14.5348
0	12.985
0	18.3697
0	12.2071
0	6.29395
11620.2	3.60573
8681.12	4.31747
2762.93	2.63337
3066.74	3.21918
7487.32	6.4377
2329.43	3.84292
671.752	3.71157
657.255	6.03363
1476.75	7.06524
310.418	3.34049
6252.41	6.03345
1780.14	3.17912
0	0.951339
481.452	2.44683
1538.4	3.05828
0	6.67907
0	2.1262
1968.06	3.52843
0	4.09759
0	15.6943
0	9.65032
0	2.68522
0	3.40181
16275.7	7.61879
3745.19	4.43878
11974.9	5.67602
0	12.5507
0	3.28436
0	5.89786
426.821	4.94064
0	7.20258

## Sheet: fig5c
Climate_Area	Beta_Diversity_Turnover
432540	0.623888
231156	0.716366
575555	0.856779
739260	0.702952
36963	0.00711744
691816	0.892296
948237	0.948629
2.65441e+06	0.977179
1.0898e+06	0.885463
50446.7	0.535452
642886	0.923272
714419	0.941601
2.31846e+06	0.975406
1873725	0.9607
480519	0.645024
95897.2	0.694255
278978	0.886991
893041	0.9585
2.49072e+06	0.977574
2.33177e+06	0.978123
1306026	0.919142
776223	0.83656
61605	0.102857
99475.6	0.638037
182573	0.887702
993907	0.958343
2.38768e+06	0.978443
2.99081e+06	0.981745
2937359	0.975784
936396	0.917858
616050	0.816769
24642	0.105263
10923	0.654485
205842	0.89561
1.20274e+06	0.962188
2.11551e+06	0.972307
1.59083e+06	0.972126
1.59991e+06	0.973703
1318347	0.960832
677655	0.877533
431235	0.75751
2575.7	0.319915
34061.3	0.814325
338300	0.930776
801983	0.959085
2262756	0.978657
1694883	0.975784
1.53137e+06	0.975114
1.50038e+06	0.968101
640692	0.85137
36963	0.306954
24597.7	0.709302
53199.6	0.806789
133035	0.899981
201780	0.926185
856711	0.952251
1.41504e+06	0.975646
1.32016e+06	0.971513
1.12319e+06	0.968863
1059606	0.959221
998001	0.952317
800865	0.874635
2855.1	0.702703
65649.5	0.852535
109628	0.873579
269064	0.91855
300667	0.943736
1.86408e+06	0.983375
1.13046e+06	0.977647
1.45797e+06	0.979235
1.59983e+06	0.976707
1.34617e+06	0.970683
1.70656e+06	0.971519
1.82137e+06	0.95485
22199.8	0.633045
86915.8	0.856103
78772.4	0.885185
145500	0.923387
289164	0.957319
1.34101e+06	0.977279
777436	0.965936
1.26387e+06	0.976139
1.46145e+06	0.979698
2.86832e+06	0.985863
1.95674e+06	0.980182
1.64557e+06	0.9611
1.63427e+06	0.934123
492840	0.789875
653013	0.665266
13250.1	0.57453
14850	0.225131
26739	0.808652
52253.8	0.80584
17132.4	0.849139
120656	0.910986
428452	0.948434
676026	0.958702
670365	0.956662
1.37062e+06	0.977256
1.71423e+06	0.977503
1.63245e+06	0.976825
1.43424e+06	0.970109
1242165	0.934627
2142107	0.949091
492840	0.818135
160173	0.283927
20163.5	0.785896
7454.7	0.416398
35241.8	0.793818
83541.1	0.872503
346724	0.947016
1.09805e+06	0.979089
3.46395e+06	0.990142
3.66342e+06	0.988812
2.5856e+06	0.984268
1.97777e+06	0.977697
1.20381e+06	0.937132
985680	0.863245
86247	0.399488
12672.7	0.965306
48468	0.879961
154520	0.923416
1.54585e+06	0.982699
3.38763e+06	0.990883
2.96112e+06	0.988728
1.32935e+06	0.97656
995687	0.960911
523022	0.884398
61605	0.429707
38096.4	0.818303
331884	0.955903
1.37843e+06	0.982281
2553823	0.986485
1.01562e+06	0.969799
326649	0.935623
130359	0.852246
89276	0.823245
569260	0.956201
1.11891e+06	0.974756
1.16083e+06	0.978395
367378	0.928694
21693.2	0.866667
36001.1	0.78226
306497	0.922552
532116	0.950962
226648	0.921568
35578.1	0.810442
30649.8	0.791167
14466.9	0.172043
424	0.318584
35102.4	0.857348
76245.3	0.85346
133353	0.869965
13895.6	0.78329
4211.6	0.826705
748.4	0.856
11276.3	0.480287
12441.1	0.576271
12507.2	0.798995
57153.8	0.708866
15562.1	0.969988
3455.3	0.822785
1256.4	0.0271084
11627.7	0.0139373

## Sheet: fig5d
Climate_Area	Beta_Diversity_Nestedness
432540	0.218245
231156	0.219205
575555	0.0764222
739260	0.113769
36963	0.00352086
691816	0.0796972
948237	0.0328745
2.65441e+06	0.00633344
1.0898e+06	0.03349
50446.7	0.252612
642886	0.0462871
714419	0.0226959
2.31846e+06	0.00941033
1873725	0.0106292
480519	0.0647294
95897.2	0.223306
278978	0.0763026
893041	0.0154914
2.49072e+06	0.00756444
2.33177e+06	0.00457465
1306026	0.0165787
776223	0.0643218
61605	0.15189
99475.6	0.292397
182573	0.0715871
993907	0.0167893
2.38768e+06	0.00679288
2.99081e+06	0.00534062
2937359	0.00952419
936396	0.0315961
616050	0.0626966
24642	0.0139078
10923	0.251567
205842	0.0383715
1.20274e+06	0.0169802
2.11551e+06	0.00889962
1.59083e+06	0.00805882
1.59991e+06	0.00705757
1318347	0.00850493
677655	0.0484254
431235	0.0844664
2575.7	0.21987
34061.3	0.0644047
338300	0.0230392
801983	0.00692829
2262756	0.00485677
1694883	0.00440984
1.53137e+06	0.00330715
1.50038e+06	0.00492589
640692	0.057499
36963	0.104451
24597.7	0.134448
53199.6	0.0873196
133035	0.0354867
201780	0.0162979
856711	0.00929127
1.41504e+06	0.00334415
1.32016e+06	0.00748225
1.12319e+06	0.0046721
1059606	0.0122709
998001	0.0101714
800865	0.042108
2855.1	0.122694
65649.5	0.0543217
109628	0.0252767
269064	0.0173658
300667	0.0104366
1.86408e+06	0.00320383
1.13046e+06	0.00551273
1.45797e+06	0.00413139
1.59983e+06	0.00743866
1.34617e+06	0.00807442
1.70656e+06	0.00920557
1.82137e+06	0.0181658
22199.8	0.15861
86915.8	0.0517937
78772.4	0.0309763
145500	0.0252371
289164	0.00790331
1.34101e+06	0.00616084
777436	0.0119186
1.26387e+06	0.00718141
1.46145e+06	0.00555848
2.86832e+06	0.00454853
1.95674e+06	0.00652786
1.64557e+06	0.018547
1.63427e+06	0.0363718
492840	0.111866
653013	0.160183
13250.1	0.140033
14850	0.232248
26739	0.0768059
52253.8	0.0466603
17132.4	0.0651299
120656	0.0203241
428452	0.0181803
676026	0.0149578
670365	0.013927
1.37062e+06	0.00718192
1.71423e+06	0.00768091
1.63245e+06	0.00769382
1.43424e+06	0.010393
1242165	0.0395382
2142107	0.0317227
492840	0.0882726
160173	0.200481
20163.5	0.0454854
7454.7	0.136925
35241.8	0.0935932
83541.1	0.0525569
346724	0.0182355
1.09805e+06	0.00483133
3.46395e+06	0.00190614
3.66342e+06	0.00253318
2.5856e+06	0.00444887
1.97777e+06	0.0058218
1.20381e+06	0.0242603
985680	0.0878523
86247	0.188292
12672.7	0.0215867
48468	0.0615502
154520	0.0298339
1.54585e+06	0.00414549
3.38763e+06	0.00196131
2.96112e+06	0.00266593
1.32935e+06	0.00641575
995687	0.0118428
523022	0.0317058
61605	0.11114
38096.4	0.0845715
331884	0.0113443
1.37843e+06	0.00478973
2553823	0.00352681
1.01562e+06	0.00790405
326649	0.0226358
130359	0.0483785
89276	0.0749586
569260	0.0105581
1.11891e+06	0.00740638
1.16083e+06	0.00663756
367378	0.0235177
21693.2	0.0404238
36001.1	0.106685
306497	0.0353843
532116	0.0169218
226648	0.0294988
35578.1	0.0524938
30649.8	0.0449714
14466.9	0.0946237
424	0.0860551
35102.4	0.0866827
76245.3	0.0668755
133353	0.0380257
13895.6	0.0452934
4211.6	0.0106288
748.4	0.05467
11276.3	0.207885
12441.1	0.132467
12507.2	0.0907362
57153.8	0.1205
15562.1	0.0104502
3455.3	0.0557778
1256.4	0.0756693
11627.7	0

## Sheet: fig5e
Average_Distance_Among_Fragments	Beta_Diversity_Turnover
470.285	0.623888
515.305	0.716366
2392.03	0.856779
547.821	0.702952
0	0.00711744
1497.72	0.892296
2117.46	0.948629
2595.58	0.977179
1697.26	0.885463
1956.58	0.535452
2232.6	0.923272
2980.76	0.941601
3169.31	0.975406
3238.62	0.9607
474.55	0.645024
1285.45	0.694255
2213.8	0.886991
3664.9	0.9585
3939.59	0.977574
4497.75	0.978123
1177.8	0.919142
606.124	0.83656
357.739	0.102857
1410.39	0.638037
3662.12	0.887702
4267.63	0.958343
4656.26	0.978443
4576.21	0.981745
2836.44	0.975784
1694.37	0.917858
884.556	0.816769
0	0.105263
1669.11	0.654485
4194.22	0.89561
4104.52	0.962188
4221.51	0.972307
5907.93	0.972126
6070.15	0.973703
3748.88	0.960832
1273.92	0.877533
841.547	0.75751
539.859	0.319915
4843.09	0.814325
4714.75	0.930776
4387.37	0.959085
4409.78	0.978657
5782.49	0.975784
6745.47	0.975114
6120.17	0.968101
1204.77	0.85137
234.138	0.306954
4835.13	0.709302
2939.32	0.806789
5690.33	0.899981
8721.65	0.926185
6123.35	0.952251
6613.98	0.975646
8562.83	0.971513
9367.39	0.968863
7788.91	0.959221
5830.84	0.952317
929.606	0.874635
0	0.702703
7685.52	0.852535
7296.95	0.873579
8337.6	0.91855
9393.41	0.943736
7841.16	0.983375
9122.54	0.977647
9056.4	0.979235
9565.83	0.976707
8616.43	0.970683
4482.34	0.971519
2759.11	0.95485
8785.48	0.633045
7641.8	0.856103
9405.82	0.885185
9690	0.923387
10047.9	0.957319
8754.37	0.977279
9619.77	0.965936
9431.56	0.976139
9652.95	0.979698
8298.22	0.985863
7565.76	0.980182
3673.55	0.9611
1739.23	0.934123
910.589	0.789875
1009.58	0.665266
7165.17	0.57453
362.975	0.225131
8930.47	0.808652
8367.26	0.80584
9156.77	0.849139
9756.45	0.910986
8887.88	0.948434
10041.7	0.958702
9285.5	0.956662
8790.61	0.977256
7488.48	0.977503
6674.99	0.976825
6797.82	0.970109
3328.1	0.934627
1736.15	0.949091
1336.07	0.818135
1136.84	0.283927
8994.93	0.785896
703.442	0.416398
8626.56	0.793818
9978.65	0.872503
8600.55	0.947016
8884.46	0.979089
6979.83	0.990142
5830.88	0.988812
5533.72	0.984268
6057.95	0.977697
4215.8	0.937132
1823.53	0.863245
1508.99	0.399488
15839.4	0.965306
9091.83	0.879961
9851.35	0.923416
8424.39	0.982699
8244.02	0.990883
7354.19	0.988728
8126.01	0.97656
7276.24	0.960911
2670.66	0.884398
3338.99	0.429707
6030.84	0.818303
8583.06	0.955903
9886.58	0.982281
8374.13	0.986485
8087.14	0.969799
8358.38	0.935623
6087.27	0.852246
7291.23	0.823245
9895.26	0.956201
9742.26	0.974756
9942.02	0.978395
9551.58	0.928694
16098.2	0.866667
1044.73	0.78226
9098.32	0.922552
7468.2	0.950962
7069.46	0.921568
8771.38	0.810442
1622.37	0.791167
0	0.172043
2561.47	0.318584
6438.29	0.857348
6754.21	0.85346
6739.8	0.869965
1881.31	0.78329
0	0.826705
0	0.856
0	0.480287
0	0.576271
9660.17	0.798995
10625.6	0.708866
426.821	0.969988
2658.52	0.822785
0	0.0271084
0	0.0139373

## Sheet: fig5f
Average_Distance_Among_Fragments	Beta_Diversity_Nestedness
470.285	0.218245
515.305	0.219205
2392.03	0.0764222
547.821	0.113769
0	0.00352086
1497.72	0.0796972
2117.46	0.0328745
2595.58	0.00633344
1697.26	0.03349
1956.58	0.252612
2232.6	0.0462871
2980.76	0.0226959
3169.31	0.00941033
3238.62	0.0106292
474.55	0.0647294
1285.45	0.223306
2213.8	0.0763026
3664.9	0.0154914
3939.59	0.00756444
4497.75	0.00457465
1177.8	0.0165787
606.124	0.0643218
357.739	0.15189
1410.39	0.292397
3662.12	0.0715871
4267.63	0.0167893
4656.26	0.00679288
4576.21	0.00534062
2836.44	0.00952419
1694.37	0.0315961
884.556	0.0626966
0	0.0139078
1669.11	0.251567
4194.22	0.0383715
4104.52	0.0169802
4221.51	0.00889962
5907.93	0.00805882
6070.15	0.00705757
3748.88	0.00850493
1273.92	0.0484254
841.547	0.0844664
539.859	0.21987
4843.09	0.0644047
4714.75	0.0230392
4387.37	0.00692829
4409.78	0.00485677
5782.49	0.00440984
6745.47	0.00330715
6120.17	0.00492589
1204.77	0.057499
234.138	0.104451
4835.13	0.134448
2939.32	0.0873196
5690.33	0.0354867
8721.65	0.0162979
6123.35	0.00929127
6613.98	0.00334415
8562.83	0.00748225
9367.39	0.0046721
7788.91	0.0122709
5830.84	0.0101714
929.606	0.042108
0	0.122694
7685.52	0.0543217
7296.95	0.0252767
8337.6	0.0173658
9393.41	0.0104366
7841.16	0.00320383
9122.54	0.00551273
9056.4	0.00413139
9565.83	0.00743866
8616.43	0.00807442
4482.34	0.00920557
2759.11	0.0181658
8785.48	0.15861
7641.8	0.0517937
9405.82	0.0309763
9690	0.0252371
10047.9	0.00790331
8754.37	0.00616084
9619.77	0.0119186
9431.56	0.00718141
9652.95	0.00555848
8298.22	0.00454853
7565.76	0.00652786
3673.55	0.018547
1739.23	0.0363718
910.589	0.111866
1009.58	0.160183
7165.17	0.140033
362.975	0.232248
8930.47	0.0768059
8367.26	0.0466603
9156.77	0.0651299
9756.45	0.0203241
8887.88	0.0181803
10041.7	0.0149578
9285.5	0.013927
8790.61	0.00718192
7488.48	0.00768091
6674.99	0.00769382
6797.82	0.010393
3328.1	0.0395382
1736.15	0.0317227
1336.07	0.0882726
1136.84	0.200481
8994.93	0.0454854
703.442	0.136925
8626.56	0.0935932
9978.65	0.0525569
8600.55	0.0182355
8884.46	0.00483133
6979.83	0.00190614
5830.88	0.00253318
5533.72	0.00444887
6057.95	0.0058218
4215.8	0.0242603
1823.53	0.0878523
1508.99	0.188292
15839.4	0.0215867
9091.83	0.0615502
9851.35	0.0298339
8424.39	0.00414549
8244.02	0.00196131
7354.19	0.00266593
8126.01	0.00641575
7276.24	0.0118428
2670.66	0.0317058
3338.99	0.11114
6030.84	0.0845715
8583.06	0.0113443
9886.58	0.00478973
8374.13	0.00352681
8087.14	0.00790405
8358.38	0.0226358
6087.27	0.0483785
7291.23	0.0749586
9895.26	0.0105581
9742.26	0.00740638
9942.02	0.00663756
9551.58	0.0235177
16098.2	0.0404238
1044.73	0.106685
9098.32	0.0353843
7468.2	0.0169218
7069.46	0.0294988
8771.38	0.0524938
1622.37	0.0449714
0	0.0946237
2561.47	0.0860551
6438.29	0.0866827
6754.21	0.0668755
6739.8	0.0380257
1881.31	0.0452934
0	0.0106288
0	0.05467
0	0.207885
0	0.132467
9660.17	0.0907362
10625.6	0.1205
426.821	0.0104502
2658.52	0.0557778
0	0.0756693
0	0
