# Supplementary material for: The geography of climate and the global patterns of species diversity
Source: Nature. 2023 Sep 27;622(7983):537–44. doi: 10.1038/s41586-023-06577-5 (PMC10584679; doi:10.1038/s41586-023-06577-5)
Supplement: Supplementary file 11 — Source Data Fig. 6 [file 41586_2023_6577_MOESM11_ESM.xls]

## Sheet: fig6a_climate_space
PC1	PC2	Residuals_Birds
-5.369	-2.601	-15.0442
-5.369	-1.89	21.1962
-5.369	-1.178	-10.9732
-5.369	-0.466	-9.03802
-5.369	0.245	-0.917158
-4.727	-2.601	12.8247
-4.727	-1.89	11.4663
-4.727	-1.178	-14.3778
-4.727	-0.466	-9.14827
-4.085	-3.313	-12.3399
-4.085	-2.601	-9.70085
-4.085	-1.89	-8.77627
-4.085	-1.178	-9.60484
-4.085	-0.466	-9.34034
-4.085	0.245	3.9495
-3.443	-3.313	37.2599
-3.443	-2.601	25.9755
-3.443	-1.89	-6.16272
-3.443	-1.178	-1.76281
-3.443	-0.466	0.673473
-3.443	0.245	-2.24455
-3.443	0.957	-0.581467
-3.443	1.669	-0.181453
-2.801	-3.313	27.157
-2.801	-2.601	25.9601
-2.801	-1.89	-7.93512
-2.801	-1.178	-2.32117
-2.801	-0.466	1.64088
-2.801	0.245	8.61649
-2.801	0.957	8.30771
-2.801	1.669	-1.08455
-2.801	2.38	-3.65741
-2.159	-3.313	7.57139
-2.159	-2.601	5.07959
-2.159	-1.89	-7.65544
-2.159	-1.178	2.80662
-2.159	-0.466	-1.19204
-2.159	0.245	-5.99312
-2.159	0.957	0.551238
-2.159	1.669	0.919761
-2.159	2.38	-1.67894
-1.517	-4.025	2.22582
-1.517	-3.313	0.346101
-1.517	-2.601	1.42516
-1.517	-1.89	-3.01199
-1.517	-1.178	6.35879
-1.517	-0.466	-0.740188
-1.517	0.245	-2.80781
-1.517	0.957	-5.83529
-1.517	1.669	6.30935
-1.517	2.38	6.41414
-0.875	-4.736	-8.30959
-0.875	-4.025	4.86096
-0.875	-3.313	-2.32614
-0.875	-2.601	-6.83468
-0.875	-1.89	-4.93036
-0.875	-1.178	-10.3511
-0.875	-0.466	-11.5185
-0.875	0.245	-18.1654
-0.875	0.957	-6.75534
-0.875	1.669	-1.2988
-0.875	2.38	2.82888
-0.233	-4.736	-6.55398
-0.233	-4.025	-5.14526
-0.233	-3.313	-5.71131
-0.233	-2.601	-8.96124
-0.233	-1.89	4.43255
-0.233	-1.178	-9.29051
-0.233	-0.466	0.143156
-0.233	0.245	-6.35932
-0.233	0.957	4.5608
-0.233	1.669	3.29251
-0.233	2.38	12.7342
-0.233	3.092	-7.2075
0.409	-4.736	-26.3031
0.409	-4.025	-11.5133
0.409	-3.313	-6.10243
0.409	-2.601	-4.13305
0.409	-1.89	15.3719
0.409	-1.178	2.70347
0.409	-0.466	16.9928
0.409	0.245	3.697
0.409	0.957	1.60525
0.409	1.669	7.42394
0.409	2.38	16.9567
0.409	3.092	10.4437
0.409	3.804	-10.5006
0.409	4.515	-0.26498
0.409	5.227	-8.71983
1.051	-6.159	-21.3372
1.051	-5.448	-3.60867
1.051	-4.736	-23.1135
1.051	-4.025	-26.5426
1.051	-3.313	-11.7194
1.051	-2.601	-2.70671
1.051	-1.89	13.3939
1.051	-1.178	5.92086
1.051	-0.466	8.97263
1.051	0.245	8.35683
1.051	0.957	12.3114
1.051	1.669	10.708
1.051	2.38	0.038268
1.051	3.092	12.8793
1.051	3.804	-6.65175
1.051	4.515	-1.71049
1.051	5.227	-9.56445
1.693	-5.448	-24.6742
1.693	-4.025	2.96848
1.693	-3.313	0.268635
1.693	-2.601	-2.13241
1.693	-1.89	18.7383
1.693	-1.178	5.89036
1.693	-0.466	-1.20095
1.693	0.245	5.73881
1.693	0.957	24.6796
1.693	1.669	-15.7177
1.693	2.38	-12.6361
1.693	3.092	-9.95571
1.693	3.804	0.80542
2.335	-4.025	14.1973
2.335	-3.313	6.50532
2.335	-2.601	24.4568
2.335	-1.89	2.63964
2.335	-1.178	-13.8975
2.335	-0.466	-1.98463
2.335	0.245	-7.38483
2.335	0.957	-17.9404
2.335	1.669	-8.80246
2.335	2.38	-12.7665
2.977	-4.025	-4.85714
2.977	-3.313	26.6597
2.977	-2.601	-2.61173
2.977	-1.89	-2.52656
2.977	-1.178	-7.56398
2.977	-0.466	1.68826
2.977	0.245	-5.69636
3.618	-4.736	-0.592557
3.618	-4.025	5.50501
3.618	-3.313	-4.75931
3.618	-2.601	-5.41511
3.618	-1.89	-11.3076
3.618	-1.178	-17.1154
4.26	-5.448	19.651
4.26	-4.736	5.42812
4.26	-4.025	6.82846
4.26	-3.313	15.5257
4.26	-2.601	-10.9898
4.26	-1.89	-7.70754
4.26	-1.178	-28.3283
4.902	-6.871	-11.1239
4.902	-6.159	6.91713
4.902	-5.448	11.6863
4.902	-4.736	3.18865
4.902	-4.025	5.03284
4.902	-3.313	2.33124
4.902	-2.601	-12.4399
4.902	-1.89	-15.5443
5.544	-7.583	10.5418
5.544	-6.871	-6.712
5.544	-6.159	-4.04265
5.544	-5.448	33.1251
5.544	-4.736	-1.71899
5.544	-4.025	-6.49446
5.544	-3.313	-15.0394

## Sheet: fig6a_map
Longitude	Latitude	Residuals_Birds
76.322	79.5953	-9.70085
76.9692	79.541	-9.70085
79.5209	80.8835	-9.70085
80.1869	80.8938	-9.70085
90.1546	81.1514	-9.70085
90.8939	81.1445	-9.70085
92.1217	79.8821	12.8247
93.3014	80.5148	12.8247
94.3703	80.5856	12.8247
95.5203	80.7151	12.8247
96.6968	79.5405	12.8247
97.8563	79.3192	12.8247
98.9652	79.4174	NA
100.359	78.4275	-9.70085
101.339	78.693	12.8247
102.409	78.7672	12.8247
103.574	78.6813	12.8247
104.651	78.6255	12.8247
106.245	78.242	-9.70085
106.591	78.2976	-9.70085
79.3776	74.5909	-9.70085
81.9033	75.3588	-9.70085
82.8126	75.954	-9.70085
85.4597	74.763	-9.70085
86.3219	74.6577	-9.70085
87.5305	74.8157	-9.70085
88.6704	74.9367	-8.77627
89.7913	75.0334	-8.77627
90.9276	75.0867	11.4663
92.0844	75.1369	11.4663
93.2332	75.1862	11.4663
94.3791	75.3216	11.4663
95.5211	75.3278	11.4663
96.6773	75.2507	11.4663
97.8436	75.3065	11.4663
98.947	75.3514	11.4663
100.155	75.4854	11.4663
101.273	75.5081	11.4663
102.44	75.9953	11.4663
103.583	76.1019	11.4663
104.729	75.8164	11.4663
105.877	75.7942	11.4663
107.033	75.5226	11.4663
108.191	75.6058	11.4663
109.331	75.6341	11.4663
110.484	75.6391	11.4663
111.606	75.6598	11.4663
112.721	75.6335	11.4663
113.568	75.8244	12.8247
135.763	75.5635	-9.70085
137.296	75.406	12.8247
138.139	75.4518	12.8247
139.197	75.42	12.8247
140.357	75.31	12.8247
141.535	75.5098	12.8247
142.805	75.5463	12.8247
143.834	75.4395	12.8247
144.698	75.4522	-9.70085
146.462	75.3378	-9.70085
147.368	75.1887	-9.70085
148.416	75.0636	-9.70085
149.564	75.0176	-9.70085
150.445	75.0184	-9.70085
152.647	76.1585	-9.70085
68.3597	71.6722	-8.77627
69.1766	72.1578	-8.77627
70.2176	72.2413	-8.77627
71.3637	72.2421	-8.77627
72.3077	72.2774	-9.70085
73.8934	71.7407	-9.70085
74.9536	72.0703	25.9755
76.3481	71.8041	-9.70085
77.0509	71.7858	-9.70085
78.349	71.9721	-8.77627
79.3986	71.965	-8.77627
80.8656	73.0773	-8.77627
81.7334	72.9806	-8.77627
82.8834	72.7857	-8.77627
84.029	72.6524	11.4663
85.1746	72.6683	-8.77627
86.3204	72.6925	-8.77627
87.4936	73.0208	-8.77627
88.6237	73.0673	11.4663
89.7741	73.0673	11.4663
90.9245	73.0673	11.4663
92.075	73.0673	11.4663
93.2254	73.0673	11.4663
94.3758	73.0673	11.4663
95.5262	73.0673	11.4663
96.6766	73.0673	11.4663
97.8271	73.0673	11.4663
98.9775	73.0673	11.4663
100.128	73.0673	11.4663
101.278	73.0673	11.4663
102.429	73.0673	11.4663
103.579	73.0673	11.4663
104.729	73.0676	11.4663
105.838	73.8001	11.4663
107.031	72.3765	11.4663
108.192	72.4201	11.4663
109.339	72.5071	11.4663
110.484	72.7395	-14.3778
111.617	72.7099	-14.3778
112.775	72.6697	-14.3778
113.968	72.5296	-14.3778
115.091	72.6225	-14.3778
116.231	72.6308	-14.3778
117.382	72.5932	-14.3778
118.503	72.492	-14.3778
119.67	72.2922	11.4663
120.833	72.2735	11.4663
121.974	72.2558	11.4663
123.128	72.179	11.4663
124.271	72.1342	11.4663
125.445	73.0054	11.4663
126.488	71.8986	11.4663
127.686	73.1066	11.4663
128.863	72.2885	11.4663
129.502	72.2288	12.8247
132.589	71.7182	11.4663
132.981	71.6351	11.4663
135.87	74.0654	-9.70085
138.533	71.6828	11.4663
139.49	72.3237	11.4663
140.41	72.0407	11.4663
141.53	72.191	11.4663
142.692	72.1446	11.4663
143.83	72.1259	11.4663
144.965	71.9373	11.4663
146.284	71.7489	11.4663
147.321	71.9427	11.4663
148.426	71.946	11.4663
149.463	71.9842	11.4663
-179.411	71.2562	-9.70085
-178.356	71.2597	-9.70085
-177.596	71.207	-9.70085
64.9019	69.1224	-6.16272
65.3791	69.117	-6.16272
67.0758	70.5241	-6.16272
67.9598	70.4451	-8.77627
69.0665	70.3153	-8.77627
70.2169	70.3153	-8.77627
71.3642	70.3084	-8.77627
72.2884	70.1894	-8.77627
73.9855	69.7383	-8.77627
74.8163	70.3516	-8.77627
75.9698	70.2281	-8.77627
77.1223	70.1174	-8.77627
78.2587	70.0024	-8.77627
79.4232	70.311	-8.77627
80.5707	70.3153	-8.77627
81.709	70.3088	-8.77627
82.836	69.8601	-8.77627
84.0424	70.2984	-8.77627
85.1724	70.3153	-8.77627
86.3228	70.3153	-8.77627
87.4733	70.3153	-8.77627
88.6237	70.3153	-8.77627
89.7741	70.3153	-8.77627
90.9245	70.3153	-8.77627
92.075	70.3153	-8.77627
93.2254	70.3153	11.4663
94.3758	70.3153	-14.3778
95.5262	70.3153	-14.3778
96.6766	70.3153	-14.3778
97.8271	70.3153	-14.3778
98.9775	70.3153	-14.3778
100.128	70.3153	-14.3778
101.278	70.3153	-14.3778
102.429	70.3153	-14.3778
103.579	70.3153	-14.3778
104.73	70.3153	-14.3778
105.88	70.3153	-14.3778
107.03	70.3153	-14.3778
108.181	70.3153	-14.3778
109.331	70.3153	-14.3778
110.482	70.3153	-14.3778
111.632	70.3153	-14.3778
112.783	70.3153	-10.9732
113.933	70.3153	-14.3778
115.083	70.3153	-14.3778
116.234	70.3153	-14.3778
117.384	70.3153	-14.3778
118.535	70.3153	-14.3778
119.685	70.3153	-10.9732
120.836	70.3153	-10.9732
121.986	70.3153	-10.9732
123.136	70.3153	-10.9732
124.287	70.3153	-10.9732
125.437	70.3153	-14.3778
126.588	70.3153	-14.3778
127.741	70.3089	-14.3778
128.881	70.2984	-14.3778
130.017	70.057	-14.3778
131.195	69.9452	-14.3778
132.356	70.2725	-14.3778
133.48	70.2625	-10.9732
134.649	70.238	-10.9732
135.792	70.3102	-10.9732
136.93	70.2469	-10.9732
138.113	70.231	-14.3778
139.236	70.2717	-14.3778
140.395	70.3111	-14.3778
141.543	70.3153	-14.3778
142.694	70.3153	-14.3778
143.844	70.3153	-14.3778
144.994	70.3153	-14.3778
146.145	70.3153	-14.3778
147.295	70.3153	-14.3778
148.446	70.3153	-14.3778
149.591	70.3028	-14.3778
150.752	70.1872	-14.3778
151.867	70.0799	-14.3778
153.05	69.9458	-14.3778
154.206	69.9901	-14.3778
155.352	70.0451	-14.3778
156.498	70.0643	-14.3778
157.646	70.0479	-14.3778
158.789	69.9734	-14.3778
159.827	69.7165	-14.3778
160.759	69.3332	11.4663
162.286	69.3274	11.4663
163.407	69.3692	11.4663
164.522	69.3396	11.4663
165.684	69.3032	11.4663
166.875	69.2902	11.4663
167.876	69.3456	-8.77627
168.947	69.7606	-8.77627
170.649	69.7678	-8.77627
171.453	69.552	-8.77627
172.588	69.4896	-14.3778
173.759	69.4579	-14.3778
174.903	69.4464	-14.3778
176.032	69.4445	-8.77627
177.184	69.3291	-8.77627
178.312	69.2461	-8.77627
179.499	71.1533	-9.70085
-179.435	67.809	-8.77627
-178.294	67.6182	-8.77627
-177.14	67.4541	-8.77627
-176.002	67.3064	-8.77627
-175.136	67.0976	-8.77627
-173.653	66.9302	-6.16272
-172.513	66.8604	-6.16272
-171.778	66.842	-6.16272
64.7884	68.9495	-6.16272
65.7462	68.4949	-6.16272
66.7524	67.8111	-6.16272
67.8871	67.607	-1.76281
69.0971	67.8314	-1.76281
70.22	67.9056	-9.60484
71.3541	67.936	-9.60484
72.4455	68.1886	-6.16272
73.9645	67.0086	-6.16272
74.9106	67.7177	-9.60484
75.9738	67.8513	-9.60484
77.0193	67.6211	-9.60484
78.3092	68.3552	-9.60484
79.4223	67.8972	-9.60484
80.5707	67.8959	-9.60484
81.7211	67.8959	-9.60484
82.8716	67.8959	-9.60484
84.022	67.8959	-9.60484
85.1724	67.8959	-9.60484
86.3228	67.8959	-9.60484
87.4733	67.8959	-8.77627
88.6237	67.8959	-8.77627
89.7741	67.8959	-8.77627
90.9245	67.8959	-8.77627
92.075	67.8959	11.4663
93.2254	67.8959	11.4663
94.3758	67.8959	-14.3778
95.5262	67.8959	-14.3778
96.6766	67.8959	-14.3778
97.8271	67.8959	-14.3778
98.9775	67.8959	-14.3778
100.128	67.8959	-14.3778
101.278	67.8959	-14.3778
102.429	67.8959	-14.3778
103.579	67.8959	-14.3778
104.73	67.8959	-14.3778
105.88	67.8959	-14.3778
107.03	67.8959	-14.3778
108.181	67.8959	-14.3778
109.331	67.8959	-14.3778
110.482	67.8959	-14.3778
111.632	67.8959	-14.3778
112.783	67.8959	-14.3778
113.933	67.8959	-14.3778
115.083	67.8959	-14.3778
116.234	67.8959	-14.3778
117.384	67.8959	-10.9732
118.535	67.8959	-10.9732
119.685	67.8959	-10.9732
120.836	67.8959	-10.9732
121.986	67.8959	-10.9732
123.136	67.8959	-9.03802
124.287	67.8959	-10.9732
125.437	67.8959	-14.3778
126.588	67.8959	-14.3778
127.738	67.8959	-14.3778
128.888	67.8959	-10.9732
130.039	67.8959	-14.3778
131.189	67.8959	-9.03802
132.34	67.8959	-9.03802
133.49	67.8959	-9.03802
134.641	67.8959	-9.03802
135.791	67.8959	-9.03802
136.941	67.8959	-9.03802
138.092	67.8959	-10.9732
139.242	67.8959	-10.9732
140.393	67.8959	-9.03802
141.543	67.8959	-9.03802
142.694	67.8959	-9.03802
143.844	67.8959	-10.9732
144.994	67.8959	-10.9732
146.145	67.8959	-14.3778
147.295	67.8959	-14.3778
148.446	67.8959	-10.9732
149.596	67.8959	-10.9732
150.747	67.8959	-14.3778
151.897	67.8959	-14.3778
153.047	67.8959	-14.3778
154.198	67.8959	-14.3778
155.348	67.8959	-14.3778
156.499	67.8959	-14.3778
157.649	67.8959	-14.3778
158.799	67.8959	-14.3778
159.95	67.8959	-14.3778
161.095	67.8703	-14.3778
162.251	67.8959	-14.3778
163.401	67.8959	-14.3778
164.552	67.8959	-14.3778
165.702	67.8959	-14.3778
166.852	67.8959	-14.3778
168.003	67.8959	-14.3778
169.141	67.8668	-14.3778
170.312	67.7949	-14.3778
171.455	67.8941	-14.3778
172.605	67.8959	-14.3778
173.755	67.8959	-14.3778
174.905	67.8959	-9.60484
176.056	67.8959	-9.60484
177.206	67.8959	-9.60484
178.357	67.8959	-8.77627
179.463	67.8882	-8.77627
-179.568	66.128	-6.16272
-178.215	66.1516	-6.16272
-177.133	66.1532	-6.16272
-175.917	65.9746	-6.16272
-174.839	65.6796	-6.16272
-173.659	65.6758	-6.16272
-172.571	65.8989	-6.16272
-171.413	66.1134	-6.16272
-170.461	66.0516	25.9755
60.1047	64.8346	-6.16272
61.1452	64.9402	-1.76281
62.1921	65.2036	-1.76281
63.3529	65.5046	-1.76281
64.472	65.6847	-1.76281
65.6152	65.7072	-1.76281
66.7657	65.7072	-1.76281
67.9161	65.7072	-1.76281
69.049	65.6581	-1.76281
70.2081	65.5227	-1.76281
71.3602	65.4976	-1.76281
72.549	65.5902	-1.76281
73.6682	65.7072	-1.76281
74.8186	65.7072	-1.76281
75.969	65.7072	-9.60484
77.1195	65.7072	-9.60484
78.2699	65.7072	-9.60484
79.4203	65.7072	-9.60484
80.5707	65.7072	-9.60484
81.7211	65.7072	-9.60484
82.8716	65.7072	-9.60484
84.022	65.7072	-9.60484
85.1724	65.7072	-9.60484
86.3228	65.7072	-9.60484
87.4733	65.7072	-9.60484
88.6237	65.7072	-9.60484
89.7741	65.7072	-9.60484
90.9245	65.7072	-9.60484
92.075	65.7072	-9.60484
93.2254	65.7072	-14.3778
94.3758	65.7072	-14.3778
95.5262	65.7072	-14.3778
96.6766	65.7072	-14.3778
97.8271	65.7072	-14.3778
98.9775	65.7072	-14.3778
100.128	65.7072	-14.3778
101.278	65.7072	-14.3778
102.429	65.7072	-14.3778
103.579	65.7072	-14.3778
104.73	65.7072	-9.14827
105.88	65.7072	-9.14827
107.03	65.7072	-9.14827
108.181	65.7072	-9.14827
109.331	65.7072	-14.3778
110.482	65.7072	-9.14827
111.632	65.7072	-9.14827
112.783	65.7072	-9.14827
113.933	65.7072	-9.14827
115.083	65.7072	-9.14827
116.234	65.7072	-9.14827
117.384	65.7072	-9.14827
118.535	65.7072	-9.03802
119.685	65.7072	-9.03802
120.836	65.7072	-9.03802
121.986	65.7072	-9.03802
123.136	65.7072	-9.03802
124.287	65.7072	-9.03802
125.437	65.7072	-9.03802
126.588	65.7072	-9.03802
127.738	65.7072	-10.9732
128.888	65.7072	-10.9732
130.039	65.7072	-9.03802
131.189	65.7072	-9.03802
132.34	65.7072	-9.03802
133.49	65.7072	-9.03802
134.641	65.7072	-9.03802
135.791	65.7072	-9.03802
136.941	65.7072	-9.03802
138.092	65.7072	-9.03802
139.242	65.7072	-9.03802
140.393	65.7072	-10.9732
141.543	65.7072	-9.03802
142.694	65.7072	-9.03802
143.844	65.7072	-9.03802
144.994	65.7072	-10.9732
146.145	65.7072	-14.3778
147.295	65.7072	-9.14827
148.446	65.7072	-9.14827
149.596	65.7072	-9.14827
150.747	65.7072	-9.14827
151.897	65.7072	-9.03802
153.047	65.7072	-10.9732
154.198	65.7072	-10.9732
155.348	65.7072	-10.9732
156.499	65.7072	-14.3778
157.649	65.7072	-14.3778
158.799	65.7072	-14.3778
159.95	65.7072	-14.3778
161.1	65.7072	-14.3778
162.251	65.7072	-14.3778
163.401	65.7072	-14.3778
164.552	65.7072	-14.3778
165.702	65.7072	-14.3778
166.852	65.7072	-14.3778
168.003	65.7072	-14.3778
169.153	65.7072	-9.60484
170.304	65.7072	-9.60484
171.454	65.7072	-9.60484
172.605	65.7072	-9.60484
173.755	65.7072	-9.60484
174.904	65.7146	-9.60484
176.049	65.8054	-9.60484
177.229	65.842	-9.60484
178.357	65.7172	-6.16272
179.449	65.8109	-6.16272
-174.31	64.641	25.9601
-173.591	64.5064	25.9601
-172.809	64.4889	25.9601
59.2635	63.0499	-1.76281
59.9581	63.625	-1.76281
61.0135	63.6903	-1.76281
62.164	63.6903	-1.76281
63.3144	63.6903	-1.76281
64.4648	63.6903	-1.76281
65.6152	63.6903	-1.76281
66.7657	63.6903	-1.76281
67.9161	63.6903	-1.76281
69.0665	63.6903	-1.76281
70.2169	63.6903	-1.76281
71.3673	63.6903	-1.76281
72.5178	63.6903	-1.76281
73.6682	63.6903	-1.76281
74.8186	63.6903	-1.76281
75.969	63.6903	-1.76281
77.1195	63.6903	-1.76281
78.2699	63.6903	-1.76281
79.4203	63.6903	-1.76281
80.5707	63.6903	-1.76281
81.7211	63.6903	-1.76281
82.8716	63.6903	-1.76281
84.022	63.6903	-1.76281
85.1724	63.6903	-1.76281
86.3228	63.6903	-1.76281
87.4733	63.6903	-1.76281
88.6237	63.6903	-9.60484
89.7741	63.6903	-9.60484
90.9245	63.6903	-9.60484
92.075	63.6903	-9.60484
93.2254	63.6903	-9.60484
94.3758	63.6903	-9.60484
95.5262	63.6903	-9.60484
96.6766	63.6903	-14.3778
97.8271	63.6903	-14.3778
98.9775	63.6903	-14.3778
100.128	63.6903	-14.3778
101.278	63.6903	-9.14827
102.429	63.6903	-9.14827
103.579	63.6903	-9.14827
104.73	63.6903	-9.14827
105.88	63.6903	-9.14827
107.03	63.6903	-9.14827
108.181	63.6903	-9.14827
109.331	63.6903	-9.14827
110.482	63.6903	-9.14827
111.632	63.6903	-9.14827
112.783	63.6903	-9.14827
113.933	63.6903	-9.14827
115.083	63.6903	-9.14827
116.234	63.6903	-9.14827
117.384	63.6903	-9.14827
118.535	63.6903	-9.14827
119.685	63.6903	-9.14827
120.836	63.6903	-9.14827
121.986	63.6903	-9.14827
123.136	63.6903	-9.14827
124.287	63.6903	-9.03802
125.437	63.6903	-9.03802
126.588	63.6903	-9.03802
127.738	63.6903	-9.03802
128.888	63.6903	-9.03802
130.039	63.6903	-9.03802
131.189	63.6903	-9.03802
132.34	63.6903	-9.03802
133.49	63.6903	-9.03802
134.641	63.6903	-9.03802
135.791	63.6903	-9.03802
136.941	63.6903	-9.03802
138.092	63.6903	-9.03802
139.242	63.6903	-9.03802
140.393	63.6903	-9.03802
141.543	63.6903	-9.03802
142.694	63.6903	-9.03802
143.844	63.6903	-9.03802
144.994	63.6903	-9.03802
146.145	63.6903	-14.3778
147.295	63.6903	-14.3778
148.446	63.6903	-9.14827
149.596	63.6903	-14.3778
150.747	63.6903	-14.3778
151.897	63.6903	-14.3778
153.047	63.6903	-10.9732
154.198	63.6903	-14.3778
155.348	63.6903	-14.3778
156.499	63.6903	-14.3778
157.649	63.6903	-14.3778
158.799	63.6903	-14.3778
159.95	63.6903	-14.3778
161.1	63.6903	-9.60484
162.251	63.6903	-9.60484
163.401	63.6903	-9.60484
164.552	63.6903	-9.60484
165.702	63.6903	-9.60484
166.852	63.6903	-9.60484
168.003	63.6903	-9.60484
169.153	63.6903	-9.60484
170.304	63.6903	-9.60484
171.454	63.6903	-9.60484
172.605	63.6903	-9.60484
173.755	63.6903	-9.60484
174.905	63.6903	-1.76281
176.055	63.6864	-6.16272
177.187	63.6509	-6.16272
178.283	63.4092	-6.16272
179.175	62.9628	25.9601
59.2749	61.2595	-1.76281
59.9263	61.7781	-1.76281
61.0135	61.8079	-2.32117
62.164	61.8079	-1.76281
63.3144	61.8079	-1.76281
64.4648	61.8079	-1.76281
65.6152	61.8079	-1.76281
66.7657	61.8079	-1.76281
67.9161	61.8079	-1.76281
69.0665	61.8079	-1.76281
70.2169	61.8079	-1.76281
71.3673	61.8079	-1.76281
72.5178	61.8079	-1.76281
73.6682	61.8079	-1.76281
74.8186	61.8079	-1.76281
75.969	61.8079	-1.76281
77.1195	61.8079	-1.76281
78.2699	61.8079	-1.76281
79.4203	61.8079	-1.76281
80.5707	61.8079	-1.76281
81.7211	61.8079	-1.76281
82.8716	61.8079	-1.76281
84.022	61.8079	-1.76281
85.1724	61.8079	-1.76281
86.3228	61.8079	-1.76281
87.4733	61.8079	-1.76281
88.6237	61.8079	-1.76281
89.7741	61.8079	-1.76281
90.9245	61.8079	-1.76281
92.075	61.8079	-9.60484
93.2254	61.8079	-9.60484
94.3758	61.8079	-9.60484
95.5262	61.8079	-9.60484
96.6766	61.8079	-9.60484
97.8271	61.8079	-9.60484
98.9775	61.8079	-9.34034
100.128	61.8079	-9.34034
101.278	61.8079	-9.34034
102.429	61.8079	-9.34034
103.579	61.8079	-9.34034
104.73	61.8079	-9.34034
105.88	61.8079	-9.34034
107.03	61.8079	-9.34034
108.181	61.8079	-9.34034
109.331	61.8079	-9.14827
110.482	61.8079	-9.14827
111.632	61.8079	-9.14827
112.783	61.8079	-9.14827
113.933	61.8079	-9.14827
115.083	61.8079	-9.14827
116.234	61.8079	-9.14827
117.384	61.8079	-9.14827
118.535	61.8079	-9.14827
119.685	61.8079	-9.14827
120.836	61.8079	-9.14827
121.986	61.8079	-9.14827
123.136	61.8079	-9.14827
124.287	61.8079	-9.14827
125.437	61.8079	-9.14827
126.588	61.8079	-9.14827
127.738	61.8079	-9.14827
128.888	61.8079	-9.03802
130.039	61.8079	-9.03802
131.189	61.8079	-9.03802
132.34	61.8079	-0.917158
133.49	61.8079	-0.917158
134.641	61.8079	-0.917158
135.791	61.8079	-9.03802
136.941	61.8079	-9.03802
138.092	61.8079	-9.14827
139.242	61.8079	-9.14827
140.393	61.8079	-14.3778
141.543	61.8079	-14.3778
142.694	61.8079	-14.3778
143.844	61.8079	-14.3778
144.994	61.8079	-14.3778
146.145	61.8079	-14.3778
147.295	61.8079	-14.3778
148.446	61.8079	-14.3778
149.596	61.8079	-14.3778
150.747	61.8079	-14.3778
151.897	61.8079	-14.3778
153.047	61.8079	-14.3778
154.198	61.8079	-14.3778
155.348	61.8079	-14.3778
156.446	61.9761	-9.60484
157.644	62.2386	-8.77627
158.785	62.2918	-8.77627
160.018	62.0035	-6.16272
161.077	61.8648	-6.16272
162.213	62.1168	-6.16272
163.119	62.2953	-1.76281
164.582	61.6342	-1.76281
165.705	61.8024	-1.76281
166.852	61.8079	-1.76281
168.003	61.8079	-1.76281
169.153	61.8079	-1.76281
170.304	61.8079	-6.16272
171.453	61.809	-6.16272
172.574	61.9626	-6.16272
173.719	62.1956	-6.16272
174.861	62.3311	-6.16272
175.985	62.4938	-7.93512
176.829	62.6152	-7.93512
178.442	62.5865	25.9601
179.181	62.5713	25.9601
58.9587	59.6542	-2.32117
59.8767	60.0153	-2.32117
61.0135	60.0342	1.64088
62.164	60.0342	1.64088
63.3144	60.0342	1.64088
64.4648	60.0342	1.64088
65.6152	60.0342	1.64088
66.7657	60.0342	-2.32117
67.9161	60.0342	-2.32117
69.0665	60.0342	-1.76281
70.2169	60.0342	-1.76281
71.3673	60.0342	-1.76281
72.5178	60.0342	-1.76281
73.6682	60.0342	-1.76281
74.8186	60.0342	-1.76281
75.969	60.0342	-1.76281
77.1195	60.0342	-1.76281
78.2699	60.0342	0.673473
79.4203	60.0342	-1.76281
80.5707	60.0342	-1.76281
81.7211	60.0342	-1.76281
82.8716	60.0342	-1.76281
84.022	60.0342	-1.76281
85.1724	60.0342	-1.76281
86.3228	60.0342	-1.76281
87.4733	60.0342	-1.76281
88.6237	60.0342	-1.76281
89.7741	60.0342	-1.76281
90.9245	60.0342	-1.76281
92.075	60.0342	-1.76281
93.2254	60.0342	-9.60484
94.3758	60.0342	-9.60484
95.5262	60.0342	-9.60484
96.6766	60.0342	-9.60484
97.8271	60.0342	-9.34034
98.9775	60.0342	-9.34034
100.128	60.0342	-9.34034
101.278	60.0342	-9.34034
102.429	60.0342	-9.34034
103.579	60.0342	-9.34034
104.73	60.0342	-9.34034
105.88	60.0342	-9.34034
107.03	60.0342	-9.34034
108.181	60.0342	-9.34034
109.331	60.0342	-9.34034
110.482	60.0342	-9.34034
111.632	60.0342	-9.34034
112.783	60.0342	-9.34034
113.933	60.0342	-9.60484
115.083	60.0342	-9.34034
116.234	60.0342	-9.34034
117.384	60.0342	-9.34034
118.535	60.0342	-9.34034
119.685	60.0342	-9.34034
120.836	60.0342	-9.14827
121.986	60.0342	-9.14827
123.136	60.0342	-9.14827
124.287	60.0342	-9.14827
125.437	60.0342	-9.14827
126.588	60.0342	-9.14827
127.738	60.0342	-9.14827
128.888	60.0342	-9.14827
130.039	60.0342	-9.14827
131.189	60.0342	-9.14827
132.34	60.0342	-9.03802
133.49	60.0342	-9.03802
134.641	60.0342	-9.03802
135.791	60.0342	-9.03802
136.941	60.0342	-9.03802
138.092	60.0342	-9.14827
139.242	60.0342	-9.14827
140.393	60.0342	-9.60484
141.543	60.0342	-9.60484
142.68	60.0754	-9.60484
143.84	60.1405	-9.60484
144.992	60.1443	-1.76281
146.14	60.1058	-1.76281
147.301	60.1083	-1.76281
148.449	60.1263	-6.16272
149.59	60.2996	-9.60484
150.751	60.2276	-9.60484
151.924	60.1085	-9.60484
153.044	60.0413	-9.60484
154.141	60.0893	-6.16272
155.218	60.6837	-6.16272
160.336	59.2851	-7.93512
161.2	59.5132	-6.16272
162.29	59.8334	-6.16272
163.321	60.1875	-6.16272
164.568	60.4239	-7.93512
165.632	60.5775	-7.93512
166.776	60.5151	-7.93512
167.95	60.7079	-7.93512
169.193	60.7102	-7.93512
170.254	60.5046	-7.93512
171.244	60.7526	25.9601
172.048	60.8815	25.9601
58.0569	57.555	-2.32117
58.9265	57.8504	-2.32117
59.8734	58.3467	-2.32117
61.0135	58.3508	1.64088
62.164	58.3508	1.64088
63.3144	58.3508	1.64088
64.4648	58.3508	1.64088
65.6152	58.3508	1.64088
66.7657	58.3508	1.64088
67.9161	58.3508	1.64088
69.0665	58.3508	1.64088
70.2169	58.3508	1.64088
71.3673	58.3508	1.64088
72.5178	58.3508	1.64088
73.6682	58.3508	1.64088
74.8186	58.3508	-2.32117
75.969	58.3508	-2.32117
77.1195	58.3508	0.673473
78.2699	58.3508	0.673473
79.4203	58.3508	0.673473
80.5707	58.3508	0.673473
81.7211	58.3508	0.673473
82.8716	58.3508	0.673473
84.022	58.3508	-1.76281
85.1724	58.3508	-1.76281
86.3228	58.3508	-1.76281
87.4733	58.3508	-1.76281
88.6237	58.3508	-1.76281
89.7741	58.3508	-1.76281
90.9245	58.3508	-1.76281
92.075	58.3508	-1.76281
93.2254	58.3508	0.673473
94.3758	58.3508	0.673473
95.5262	58.3508	0.673473
96.6766	58.3508	0.673473
97.8271	58.3508	0.673473
98.9775	58.3508	0.673473
100.128	58.3508	-9.34034
101.278	58.3508	-9.34034
102.429	58.3508	-9.34034
103.579	58.3508	-9.34034
104.73	58.3508	-9.34034
105.88	58.3508	-9.34034
107.03	58.3508	-9.34034
108.181	58.3508	-9.34034
109.331	58.3508	-9.34034
110.482	58.3508	-9.34034
111.632	58.3508	-9.60484
112.783	58.3508	-9.60484
113.933	58.3508	-9.60484
115.083	58.3508	-9.34034
116.234	58.3508	-9.34034
117.384	58.3508	-9.34034
118.535	58.3508	-9.34034
119.685	58.3508	-9.34034
120.836	58.3508	-9.34034
121.986	58.3508	-9.34034
123.136	58.3508	-9.34034
124.287	58.3508	-9.34034
125.437	58.3508	-9.60484
126.588	58.3508	-9.34034
127.738	58.3508	-9.34034
128.888	58.3508	-9.14827
130.039	58.3508	-9.14827
131.189	58.3508	-9.14827
132.34	58.3508	-9.14827
133.49	58.3508	-9.14827
134.641	58.3508	-9.14827
135.791	58.3508	-9.14827
136.941	58.3508	-9.14827
138.092	58.3508	-9.14827
139.242	58.3508	-9.60484
140.323	58.5169	-1.76281
141.422	58.8805	-1.76281
142.207	59.1318	-1.76281
146.004	59.1633	25.9601
151.239	59.0203	-7.93512
151.829	59.0286	-6.16272
152.802	59.072	-6.16272
154.079	59.1246	-7.93512
154.774	59.1717	25.9601
156.972	57.7028	-7.93512
157.729	57.73	-7.93512
158.87	57.9453	-2.32117
159.987	58.2925	-7.93512
161.1	58.3508	-6.16272
162.147	58.395	-7.93512
163.013	57.7062	5.07959
164.33	58.9803	5.07959
57.7842	56.6321	-2.32117
58.7113	56.8197	-2.32117
59.8633	56.7439	-2.32117
61.0135	56.7438	1.64088
62.164	56.7438	1.64088
63.3144	56.7438	1.64088
64.4648	56.7438	1.64088
65.6152	56.7438	1.64088
66.7657	56.7438	1.64088
67.9161	56.7438	1.64088
69.0665	56.7438	1.64088
70.2169	56.7438	1.64088
71.3673	56.7438	1.64088
72.5178	56.7438	1.64088
73.6682	56.7438	1.64088
74.8186	56.7438	1.64088
75.969	56.7438	1.64088
77.1195	56.7438	0.673473
78.2699	56.7438	0.673473
79.4203	56.7438	0.673473
80.5707	56.7438	0.673473
81.7211	56.7438	0.673473
82.8716	56.7438	0.673473
84.022	56.7438	0.673473
85.1724	56.7438	-2.32117
86.3228	56.7438	1.64088
87.4733	56.7438	1.64088
88.6237	56.7438	1.64088
89.7741	56.7438	1.64088
90.9245	56.7438	1.64088
92.075	56.7438	1.64088
93.2254	56.7438	0.673473
94.3758	56.7438	0.673473
95.5262	56.7438	0.673473
96.6766	56.7438	0.673473
97.8271	56.7438	0.673473
98.9775	56.7438	0.673473
100.128	56.7438	0.673473
101.278	56.7438	0.673473
102.429	56.7438	0.673473
103.579	56.7438	0.673473
104.73	56.7438	0.673473
105.88	56.7438	0.673473
107.03	56.7438	-9.34034
108.181	56.7438	-9.34034
109.331	56.7438	-9.60484
110.482	56.7438	-9.60484
111.632	56.7438	-9.34034
112.783	56.7438	-9.34034
113.933	56.7438	-9.34034
115.083	56.7438	-9.34034
116.234	56.7438	-9.34034
117.384	56.7438	-9.34034
118.535	56.7438	-9.34034
119.685	56.7438	-9.34034
120.836	56.7438	-9.34034
121.986	56.7438	-9.34034
123.136	56.7438	-9.34034
124.287	56.7438	-9.34034
125.437	56.7438	-9.34034
126.588	56.7438	-9.34034
127.738	56.7438	-9.34034
128.888	56.7438	-9.34034
130.039	56.7438	-9.14827
131.189	56.7438	-9.14827
132.34	56.7438	-9.14827
133.49	56.7438	-9.34034
134.641	56.7438	-9.34034
135.791	56.7438	-9.34034
136.938	56.7486	-9.60484
138.003	56.9738	-1.76281
139.049	57.3361	-6.16272
139.832	57.5182	-6.16272
155.836	56.1605	-7.93512
156.571	56.5253	-2.32117
157.649	56.7438	-2.32117
158.799	56.7438	-1.76281
159.95	56.7438	-6.16272
161.1	56.7438	-7.93512
162.193	56.837	-7.93512
163.056	56.3815	5.07959
57.693	54.9322	-2.32117
58.7455	54.8908	-2.32117
59.9092	55.2677	-2.32117
61.0135	55.2024	1.64088
62.164	55.2024	1.64088
63.3144	55.2024	1.64088
64.4648	55.2024	1.64088
65.6152	55.2024	1.64088
66.7657	55.2024	1.64088
67.9161	55.2024	1.64088
69.0665	55.2024	1.64088
70.2169	55.2024	1.64088
71.3673	55.2024	1.64088
72.5178	55.2024	1.64088
73.6682	55.2024	1.64088
74.8186	55.2024	0.673473
75.969	55.2024	0.673473
77.1195	55.2024	0.673473
78.2699	55.2024	0.673473
79.4203	55.2024	0.673473
80.5707	55.2024	0.673473
81.7211	55.2024	0.673473
82.8716	55.2024	1.64088
84.022	55.2024	1.64088
85.1724	55.2024	1.64088
86.3228	55.2024	1.64088
87.4733	55.2024	-2.32117
88.6237	55.2024	-2.32117
89.7741	55.2024	1.64088
90.9245	55.2024	1.64088
92.075	55.2024	1.64088
93.2254	55.2024	1.64088
94.3758	55.2024	1.64088
95.5262	55.2024	1.64088
96.6766	55.2024	1.64088
97.8271	55.2024	1.64088
98.9775	55.2024	0.673473
100.128	55.2024	0.673473
101.278	55.2024	0.673473
102.429	55.2024	0.673473
103.579	55.2024	0.673473
104.73	55.2024	0.673473
105.88	55.2024	0.673473
107.03	55.2024	0.673473
108.181	55.2024	0.673473
109.331	55.2024	-9.34034
110.482	55.2024	-9.34034
111.632	55.2024	-9.34034
112.783	55.2024	-9.34034
113.933	55.2024	3.9495
115.083	55.2024	3.9495
116.234	55.2024	3.9495
117.384	55.2024	3.9495
118.535	55.2024	-9.34034
119.685	55.2024	-9.34034
120.836	55.2024	3.9495
121.986	55.2024	3.9495
123.136	55.2024	-9.34034
124.287	55.2024	-9.34034
125.437	55.2024	-9.34034
126.588	55.2024	-9.34034
127.738	55.2024	-9.34034
128.888	55.2024	-9.34034
130.039	55.2024	-9.34034
131.189	55.2024	-9.34034
132.34	55.2024	-9.34034
133.49	55.2024	-9.34034
134.639	55.2036	-9.34034
135.729	55.561	-1.76281
136.696	55.8144	-6.16272
137.765	54.9368	-6.16272
155.765	55.2236	-7.65544
156.499	55.2024	-2.32117
157.649	55.2024	-6.16272
158.799	55.2024	-2.32117
159.95	55.2024	-7.93512
161.1	55.2431	25.9601
161.824	55.1295	5.07959
166.113	55.1815	0.346101
166.459	54.8769	0.346101
167.718	54.7137	4.86096
57.9679	54.4261	-2.32117
59.0878	53.4978	1.64088
59.8904	53.6696	1.64088
61.0135	53.7181	1.64088
62.164	53.7181	1.64088
63.3144	53.7181	1.64088
64.4648	53.7181	8.61649
65.6152	53.7181	1.64088
66.7657	53.7181	1.64088
67.9161	53.7181	1.64088
69.0665	53.7181	1.64088
70.2169	53.7181	8.61649
71.3673	53.7181	8.61649
72.5178	53.7181	8.61649
73.6682	53.7181	1.64088
74.8186	53.7181	8.61649
75.969	53.7181	-2.24455
77.1195	53.7181	-2.24455
78.2699	53.7181	-2.24455
79.4203	53.7181	1.64088
80.5707	53.7181	1.64088
81.7211	53.7181	1.64088
82.8716	53.7181	1.64088
84.022	53.7181	1.64088
85.1724	53.7181	1.64088
86.3228	53.7181	1.64088
87.4733	53.7181	-2.32117
88.6237	53.7181	-7.93512
89.7741	53.7181	1.64088
90.9245	53.7181	8.61649
92.075	53.7181	1.64088
93.2254	53.7181	-2.32117
94.3758	53.7181	-2.32117
95.5262	53.7181	0.673473
96.6766	53.7181	0.673473
97.8271	53.7181	0.673473
98.9775	53.7181	0.673473
100.128	53.7181	1.64088
101.278	53.7181	0.673473
102.429	53.7181	-2.24455
103.579	53.7181	-2.24455
104.73	53.7181	-2.24455
105.88	53.7181	-2.24455
107.03	53.7181	0.673473
108.181	53.7181	0.673473
109.331	53.7181	0.673473
110.482	53.7181	0.673473
111.632	53.7181	3.9495
112.783	53.7181	3.9495
113.933	53.7181	3.9495
115.083	53.7181	3.9495
116.234	53.7181	3.9495
117.384	53.7181	3.9495
118.535	53.7181	3.9495
119.685	53.7181	3.9495
120.836	53.7181	3.9495
121.986	53.7181	3.9495
123.136	53.7181	3.9495
124.287	53.7181	3.9495
125.437	53.7181	3.9495
126.588	53.7181	3.9495
127.738	53.7181	3.9495
128.888	53.7181	3.9495
130.039	53.7181	-9.34034
131.189	53.7181	-9.34034
132.34	53.7181	-9.34034
133.49	53.7181	-9.34034
134.641	53.7181	-9.60484
135.791	53.7181	-1.76281
136.9	53.6005	0.673473
138.128	53.3345	0.673473
139.255	53.6039	-1.76281
140.288	53.4504	-1.76281
141.163	53.1957	-7.93512
142.719	53.474	-7.93512
143.285	53.0648	-7.93512
155.853	54.2646	-7.65544
156.523	53.7389	-7.65544
157.649	53.7181	-7.93512
158.788	53.7481	5.07959
159.722	53.893	5.07959
160.536	54.4412	5.07959
50.9833	51.6479	1.64088
52.1455	51.648	1.64088
52.4157	51.6281	1.64088
59.0387	52.6895	1.64088
59.973	52.561	1.64088
61.0202	52.2957	8.61649
62.164	52.284	8.61649
63.3144	52.284	8.61649
64.4648	52.284	8.61649
65.6152	52.284	8.61649
66.7657	52.284	8.61649
67.9161	52.284	1.64088
69.0665	52.284	1.64088
70.2169	52.284	1.64088
71.3673	52.284	8.61649
72.5178	52.284	8.61649
73.6682	52.284	8.61649
74.8186	52.284	8.61649
75.969	52.284	8.61649
77.1195	52.284	8.61649
78.2699	52.284	8.61649
79.4203	52.284	8.61649
80.5707	52.284	8.61649
81.7211	52.284	1.64088
82.8716	52.284	1.64088
84.022	52.284	1.64088
85.1724	52.284	1.64088
86.3228	52.284	1.64088
87.4733	52.284	1.64088
88.6237	52.284	-2.32117
89.7741	52.284	1.64088
90.9245	52.284	0.673473
92.075	52.284	0.673473
93.2254	52.284	0.673473
94.3758	52.284	0.673473
95.5262	52.284	0.673473
96.6766	52.284	0.673473
97.8271	52.284	0.673473
98.9775	52.284	0.673473
100.128	52.284	0.673473
101.278	52.284	0.673473
102.429	52.284	1.64088
103.579	52.284	8.61649
104.73	52.284	0.673473
105.88	52.284	0.673473
107.03	52.284	-2.24455
108.181	52.284	-2.24455
109.331	52.284	-2.24455
110.482	52.284	-2.24455
111.632	52.284	-2.24455
112.783	52.284	-2.24455
113.933	52.284	-2.24455
115.083	52.284	3.9495
116.234	52.284	3.9495
117.384	52.284	3.9495
118.535	52.284	3.9495
119.685	52.284	3.9495
120.836	52.284	3.9495
121.986	52.284	3.9495
123.136	52.284	3.9495
124.287	52.284	-2.24455
125.437	52.284	-2.24455
126.588	52.284	-2.24455
127.738	52.284	-2.24455
128.888	52.284	3.9495
130.039	52.284	3.9495
131.189	52.284	-9.34034
132.34	52.284	-9.34034
133.49	52.284	-9.34034
134.641	52.284	-9.60484
135.791	52.284	0.673473
136.941	52.284	0.673473
138.092	52.284	-9.34034
139.242	52.284	0.673473
140.391	52.2849	-1.76281
141.93	52.2405	-2.32117
142.667	52.2909	-2.32117
143.299	52.7319	-7.93512
156.698	52.3617	-7.65544
157.631	52.3085	5.07959
158.377	52.5656	5.07959
47.5697	50.3096	-5.99312
48.8262	50.4223	-5.99312
49.5892	50.6249	8.61649
50.6889	50.8524	8.61649
51.8188	50.8739	8.61649
52.9575	50.8508	8.61649
54.0022	50.6551	8.61649
55.1685	50.5053	8.61649
56.4805	50.5796	1.64088
57.5681	50.6133	1.64088
58.6216	50.5702	1.64088
59.9097	50.4523	8.61649
61.0769	50.5017	8.61649
62.1648	50.8941	8.61649
63.3144	50.8946	8.61649
64.4648	50.8946	8.61649
65.6152	50.8946	8.61649
66.7657	50.8946	8.61649
67.9161	50.8946	8.61649
69.0665	50.8946	8.61649
70.2169	50.8946	8.61649
71.3673	50.8946	8.61649
72.5178	50.8946	8.61649
73.6682	50.8946	8.61649
74.8186	50.8946	8.61649
75.969	50.8946	8.61649
77.1195	50.8946	8.61649
78.2699	50.8946	8.61649
79.4203	50.8946	8.61649
80.5707	50.8946	8.61649
81.7211	50.8946	1.64088
82.8716	50.8946	1.64088
84.022	50.8946	1.64088
85.1724	50.8946	1.64088
86.3228	50.8946	1.64088
87.4733	50.8946	1.64088
88.6237	50.8946	0.673473
89.7741	50.8946	0.673473
90.9245	50.8946	-2.24455
92.075	50.8946	-2.24455
93.2254	50.8946	-2.24455
94.3758	50.8946	-2.24455
95.5262	50.8946	-2.24455
96.6766	50.8946	-2.24455
97.8271	50.8946	-2.24455
98.9775	50.8946	-2.24455
100.128	50.8946	-2.24455
101.278	50.8946	-2.24455
102.429	50.8946	-2.24455
103.579	50.8946	0.673473
104.73	50.8946	0.673473
105.88	50.8946	-2.24455
107.03	50.8946	-2.24455
108.181	50.8946	-2.24455
109.331	50.8946	-2.24455
110.482	50.8946	-2.24455
111.632	50.8946	-2.24455
112.783	50.8946	-2.24455
113.933	50.8946	-2.24455
115.083	50.8946	-2.24455
116.234	50.8946	-2.24455
117.384	50.8946	3.9495
118.535	50.8946	3.9495
119.685	50.8946	3.9495
120.836	50.8946	3.9495
121.986	50.8946	3.9495
123.136	50.8946	-2.24455
124.287	50.8946	-2.24455
125.437	50.8946	-2.24455
126.588	50.8946	-2.24455
127.738	50.8946	-2.24455
128.888	50.8946	-2.24455
130.039	50.8946	3.9495
131.189	50.8946	-9.34034
132.34	50.8946	-9.34034
133.49	50.8946	-9.34034
134.641	50.8946	-9.34034
135.791	50.8946	0.673473
136.941	50.8946	0.673473
138.092	50.8946	0.673473
139.242	50.8946	-1.76281
140.233	50.9562	-1.76281
142.091	50.611	-7.93512
142.709	50.8901	-7.93512
143.466	50.7515	-7.93512
155.662	50.3463	4.86096
156.809	51.3322	0.346101
157.284	51.4276	1.42516
47.3675	49.4921	-5.99312
48.337	49.45	-5.99312
49.5093	49.5451	-5.99312
50.6597	49.5451	8.61649
51.8102	49.5451	8.61649
52.9606	49.5451	8.61649
54.111	49.5451	8.61649
55.2614	49.5451	8.61649
56.4118	49.5451	8.61649
57.5623	49.5451	8.61649
58.7127	49.5451	8.61649
59.8631	49.5451	8.61649
61.0135	49.5451	8.61649
62.164	49.5451	8.61649
63.3144	49.5451	8.61649
64.4648	49.5451	8.61649
65.6152	49.5451	8.61649
66.7657	49.5451	8.61649
67.9161	49.5451	8.61649
69.0665	49.5451	8.61649
70.2169	49.5451	8.61649
71.3673	49.5451	8.61649
72.5178	49.5451	8.61649
73.6682	49.5451	8.61649
74.8186	49.5451	8.61649
75.969	49.5451	8.61649
77.1195	49.5451	8.61649
78.2699	49.5451	8.61649
79.4203	49.5451	8.61649
80.5707	49.5451	8.61649
81.7211	49.5451	8.61649
82.8716	49.5451	1.64088
84.022	49.5451	1.64088
85.1724	49.5451	1.64088
86.3228	49.5451	1.64088
87.4733	49.5451	0.673473
88.6237	49.5451	-2.24455
89.7741	49.5451	-2.24455
90.9245	49.5451	-2.24455
92.075	49.5451	-0.581467
93.2254	49.5451	NA
94.3758	49.5451	3.9495
95.5262	49.5451	-2.24455
96.6766	49.5451	-2.24455
97.8271	49.5451	-2.24455
98.9775	49.5451	-2.24455
100.128	49.5451	-2.24455
101.278	49.5451	-2.24455
102.429	49.5451	-2.24455
103.579	49.5451	-2.24455
104.73	49.5451	-2.24455
105.88	49.5451	-0.581467
107.03	49.5451	-2.24455
108.181	49.5451	-2.24455
109.331	49.5451	-2.24455
110.482	49.5451	-2.24455
111.632	49.5451	-2.24455
112.783	49.5451	-2.24455
113.933	49.5451	-0.581467
115.083	49.5451	-0.581467
116.234	49.5451	-0.581467
117.384	49.5451	-0.581467
118.535	49.5451	-0.581467
119.685	49.5451	-2.24455
120.836	49.5451	-2.24455
121.986	49.5451	-2.24455
123.136	49.5451	-2.24455
124.287	49.5451	-2.24455
125.437	49.5451	-2.24455
126.588	49.5451	-2.24455
127.738	49.5451	-2.24455
128.888	49.5451	-2.24455
130.039	49.5451	-2.24455
131.189	49.5451	0.673473
132.34	49.5451	0.673473
133.49	49.5451	0.673473
134.641	49.5451	0.673473
135.791	49.5451	0.673473
136.941	49.5451	0.673473
138.092	49.5451	0.673473
139.242	49.5451	-1.76281
140.145	49.5852	-2.32117
142.073	49.0868	-7.93512
142.673	49.5725	-7.93512
143.729	49.7013	-7.93512
144.547	48.9308	-7.93512
154.703	49.3887	2.22582
155.407	50.1506	2.22582
46.5885	48.4905	-5.99312
47.3076	48.3986	-5.99312
48.3805	48.2656	-5.99312
49.5093	48.2315	-5.99312
50.6597	48.2315	-5.99312
51.8102	48.2315	-5.99312
52.9606	48.2315	-5.99312
54.111	48.2315	8.61649
55.2614	48.2315	8.61649
56.4118	48.2315	8.61649
57.5623	48.2315	8.61649
58.7127	48.2315	8.61649
59.8631	48.2315	8.61649
61.0135	48.2315	8.61649
62.164	48.2315	8.61649
63.3144	48.2315	8.61649
64.4648	48.2315	8.61649
65.6152	48.2315	8.61649
66.7657	48.2315	8.61649
67.9161	48.2315	8.61649
69.0665	48.2315	8.61649
70.2169	48.2315	8.61649
71.3673	48.2315	8.61649
72.5178	48.2315	8.61649
73.6682	48.2315	8.61649
74.8186	48.2315	8.61649
75.969	48.2315	8.61649
77.1195	48.2315	8.61649
78.2699	48.2315	8.61649
79.4203	48.2315	8.61649
80.5707	48.2315	8.61649
81.7211	48.2315	8.61649
82.8716	48.2315	8.61649
84.022	48.2315	8.61649
85.1724	48.2315	8.61649
86.3228	48.2315	8.61649
87.4733	48.2315	8.61649
88.6237	48.2315	0.673473
89.7741	48.2315	-2.24455
90.9245	48.2315	-2.24455
92.075	48.2315	-0.581467
93.2254	48.2315	-0.581467
94.3758	48.2315	-0.581467
95.5262	48.2315	-0.581467
96.6766	48.2315	-2.24455
97.8271	48.2315	-2.24455
98.9775	48.2315	-2.24455
100.128	48.2315	-2.24455
101.278	48.2315	-2.24455
102.429	48.2315	-0.581467
103.579	48.2315	-0.581467
104.73	48.2315	-0.581467
105.88	48.2315	-0.581467
107.03	48.2315	-2.24455
108.181	48.2315	-2.24455
109.331	48.2315	-2.24455
110.482	48.2315	-0.581467
111.632	48.2315	-0.581467
112.783	48.2315	-0.581467
113.933	48.2315	-0.581467
115.083	48.2315	-0.581467
116.234	48.2315	-0.581467
117.384	48.2315	-0.581467
118.535	48.2315	-0.581467
119.685	48.2315	-2.24455
120.836	48.2315	-2.24455
121.986	48.2315	-2.24455
123.136	48.2315	8.61649
124.287	48.2315	-2.24455
125.437	48.2315	-2.24455
126.588	48.2315	-2.24455
127.738	48.2315	-2.24455
128.888	48.2315	-2.24455
130.039	48.2315	-2.24455
131.189	48.2315	-2.24455
132.34	48.2315	-2.24455
133.49	48.2315	0.673473
134.641	48.2315	0.673473
135.791	48.2315	1.64088
136.941	48.2315	-1.76281
138.092	48.2315	-1.76281
139.18	48.3162	-2.32117
139.996	48.6071	-2.32117
142.017	48.6772	-7.65544
142.421	48.3205	-7.65544
144.661	48.7874	25.9601
154.087	48.8095	4.86096
48.7348	47.3451	-5.99312
49.5214	46.9626	-5.99312
50.6597	46.9505	-5.99312
51.8102	46.9505	-5.99312
52.9606	46.9505	-5.99312
54.111	46.9505	0.551238
55.2614	46.9505	0.551238
56.4118	46.9505	0.551238
57.5623	46.9505	8.30771
58.7127	46.9505	8.61649
59.8631	46.9505	8.61649
61.0135	46.9505	8.61649
62.164	46.9505	8.30771
63.3144	46.9505	8.30771
64.4648	46.9505	8.30771
65.6152	46.9505	8.30771
66.7657	46.9505	8.30771
67.9161	46.9505	8.30771
69.0665	46.9505	8.30771
70.2169	46.9505	8.30771
71.3673	46.9505	8.61649
72.5178	46.9505	8.61649
73.6682	46.9505	8.61649
74.8186	46.9505	8.61649
75.969	46.9505	8.61649
77.1195	46.9505	8.61649
78.2699	46.9505	8.61649
79.4203	46.9505	8.61649
80.5707	46.9505	8.61649
81.7211	46.9505	8.61649
82.8716	46.9505	8.61649
84.022	46.9505	8.61649
85.1724	46.9505	8.61649
86.3228	46.9505	8.30771
87.4733	46.9505	8.30771
88.6237	46.9505	8.30771
89.7741	46.9505	-2.24455
90.9245	46.9505	-2.24455
92.075	46.9505	-2.24455
93.2254	46.9505	-0.581467
94.3758	46.9505	-0.581467
95.5262	46.9505	-0.581467
96.6766	46.9505	-0.581467
97.8271	46.9505	-2.24455
98.9775	46.9505	-2.24455
100.128	46.9505	-2.24455
101.278	46.9505	-2.24455
102.429	46.9505	-0.581467
103.579	46.9505	-0.581467
104.73	46.9505	-0.581467
105.88	46.9505	-0.581467
107.03	46.9505	-0.581467
108.181	46.9505	-0.581467
109.331	46.9505	-0.581467
110.482	46.9505	-0.581467
111.632	46.9505	-0.581467
112.783	46.9505	-0.581467
113.933	46.9505	-0.581467
115.083	46.9505	-0.581467
116.234	46.9505	-0.581467
117.384	46.9505	-0.581467
118.535	46.9505	-0.581467
119.685	46.9505	-2.24455
120.836	46.9505	8.61649
121.986	46.9505	8.61649
123.136	46.9505	8.30771
124.287	46.9505	8.30771
125.437	46.9505	-2.24455
126.588	46.9505	-2.24455
127.738	46.9505	8.61649
128.888	46.9505	8.61649
130.039	46.9505	8.61649
131.189	46.9505	8.61649
132.34	46.9505	8.61649
133.49	46.9505	-2.24455
134.641	46.9505	1.64088
135.791	46.9505	1.64088
136.941	46.9505	-1.76281
138.019	47.0142	-2.32117
138.835	47.4146	-2.32117
142.011	46.8354	-7.65544
142.558	47.0103	-7.65544
143.439	46.5479	5.07959
151.982	46.9411	4.86096
49.704	45.6292	-1.19204
50.6597	45.6991	-1.19204
51.8102	45.6991	-1.19204
52.9606	45.6991	-5.99312
54.111	45.6991	0.551238
55.2614	45.6991	0.551238
56.4118	45.6991	0.551238
57.5623	45.6991	0.551238
58.7127	45.6991	8.61649
59.8631	45.6991	1.64088
61.0135	45.6991	8.61649
62.164	45.6991	0.551238
63.3144	45.6991	0.551238
64.4648	45.6991	0.551238
65.6152	45.6991	0.551238
66.7657	45.6991	0.551238
67.9161	45.6991	0.551238
69.0665	45.6991	0.551238
70.2169	45.6991	0.551238
71.3673	45.6991	0.551238
72.5178	45.6991	8.30771
73.6682	45.6991	8.61649
74.8186	45.6991	8.30771
75.969	45.6991	8.30771
77.1195	45.6991	8.30771
78.2699	45.6991	0.551238
79.4203	45.6991	-5.99312
80.5707	45.6991	-5.99312
81.7211	45.6991	8.61649
82.8716	45.6991	8.61649
84.022	45.6991	8.30771
85.1724	45.6991	8.30771
86.3228	45.6991	-1.08455
87.4733	45.6991	8.30771
88.6237	45.6991	8.30771
89.7741	45.6991	8.30771
90.9245	45.6991	-0.581467
92.075	45.6991	-0.581467
93.2254	45.6991	-0.581467
94.3758	45.6991	-0.581467
95.5262	45.6991	-0.581467
96.6766	45.6991	-0.581467
97.8271	45.6991	-0.581467
98.9775	45.6991	-0.581467
100.128	45.6991	8.30771
101.278	45.6991	-0.581467
102.429	45.6991	8.30771
103.579	45.6991	8.30771
104.73	45.6991	-0.181453
105.88	45.6991	-0.581467
107.03	45.6991	-0.581467
108.181	45.6991	-0.181453
109.331	45.6991	-0.181453
110.482	45.6991	-0.181453
111.632	45.6991	-0.581467
112.783	45.6991	-0.581467
113.933	45.6991	-0.581467
115.083	45.6991	-0.581467
116.234	45.6991	-0.581467
117.384	45.6991	-0.581467
118.535	45.6991	-0.581467
119.685	45.6991	8.61649
120.836	45.6991	8.30771
121.986	45.6991	8.30771
123.136	45.6991	8.30771
124.287	45.6991	8.30771
125.437	45.6991	8.30771
126.588	45.6991	8.61649
127.738	45.6991	8.61649
128.888	45.6991	8.61649
130.039	45.6991	8.61649
131.189	45.6991	8.61649
132.34	45.6991	8.61649
133.49	45.6991	1.64088
134.641	45.6991	1.64088
135.791	45.6991	1.64088
136.877	45.7861	-2.32117
137.738	46.0996	-2.32117
141.868	45.249	1.42516
142.232	45.1793	1.42516
143.462	46.218	5.07959
147.789	45.1347	0.346101
148.336	45.304	0.346101
149.861	45.8475	0.346101
150.301	46.1099	2.22582
48.8474	44.7081	6.35879
49.5234	44.4857	6.35879
50.6597	44.4748	-0.740188
51.8102	44.4748	-5.99312
52.9606	44.4748	0.551238
54.111	44.4748	0.551238
55.2614	44.4748	0.551238
56.4118	44.4748	0.551238
57.5623	44.4748	0.551238
58.7127	44.4748	-5.99312
59.8631	44.4748	-1.19204
61.0135	44.4748	-5.99312
62.164	44.4748	0.551238
63.3144	44.4748	0.551238
64.4648	44.4748	0.551238
65.6152	44.4748	0.551238
66.7657	44.4748	0.551238
67.9161	44.4748	0.551238
69.0665	44.4748	0.551238
70.2169	44.4748	0.551238
71.3673	44.4748	0.551238
72.5178	44.4748	0.551238
73.6682	44.4748	0.551238
74.8186	44.4748	0.551238
75.969	44.4748	0.551238
77.1195	44.4748	0.551238
78.2699	44.4748	-5.99312
79.4203	44.4748	-1.19204
80.5707	44.4748	8.61649
81.7211	44.4748	8.61649
82.8716	44.4748	8.30771
84.022	44.4748	8.61649
85.1724	44.4748	8.30771
86.3228	44.4748	8.30771
87.4733	44.4748	8.30771
88.6237	44.4748	8.30771
89.7741	44.4748	8.30771
90.9245	44.4748	-1.08455
92.075	44.4748	-1.08455
93.2254	44.4748	-1.08455
94.3758	44.4748	-1.08455
95.5262	44.4748	-1.08455
96.6766	44.4748	-1.08455
97.8271	44.4748	-1.08455
98.9775	44.4748	8.30771
100.128	44.4748	8.30771
101.278	44.4748	-1.08455
102.429	44.4748	-1.08455
103.579	44.4748	-1.08455
104.73	44.4748	-1.08455
105.88	44.4748	-1.08455
107.03	44.4748	-1.08455
108.181	44.4748	-1.08455
109.331	44.4748	-1.08455
110.482	44.4748	-1.08455
111.632	44.4748	-0.181453
112.783	44.4748	-0.581467
113.933	44.4748	-0.581467
115.083	44.4748	-0.581467
116.234	44.4748	8.30771
117.384	44.4748	8.30771
118.535	44.4748	8.30771
119.685	44.4748	8.30771
120.836	44.4748	0.551238
121.986	44.4748	8.30771
123.136	44.4748	8.30771
124.287	44.4748	8.30771
125.437	44.4748	8.61649
126.588	44.4748	8.61649
127.738	44.4748	8.61649
128.888	44.4748	8.61649
130.039	44.4748	8.61649
131.189	44.4748	8.61649
132.34	44.4748	1.64088
133.49	44.4748	1.64088
134.641	44.4748	1.64088
135.678	44.6154	-2.32117
136.484	44.9656	2.80662
141.912	44.4459	1.42516
142.611	44.3714	-3.01199
143.717	44.0368	-3.01199
145.02	44.0276	1.42516
146.052	44.2448	1.42516
147.364	44.7913	0.346101
147.926	45.039	0.346101
40.5068	43.3454	-8.96124
41.4644	43.0261	-8.96124
42.5619	42.9284	1.42516
43.4417	42.7804	-3.01199
44.5549	42.7123	-7.65544
49.6916	43.3873	6.35879
50.6597	43.2753	-0.740188
51.8102	43.2753	-2.80781
52.9606	43.2753	-5.83529
54.111	43.2753	0.551238
55.2614	43.2753	0.551238
56.4118	43.2753	0.551238
57.5623	43.2753	0.551238
58.7127	43.2753	0.551238
59.8631	43.2753	0.551238
61.0135	43.2753	0.551238
62.164	43.2753	0.919761
63.3144	43.2753	0.919761
64.4648	43.2753	0.919761
65.6152	43.2753	0.919761
66.7657	43.2753	0.919761
67.9161	43.2753	6.30935
69.0665	43.2753	-5.83529
70.2169	43.2753	-5.83529
71.3673	43.2753	-5.83529
72.5178	43.2753	-5.83529
73.6682	43.2753	-5.83529
74.8186	43.2753	-5.99312
75.969	43.2753	-5.99312
77.1195	43.2753	-1.19204
78.2699	43.2753	-5.99312
79.4203	43.2753	-5.99312
80.5707	43.2753	-5.99312
81.7211	43.2753	-5.99312
82.8716	43.2753	8.61649
84.022	43.2753	8.61649
85.1724	43.2753	1.64088
86.3228	43.2753	1.64088
87.4733	43.2753	8.61649
88.6237	43.2753	8.30771
89.7741	43.2753	8.30771
90.9245	43.2753	-1.08455
92.075	43.2753	-1.08455
93.2254	43.2753	8.30771
94.3758	43.2753	8.30771
95.5262	43.2753	-1.08455
96.6766	43.2753	-1.08455
97.8271	43.2753	-1.08455
98.9775	43.2753	-1.08455
100.128	43.2753	-1.08455
101.278	43.2753	-1.08455
102.429	43.2753	-1.08455
103.579	43.2753	-1.08455
104.73	43.2753	-1.08455
105.88	43.2753	-1.08455
107.03	43.2753	-1.08455
108.181	43.2753	-1.08455
109.331	43.2753	-1.08455
110.482	43.2753	-1.08455
111.632	43.2753	-1.08455
112.783	43.2753	-1.08455
113.933	43.2753	8.30771
115.083	43.2753	8.30771
116.234	43.2753	8.30771
117.384	43.2753	8.61649
118.535	43.2753	8.30771
119.685	43.2753	0.551238
120.836	43.2753	0.551238
121.986	43.2753	0.551238
123.136	43.2753	0.551238
124.287	43.2753	-5.99312
125.437	43.2753	8.61649
126.588	43.2753	8.61649
127.738	43.2753	1.64088
128.888	43.2753	8.61649
130.039	43.2753	8.61649
131.142	43.3241	-1.19204
132.409	43.4246	-1.19204
133.471	43.3339	2.80662
134.547	43.5484	2.80662
135.328	43.7882	2.80662
140.627	42.9558	1.42516
141.645	43.2049	-3.01199
142.694	43.2753	-3.01199
143.806	43.3355	-3.01199
144.829	43.4054	-3.01199
145.675	43.3383	1.42516
146.795	43.8105	1.42516
26.7879	41.7599	-11.5185
27.5431	41.7598	-11.5185
28.2278	41.5166	-10.3511
32.5144	41.6503	4.43255
33.4242	41.7435	-10.3511
34.5705	41.7482	-10.3511
35.5966	41.6108	-10.3511
41.8243	42.1472	-8.96124
42.6068	42.0987	-4.93036
43.7507	42.0829	6.35879
44.8973	42.0869	6.35879
45.946	41.8544	-0.740188
46.8232	41.6377	6.35879
48.7238	41.7446	-0.740188
49.5656	42.026	6.35879
50.6597	42.0987	6.35879
51.8102	42.0987	-0.740188
52.9606	42.0987	-5.83529
54.111	42.0987	6.30935
55.2614	42.0987	-5.83529
56.4118	42.0987	6.30935
57.5623	42.0987	0.919761
58.7127	42.0987	6.30935
59.8631	42.0987	6.30935
61.0135	42.0987	6.30935
62.164	42.0987	6.30935
63.3144	42.0987	6.30935
64.4648	42.0987	6.30935
65.6152	42.0987	6.30935
66.7657	42.0987	6.30935
67.9161	42.0987	6.30935
69.0665	42.0987	-5.83529
70.2169	42.0987	-2.80781
71.3673	42.0987	-1.19204
72.5178	42.0987	-1.19204
73.6682	42.0987	-1.19204
74.8186	42.0987	-1.19204
75.969	42.0987	-5.99312
77.1195	42.0987	-1.19204
78.2699	42.0987	1.64088
79.4203	42.0987	1.64088
80.5707	42.0987	1.64088
81.7211	42.0987	8.61649
82.8716	42.0987	8.61649
84.022	42.0987	8.30771
85.1724	42.0987	8.30771
86.3228	42.0987	0.551238
87.4733	42.0987	0.919761
88.6237	42.0987	0.919761
89.7741	42.0987	-1.67894
90.9245	42.0987	-1.67894
92.075	42.0987	-1.67894
93.2254	42.0987	0.919761
94.3758	42.0987	0.919761
95.5262	42.0987	-1.08455
96.6766	42.0987	-1.08455
97.8271	42.0987	-1.08455
98.9775	42.0987	-3.65741
100.128	42.0987	-1.67894
101.278	42.0987	-1.67894
102.429	42.0987	-3.65741
103.579	42.0987	-1.08455
104.73	42.0987	-1.08455
105.88	42.0987	-1.08455
107.03	42.0987	-1.08455
108.181	42.0987	-1.08455
109.331	42.0987	-1.08455
110.482	42.0987	8.30771
111.632	42.0987	8.30771
112.783	42.0987	8.30771
113.933	42.0987	8.30771
115.083	42.0987	8.30771
116.234	42.0987	8.61649
117.384	42.0987	8.61649
118.535	42.0987	0.551238
119.685	42.0987	0.551238
120.836	42.0987	0.551238
121.986	42.0987	0.551238
123.136	42.0987	-5.99312
124.287	42.0987	-5.99312
125.437	42.0987	-5.99312
126.588	42.0987	-1.19204
127.738	42.0987	-1.19204
128.888	42.0987	1.64088
129.906	42.2619	-1.19204
130.703	42.4741	-1.19204
139.477	42.1482	-6.83468
140.346	42.1441	-6.83468
141.442	42.5744	-4.93036
142.787	42.4144	-3.01199
143.38	42.4727	-4.93036
26.6815	40.9632	-11.5185
27.5748	41.1929	-11.5185
28.6046	41.1913	-10.3511
29.9619	40.7699	-10.3511
31.136	40.772	-10.3511
32.2583	40.9374	-11.5185
33.4034	40.9432	-0.740188
34.5538	40.9432	-0.740188
35.6968	40.9359	-11.5185
36.8305	40.8147	-11.5185
37.9734	40.6851	-10.3511
39.1704	40.7034	6.35879
40.3411	40.699	-4.93036
41.4935	40.893	6.35879
42.6068	40.9432	-0.740188
43.7572	40.9432	-0.740188
44.9076	40.9432	-0.740188
46.058	40.9432	-0.740188
47.1682	40.8891	-0.740188
48.3824	40.9195	-0.740188
49.5093	40.9432	-0.740188
50.6597	40.9432	6.35879
51.8102	40.9432	-0.740188
52.9606	40.9432	-2.80781
54.111	40.9432	6.30935
55.2614	40.9432	6.30935
56.4118	40.9432	6.30935
57.5623	40.9432	6.30935
58.7127	40.9432	6.30935
59.8631	40.9432	6.30935
61.0135	40.9432	6.30935
62.164	40.9432	6.30935
63.3144	40.9432	6.30935
64.4648	40.9432	6.30935
65.6152	40.9432	6.30935
66.7657	40.9432	6.30935
67.9161	40.9432	6.30935
69.0665	40.9432	-6.75534
70.2169	40.9432	-2.80781
71.3673	40.9432	-2.80781
72.5178	40.9432	-2.80781
73.6682	40.9432	-0.740188
74.8186	40.9432	-1.19204
75.969	40.9432	1.64088
77.1195	40.9432	1.64088
78.2699	40.9432	8.61649
79.4203	40.9432	0.551238
80.5707	40.9432	0.919761
81.7211	40.9432	0.919761
82.8716	40.9432	0.919761
84.022	40.9432	0.919761
85.1724	40.9432	0.919761
86.3228	40.9432	-1.67894
87.4733	40.9432	-1.67894
88.6237	40.9432	-1.67894
89.7741	40.9432	-1.67894
90.9245	40.9432	-1.67894
92.075	40.9432	-1.67894
93.2254	40.9432	-1.67894
94.3758	40.9432	0.919761
95.5262	40.9432	0.919761
96.6766	40.9432	0.919761
97.8271	40.9432	0.919761
98.9775	40.9432	0.919761
100.128	40.9432	-1.67894
101.278	40.9432	-1.67894
102.429	40.9432	-1.67894
103.579	40.9432	0.919761
104.73	40.9432	-1.67894
105.88	40.9432	-1.08455
107.03	40.9432	-1.08455
108.181	40.9432	0.919761
109.331	40.9432	0.919761
110.482	40.9432	8.30771
111.632	40.9432	0.551238
112.783	40.9432	8.30771
113.933	40.9432	0.551238
115.083	40.9432	0.551238
116.234	40.9432	0.551238
117.384	40.9432	0.551238
118.535	40.9432	-5.99312
119.685	40.9432	-5.99312
120.754	41.0536	-2.80781
122.059	41.0734	-5.99312
123.136	40.9432	-5.99312
124.287	40.9432	-1.19204
125.437	40.9432	-1.19204
126.588	40.9432	-1.19204
127.738	40.9432	1.64088
128.848	40.9877	-1.19204
129.598	41.1667	2.80662
140.486	40.689	-6.83468
141.237	40.8091	-6.83468
25.8123	40.1582	0.143156
26.6781	39.8327	0.143156
27.6519	39.7961	-6.35932
28.8015	39.8067	-11.5185
29.9521	39.8074	-18.1654
31.1026	39.8074	-18.1654
32.253	39.8074	-18.1654
33.4034	39.8074	-2.80781
34.5538	39.8074	-2.80781
35.7042	39.8074	-2.80781
36.8547	39.8074	-2.80781
38.0051	39.8074	-0.740188
39.1555	39.8074	-0.740188
40.3059	39.8074	-0.740188
41.4564	39.8074	-1.19204
42.6068	39.8074	-0.740188
43.7572	39.8074	-5.99312
44.9076	39.8074	-2.80781
46.058	39.8074	-0.740188
47.2085	39.8074	-18.1654
48.3589	39.8074	-18.1654
49.5093	39.8074	-11.5185
50.6597	39.8074	6.35879
51.8102	39.8074	-11.5185
[truncated: 11,313 more rows]

## Sheet: fig6b_climate_space
PC1	PC2	Residuals_Mammals
-5.369	-2.601	-8.30343
-5.369	-1.89	12.5084
-5.369	-1.178	-6.94114
-5.369	-0.466	-5.20717
-5.369	0.245	0.558577
-4.727	-2.601	6.37331
-4.727	-1.89	6.67837
-4.727	-1.178	-8.47119
-4.727	-0.466	-6.33557
-4.085	-3.313	-7.78046
-4.085	-2.601	-6.28354
-4.085	-1.89	-6.3086
-4.085	-1.178	-7.50542
-4.085	-0.466	-7.29815
-4.085	0.245	3.07639
-3.443	-3.313	20.7391
-3.443	-2.601	14.0542
-3.443	-1.89	-6.7719
-3.443	-1.178	-3.45641
-3.443	-0.466	0.949883
-3.443	0.245	2.53296
-3.443	0.957	2.45028
-3.443	1.669	2.74046
-2.801	-3.313	14.4722
-2.801	-2.601	11.3417
-2.801	-1.89	-8.38789
-2.801	-1.178	-1.53042
-2.801	-0.466	2.92585
-2.801	0.245	6.67408
-2.801	0.957	6.88292
-2.801	1.669	2.66918
-2.801	2.38	1.49128
-2.159	-3.313	5.05556
-2.159	-2.601	0.445673
-2.159	-1.89	-5.52902
-2.159	-1.178	-0.0293
-2.159	-0.466	1.60207
-2.159	0.245	-1.23541
-2.159	0.957	1.94297
-2.159	1.669	2.97982
-2.159	2.38	1.58251
-1.517	-4.025	-2.24197
-1.517	-3.313	-2.04894
-1.517	-2.601	-0.393139
-1.517	-1.89	0.581756
-1.517	-1.178	4.9995
-1.517	-0.466	0.837596
-1.517	0.245	0.756892
-1.517	0.957	-4.41255
-1.517	1.669	5.98148
-1.517	2.38	4.20716
-0.875	-4.736	-7.02098
-0.875	-4.025	-1.58533
-0.875	-3.313	-4.33756
-0.875	-2.601	-2.93373
-0.875	-1.89	-4.78079
-0.875	-1.178	-3.5557
-0.875	-0.466	-3.69032
-0.875	0.245	-8.98042
-0.875	0.957	-1.42681
-0.875	1.669	1.47278
-0.875	2.38	2.34131
-0.233	-4.736	-4.12167
-0.233	-4.025	-7.43673
-0.233	-3.313	-7.16203
-0.233	-2.601	-7.25713
-0.233	-1.89	4.80412
-0.233	-1.178	-2.01357
-0.233	-0.466	2.31676
-0.233	0.245	-4.1897
-0.233	0.957	-0.661047
-0.233	1.669	-1.68212
-0.233	2.38	8.24294
-0.233	3.092	-3.7366
0.409	-4.736	-14.3794
0.409	-4.025	-9.05196
0.409	-3.313	-5.9257
0.409	-2.601	-5.92462
0.409	-1.89	12.4409
0.409	-1.178	1.79146
0.409	-0.466	8.53496
0.409	0.245	0.575302
0.409	0.957	-1.92595
0.409	1.669	2.04237
0.409	2.38	7.94041
0.409	3.092	6.0604
0.409	3.804	-5.90364
0.409	4.515	-1.94657
0.409	5.227	-6.82094
1.051	-6.159	-11.8228
1.051	-5.448	-3.07859
1.051	-4.736	-13.3291
1.051	-4.025	-14.9105
1.051	-3.313	-8.53422
1.051	-2.601	0.728723
1.051	-1.89	8.59909
1.051	-1.178	4.21285
1.051	-0.466	5.18093
1.051	0.245	2.28268
1.051	0.957	0.633908
1.051	1.669	4.66587
1.051	2.38	-0.942225
1.051	3.092	7.63537
1.051	3.804	-4.62094
1.051	4.515	-2.44416
1.051	5.227	-4.23743
1.693	-5.448	-12.5972
1.693	-4.025	-0.37697
1.693	-3.313	-1.03772
1.693	-2.601	-3.46502
1.693	-1.89	14.369
1.693	-1.178	4.58969
1.693	-0.466	-1.41856
1.693	0.245	2.63503
1.693	0.957	13.2312
1.693	1.669	-3.38453
1.693	2.38	-6.81948
1.693	3.092	-5.40913
1.693	3.804	-0.203659
2.335	-4.025	6.49012
2.335	-3.313	5.66191
2.335	-2.601	17.5784
2.335	-1.89	4.28489
2.335	-1.178	-7.93263
2.335	-0.466	0.818356
2.335	0.245	-5.62384
2.335	0.957	-10.1313
2.335	1.669	0.309473
2.335	2.38	-4.7069
2.977	-4.025	1.61356
2.977	-3.313	22.3199
2.977	-2.601	1.35726
2.977	-1.89	-0.281958
2.977	-1.178	-10.757
2.977	-0.466	-2.72553
2.977	0.245	-6.97091
3.618	-4.736	-1.2501
3.618	-4.025	4.58063
3.618	-3.313	-4.32606
3.618	-2.601	-5.3242
3.618	-1.89	-8.555
3.618	-1.178	-8.76486
4.26	-5.448	9.94876
4.26	-4.736	2.12272
4.26	-4.025	5.33706
4.26	-3.313	9.19054
4.26	-2.601	-6.16362
4.26	-1.89	-4.86741
4.26	-1.178	-16.5174
4.902	-6.871	-6.48721
4.902	-6.159	1.18202
4.902	-5.448	5.35377
4.902	-4.736	7.95291
4.902	-4.025	3.64931
4.902	-3.313	0.108162
4.902	-2.601	-8.64139
4.902	-1.89	-9.28901
5.544	-7.583	4.61607
5.544	-6.871	-2.14047
5.544	-6.159	-1.97148
5.544	-5.448	18.3142
5.544	-4.736	-1.28594
5.544	-4.025	-6.2148
5.544	-3.313	-11.4184

## Sheet: Fig6b_map
Longitude	Latitude	Residuals_mammals
76.322	79.5953	-6.28354
76.9692	79.541	-6.28354
79.5209	80.8835	-6.28354
80.1869	80.8938	-6.28354
90.1546	81.1514	-6.28354
90.8939	81.1445	-6.28354
92.1217	79.8821	6.37331
93.3014	80.5148	6.37331
94.3703	80.5856	6.37331
95.5203	80.7151	6.37331
96.6968	79.5405	6.37331
97.8563	79.3192	6.37331
98.9652	79.4174	NA
100.359	78.4275	-6.28354
101.339	78.693	6.37331
102.409	78.7672	6.37331
103.574	78.6813	6.37331
104.651	78.6255	6.37331
106.245	78.242	-6.28354
106.591	78.2976	-6.28354
79.3776	74.5909	-6.28354
81.9033	75.3588	-6.28354
82.8126	75.954	-6.28354
85.4597	74.763	-6.28354
86.3219	74.6577	-6.28354
87.5305	74.8157	-6.28354
88.6704	74.9367	-6.3086
89.7913	75.0334	-6.3086
90.9276	75.0867	6.67837
92.0844	75.1369	6.67837
93.2332	75.1862	6.67837
94.3791	75.3216	6.67837
95.5211	75.3278	6.67837
96.6773	75.2507	6.67837
97.8436	75.3065	6.67837
98.947	75.3514	6.67837
100.155	75.4854	6.67837
101.273	75.5081	6.67837
102.44	75.9953	6.67837
103.583	76.1019	6.67837
104.729	75.8164	6.67837
105.877	75.7942	6.67837
107.033	75.5226	6.67837
108.191	75.6058	6.67837
109.331	75.6341	6.67837
110.484	75.6391	6.67837
111.606	75.6598	6.67837
112.721	75.6335	6.67837
113.568	75.8244	6.37331
135.763	75.5635	-6.28354
137.296	75.406	6.37331
138.139	75.4518	6.37331
139.197	75.42	6.37331
140.357	75.31	6.37331
141.535	75.5098	6.37331
142.805	75.5463	6.37331
143.834	75.4395	6.37331
144.698	75.4522	-6.28354
146.462	75.3378	-6.28354
147.368	75.1887	-6.28354
148.416	75.0636	-6.28354
149.564	75.0176	-6.28354
150.445	75.0184	-6.28354
152.647	76.1585	-6.28354
68.3597	71.6722	-6.3086
69.1766	72.1578	-6.3086
70.2176	72.2413	-6.3086
71.3637	72.2421	-6.3086
72.3077	72.2774	-6.28354
73.8934	71.7407	-6.28354
74.9536	72.0703	14.0542
76.3481	71.8041	-6.28354
77.0509	71.7858	-6.28354
78.349	71.9721	-6.3086
79.3986	71.965	-6.3086
80.8656	73.0773	-6.3086
81.7334	72.9806	-6.3086
82.8834	72.7857	-6.3086
84.029	72.6524	6.67837
85.1746	72.6683	-6.3086
86.3204	72.6925	-6.3086
87.4936	73.0208	-6.3086
88.6237	73.0673	6.67837
89.7741	73.0673	6.67837
90.9245	73.0673	6.67837
92.075	73.0673	6.67837
93.2254	73.0673	6.67837
94.3758	73.0673	6.67837
95.5262	73.0673	6.67837
96.6766	73.0673	6.67837
97.8271	73.0673	6.67837
98.9775	73.0673	6.67837
100.128	73.0673	6.67837
101.278	73.0673	6.67837
102.429	73.0673	6.67837
103.579	73.0673	6.67837
104.729	73.0676	6.67837
105.838	73.8001	6.67837
107.031	72.3765	6.67837
108.192	72.4201	6.67837
109.339	72.5071	6.67837
110.484	72.7395	-8.47119
111.617	72.7099	-8.47119
112.775	72.6697	-8.47119
113.968	72.5296	-8.47119
115.091	72.6225	-8.47119
116.231	72.6308	-8.47119
117.382	72.5932	-8.47119
118.503	72.492	-8.47119
119.67	72.2922	6.67837
120.833	72.2735	6.67837
121.974	72.2558	6.67837
123.128	72.179	6.67837
124.271	72.1342	6.67837
125.445	73.0054	6.67837
126.488	71.8986	6.67837
127.686	73.1066	6.67837
128.863	72.2885	6.67837
129.502	72.2288	6.37331
132.589	71.7182	6.67837
132.981	71.6351	6.67837
135.87	74.0654	-6.28354
138.533	71.6828	6.67837
139.49	72.3237	6.67837
140.41	72.0407	6.67837
141.53	72.191	6.67837
142.692	72.1446	6.67837
143.83	72.1259	6.67837
144.965	71.9373	6.67837
146.284	71.7489	6.67837
147.321	71.9427	6.67837
148.426	71.946	6.67837
149.463	71.9842	6.67837
-179.411	71.2562	-6.28354
-178.356	71.2597	-6.28354
-177.596	71.207	-6.28354
64.9019	69.1224	-6.7719
65.3791	69.117	-6.7719
67.0758	70.5241	-6.7719
67.9598	70.4451	-6.3086
69.0665	70.3153	-6.3086
70.2169	70.3153	-6.3086
71.3642	70.3084	-6.3086
72.2884	70.1894	-6.3086
73.9855	69.7383	-6.3086
74.8163	70.3516	-6.3086
75.9698	70.2281	-6.3086
77.1223	70.1174	-6.3086
78.2587	70.0024	-6.3086
79.4232	70.311	-6.3086
80.5707	70.3153	-6.3086
81.709	70.3088	-6.3086
82.836	69.8601	-6.3086
84.0424	70.2984	-6.3086
85.1724	70.3153	-6.3086
86.3228	70.3153	-6.3086
87.4733	70.3153	-6.3086
88.6237	70.3153	-6.3086
89.7741	70.3153	-6.3086
90.9245	70.3153	-6.3086
92.075	70.3153	-6.3086
93.2254	70.3153	6.67837
94.3758	70.3153	-8.47119
95.5262	70.3153	-8.47119
96.6766	70.3153	-8.47119
97.8271	70.3153	-8.47119
98.9775	70.3153	-8.47119
100.128	70.3153	-8.47119
101.278	70.3153	-8.47119
102.429	70.3153	-8.47119
103.579	70.3153	-8.47119
104.73	70.3153	-8.47119
105.88	70.3153	-8.47119
107.03	70.3153	-8.47119
108.181	70.3153	-8.47119
109.331	70.3153	-8.47119
110.482	70.3153	-8.47119
111.632	70.3153	-8.47119
112.783	70.3153	-6.94114
113.933	70.3153	-8.47119
115.083	70.3153	-8.47119
116.234	70.3153	-8.47119
117.384	70.3153	-8.47119
118.535	70.3153	-8.47119
119.685	70.3153	-6.94114
120.836	70.3153	-6.94114
121.986	70.3153	-6.94114
123.136	70.3153	-6.94114
124.287	70.3153	-6.94114
125.437	70.3153	-8.47119
126.588	70.3153	-8.47119
127.741	70.3089	-8.47119
128.881	70.2984	-8.47119
130.017	70.057	-8.47119
131.195	69.9452	-8.47119
132.356	70.2725	-8.47119
133.48	70.2625	-6.94114
134.649	70.238	-6.94114
135.792	70.3102	-6.94114
136.93	70.2469	-6.94114
138.113	70.231	-8.47119
139.236	70.2717	-8.47119
140.395	70.3111	-8.47119
141.543	70.3153	-8.47119
142.694	70.3153	-8.47119
143.844	70.3153	-8.47119
144.994	70.3153	-8.47119
146.145	70.3153	-8.47119
147.295	70.3153	-8.47119
148.446	70.3153	-8.47119
149.591	70.3028	-8.47119
150.752	70.1872	-8.47119
151.867	70.0799	-8.47119
153.05	69.9458	-8.47119
154.206	69.9901	-8.47119
155.352	70.0451	-8.47119
156.498	70.0643	-8.47119
157.646	70.0479	-8.47119
158.789	69.9734	-8.47119
159.827	69.7165	-8.47119
160.759	69.3332	6.67837
162.286	69.3274	6.67837
163.407	69.3692	6.67837
164.522	69.3396	6.67837
165.684	69.3032	6.67837
166.875	69.2902	6.67837
167.876	69.3456	-6.3086
168.947	69.7606	-6.3086
170.649	69.7678	-6.3086
171.453	69.552	-6.3086
172.588	69.4896	-8.47119
173.759	69.4579	-8.47119
174.903	69.4464	-8.47119
176.032	69.4445	-6.3086
177.184	69.3291	-6.3086
178.312	69.2461	-6.3086
179.499	71.1533	-6.28354
-179.435	67.809	-6.3086
-178.294	67.6182	-6.3086
-177.14	67.4541	-6.3086
-176.002	67.3064	-6.3086
-175.136	67.0976	-6.3086
-173.653	66.9302	-6.7719
-172.513	66.8604	-6.7719
-171.778	66.842	-6.7719
64.7884	68.9495	-6.7719
65.7462	68.4949	-6.7719
66.7524	67.8111	-6.7719
67.8871	67.607	-3.45641
69.0971	67.8314	-3.45641
70.22	67.9056	-7.50542
71.3541	67.936	-7.50542
72.4455	68.1886	-6.7719
73.9645	67.0086	-6.7719
74.9106	67.7177	-7.50542
75.9738	67.8513	-7.50542
77.0193	67.6211	-7.50542
78.3092	68.3552	-7.50542
79.4223	67.8972	-7.50542
80.5707	67.8959	-7.50542
81.7211	67.8959	-7.50542
82.8716	67.8959	-7.50542
84.022	67.8959	-7.50542
85.1724	67.8959	-7.50542
86.3228	67.8959	-7.50542
87.4733	67.8959	-6.3086
88.6237	67.8959	-6.3086
89.7741	67.8959	-6.3086
90.9245	67.8959	-6.3086
92.075	67.8959	6.67837
93.2254	67.8959	6.67837
94.3758	67.8959	-8.47119
95.5262	67.8959	-8.47119
96.6766	67.8959	-8.47119
97.8271	67.8959	-8.47119
98.9775	67.8959	-8.47119
100.128	67.8959	-8.47119
101.278	67.8959	-8.47119
102.429	67.8959	-8.47119
103.579	67.8959	-8.47119
104.73	67.8959	-8.47119
105.88	67.8959	-8.47119
107.03	67.8959	-8.47119
108.181	67.8959	-8.47119
109.331	67.8959	-8.47119
110.482	67.8959	-8.47119
111.632	67.8959	-8.47119
112.783	67.8959	-8.47119
113.933	67.8959	-8.47119
115.083	67.8959	-8.47119
116.234	67.8959	-8.47119
117.384	67.8959	-6.94114
118.535	67.8959	-6.94114
119.685	67.8959	-6.94114
120.836	67.8959	-6.94114
121.986	67.8959	-6.94114
123.136	67.8959	-5.20717
124.287	67.8959	-6.94114
125.437	67.8959	-8.47119
126.588	67.8959	-8.47119
127.738	67.8959	-8.47119
128.888	67.8959	-6.94114
130.039	67.8959	-8.47119
131.189	67.8959	-5.20717
132.34	67.8959	-5.20717
133.49	67.8959	-5.20717
134.641	67.8959	-5.20717
135.791	67.8959	-5.20717
136.941	67.8959	-5.20717
138.092	67.8959	-6.94114
139.242	67.8959	-6.94114
140.393	67.8959	-5.20717
141.543	67.8959	-5.20717
142.694	67.8959	-5.20717
143.844	67.8959	-6.94114
144.994	67.8959	-6.94114
146.145	67.8959	-8.47119
147.295	67.8959	-8.47119
148.446	67.8959	-6.94114
149.596	67.8959	-6.94114
150.747	67.8959	-8.47119
151.897	67.8959	-8.47119
153.047	67.8959	-8.47119
154.198	67.8959	-8.47119
155.348	67.8959	-8.47119
156.499	67.8959	-8.47119
157.649	67.8959	-8.47119
158.799	67.8959	-8.47119
159.95	67.8959	-8.47119
161.095	67.8703	-8.47119
162.251	67.8959	-8.47119
163.401	67.8959	-8.47119
164.552	67.8959	-8.47119
165.702	67.8959	-8.47119
166.852	67.8959	-8.47119
168.003	67.8959	-8.47119
169.141	67.8668	-8.47119
170.312	67.7949	-8.47119
171.455	67.8941	-8.47119
172.605	67.8959	-8.47119
173.755	67.8959	-8.47119
174.905	67.8959	-7.50542
176.056	67.8959	-7.50542
177.206	67.8959	-7.50542
178.357	67.8959	-6.3086
179.463	67.8882	-6.3086
-179.568	66.128	-6.7719
-178.215	66.1516	-6.7719
-177.133	66.1532	-6.7719
-175.917	65.9746	-6.7719
-174.839	65.6796	-6.7719
-173.659	65.6758	-6.7719
-172.571	65.8989	-6.7719
-171.413	66.1134	-6.7719
-170.461	66.0516	14.0542
60.1047	64.8346	-6.7719
61.1452	64.9402	-3.45641
62.1921	65.2036	-3.45641
63.3529	65.5046	-3.45641
64.472	65.6847	-3.45641
65.6152	65.7072	-3.45641
66.7657	65.7072	-3.45641
67.9161	65.7072	-3.45641
69.049	65.6581	-3.45641
70.2081	65.5227	-3.45641
71.3602	65.4976	-3.45641
72.549	65.5902	-3.45641
73.6682	65.7072	-3.45641
74.8186	65.7072	-3.45641
75.969	65.7072	-7.50542
77.1195	65.7072	-7.50542
78.2699	65.7072	-7.50542
79.4203	65.7072	-7.50542
80.5707	65.7072	-7.50542
81.7211	65.7072	-7.50542
82.8716	65.7072	-7.50542
84.022	65.7072	-7.50542
85.1724	65.7072	-7.50542
86.3228	65.7072	-7.50542
87.4733	65.7072	-7.50542
88.6237	65.7072	-7.50542
89.7741	65.7072	-7.50542
90.9245	65.7072	-7.50542
92.075	65.7072	-7.50542
93.2254	65.7072	-8.47119
94.3758	65.7072	-8.47119
95.5262	65.7072	-8.47119
96.6766	65.7072	-8.47119
97.8271	65.7072	-8.47119
98.9775	65.7072	-8.47119
100.128	65.7072	-8.47119
101.278	65.7072	-8.47119
102.429	65.7072	-8.47119
103.579	65.7072	-8.47119
104.73	65.7072	-6.33557
105.88	65.7072	-6.33557
107.03	65.7072	-6.33557
108.181	65.7072	-6.33557
109.331	65.7072	-8.47119
110.482	65.7072	-6.33557
111.632	65.7072	-6.33557
112.783	65.7072	-6.33557
113.933	65.7072	-6.33557
115.083	65.7072	-6.33557
116.234	65.7072	-6.33557
117.384	65.7072	-6.33557
118.535	65.7072	-5.20717
119.685	65.7072	-5.20717
120.836	65.7072	-5.20717
121.986	65.7072	-5.20717
123.136	65.7072	-5.20717
124.287	65.7072	-5.20717
125.437	65.7072	-5.20717
126.588	65.7072	-5.20717
127.738	65.7072	-6.94114
128.888	65.7072	-6.94114
130.039	65.7072	-5.20717
131.189	65.7072	-5.20717
132.34	65.7072	-5.20717
133.49	65.7072	-5.20717
134.641	65.7072	-5.20717
135.791	65.7072	-5.20717
136.941	65.7072	-5.20717
138.092	65.7072	-5.20717
139.242	65.7072	-5.20717
140.393	65.7072	-6.94114
141.543	65.7072	-5.20717
142.694	65.7072	-5.20717
143.844	65.7072	-5.20717
144.994	65.7072	-6.94114
146.145	65.7072	-8.47119
147.295	65.7072	-6.33557
148.446	65.7072	-6.33557
149.596	65.7072	-6.33557
150.747	65.7072	-6.33557
151.897	65.7072	-5.20717
153.047	65.7072	-6.94114
154.198	65.7072	-6.94114
155.348	65.7072	-6.94114
156.499	65.7072	-8.47119
157.649	65.7072	-8.47119
158.799	65.7072	-8.47119
159.95	65.7072	-8.47119
161.1	65.7072	-8.47119
162.251	65.7072	-8.47119
163.401	65.7072	-8.47119
164.552	65.7072	-8.47119
165.702	65.7072	-8.47119
166.852	65.7072	-8.47119
168.003	65.7072	-8.47119
169.153	65.7072	-7.50542
170.304	65.7072	-7.50542
171.454	65.7072	-7.50542
172.605	65.7072	-7.50542
173.755	65.7072	-7.50542
174.904	65.7146	-7.50542
176.049	65.8054	-7.50542
177.229	65.842	-7.50542
178.357	65.7172	-6.7719
179.449	65.8109	-6.7719
-174.31	64.641	11.3417
-173.591	64.5064	11.3417
-172.809	64.4889	11.3417
59.2635	63.0499	-3.45641
59.9581	63.625	-3.45641
61.0135	63.6903	-3.45641
62.164	63.6903	-3.45641
63.3144	63.6903	-3.45641
64.4648	63.6903	-3.45641
65.6152	63.6903	-3.45641
66.7657	63.6903	-3.45641
67.9161	63.6903	-3.45641
69.0665	63.6903	-3.45641
70.2169	63.6903	-3.45641
71.3673	63.6903	-3.45641
72.5178	63.6903	-3.45641
73.6682	63.6903	-3.45641
74.8186	63.6903	-3.45641
75.969	63.6903	-3.45641
77.1195	63.6903	-3.45641
78.2699	63.6903	-3.45641
79.4203	63.6903	-3.45641
80.5707	63.6903	-3.45641
81.7211	63.6903	-3.45641
82.8716	63.6903	-3.45641
84.022	63.6903	-3.45641
85.1724	63.6903	-3.45641
86.3228	63.6903	-3.45641
87.4733	63.6903	-3.45641
88.6237	63.6903	-7.50542
89.7741	63.6903	-7.50542
90.9245	63.6903	-7.50542
92.075	63.6903	-7.50542
93.2254	63.6903	-7.50542
94.3758	63.6903	-7.50542
95.5262	63.6903	-7.50542
96.6766	63.6903	-8.47119
97.8271	63.6903	-8.47119
98.9775	63.6903	-8.47119
100.128	63.6903	-8.47119
101.278	63.6903	-6.33557
102.429	63.6903	-6.33557
103.579	63.6903	-6.33557
104.73	63.6903	-6.33557
105.88	63.6903	-6.33557
107.03	63.6903	-6.33557
108.181	63.6903	-6.33557
109.331	63.6903	-6.33557
110.482	63.6903	-6.33557
111.632	63.6903	-6.33557
112.783	63.6903	-6.33557
113.933	63.6903	-6.33557
115.083	63.6903	-6.33557
116.234	63.6903	-6.33557
117.384	63.6903	-6.33557
118.535	63.6903	-6.33557
119.685	63.6903	-6.33557
120.836	63.6903	-6.33557
121.986	63.6903	-6.33557
123.136	63.6903	-6.33557
124.287	63.6903	-5.20717
125.437	63.6903	-5.20717
126.588	63.6903	-5.20717
127.738	63.6903	-5.20717
128.888	63.6903	-5.20717
130.039	63.6903	-5.20717
131.189	63.6903	-5.20717
132.34	63.6903	-5.20717
133.49	63.6903	-5.20717
134.641	63.6903	-5.20717
135.791	63.6903	-5.20717
136.941	63.6903	-5.20717
138.092	63.6903	-5.20717
139.242	63.6903	-5.20717
140.393	63.6903	-5.20717
141.543	63.6903	-5.20717
142.694	63.6903	-5.20717
143.844	63.6903	-5.20717
144.994	63.6903	-5.20717
146.145	63.6903	-8.47119
147.295	63.6903	-8.47119
148.446	63.6903	-6.33557
149.596	63.6903	-8.47119
150.747	63.6903	-8.47119
151.897	63.6903	-8.47119
153.047	63.6903	-6.94114
154.198	63.6903	-8.47119
155.348	63.6903	-8.47119
156.499	63.6903	-8.47119
157.649	63.6903	-8.47119
158.799	63.6903	-8.47119
159.95	63.6903	-8.47119
161.1	63.6903	-7.50542
162.251	63.6903	-7.50542
163.401	63.6903	-7.50542
164.552	63.6903	-7.50542
165.702	63.6903	-7.50542
166.852	63.6903	-7.50542
168.003	63.6903	-7.50542
169.153	63.6903	-7.50542
170.304	63.6903	-7.50542
171.454	63.6903	-7.50542
172.605	63.6903	-7.50542
173.755	63.6903	-7.50542
174.905	63.6903	-3.45641
176.055	63.6864	-6.7719
177.187	63.6509	-6.7719
178.283	63.4092	-6.7719
179.175	62.9628	11.3417
59.2749	61.2595	-3.45641
59.9263	61.7781	-3.45641
61.0135	61.8079	-1.53042
62.164	61.8079	-3.45641
63.3144	61.8079	-3.45641
64.4648	61.8079	-3.45641
65.6152	61.8079	-3.45641
66.7657	61.8079	-3.45641
67.9161	61.8079	-3.45641
69.0665	61.8079	-3.45641
70.2169	61.8079	-3.45641
71.3673	61.8079	-3.45641
72.5178	61.8079	-3.45641
73.6682	61.8079	-3.45641
74.8186	61.8079	-3.45641
75.969	61.8079	-3.45641
77.1195	61.8079	-3.45641
78.2699	61.8079	-3.45641
79.4203	61.8079	-3.45641
80.5707	61.8079	-3.45641
81.7211	61.8079	-3.45641
82.8716	61.8079	-3.45641
84.022	61.8079	-3.45641
85.1724	61.8079	-3.45641
86.3228	61.8079	-3.45641
87.4733	61.8079	-3.45641
88.6237	61.8079	-3.45641
89.7741	61.8079	-3.45641
90.9245	61.8079	-3.45641
92.075	61.8079	-7.50542
93.2254	61.8079	-7.50542
94.3758	61.8079	-7.50542
95.5262	61.8079	-7.50542
96.6766	61.8079	-7.50542
97.8271	61.8079	-7.50542
98.9775	61.8079	-7.29815
100.128	61.8079	-7.29815
101.278	61.8079	-7.29815
102.429	61.8079	-7.29815
103.579	61.8079	-7.29815
104.73	61.8079	-7.29815
105.88	61.8079	-7.29815
107.03	61.8079	-7.29815
108.181	61.8079	-7.29815
109.331	61.8079	-6.33557
110.482	61.8079	-6.33557
111.632	61.8079	-6.33557
112.783	61.8079	-6.33557
113.933	61.8079	-6.33557
115.083	61.8079	-6.33557
116.234	61.8079	-6.33557
117.384	61.8079	-6.33557
118.535	61.8079	-6.33557
119.685	61.8079	-6.33557
120.836	61.8079	-6.33557
121.986	61.8079	-6.33557
123.136	61.8079	-6.33557
124.287	61.8079	-6.33557
125.437	61.8079	-6.33557
126.588	61.8079	-6.33557
127.738	61.8079	-6.33557
128.888	61.8079	-5.20717
130.039	61.8079	-5.20717
131.189	61.8079	-5.20717
132.34	61.8079	0.558577
133.49	61.8079	0.558577
134.641	61.8079	0.558577
135.791	61.8079	-5.20717
136.941	61.8079	-5.20717
138.092	61.8079	-6.33557
139.242	61.8079	-6.33557
140.393	61.8079	-8.47119
141.543	61.8079	-8.47119
142.694	61.8079	-8.47119
143.844	61.8079	-8.47119
144.994	61.8079	-8.47119
146.145	61.8079	-8.47119
147.295	61.8079	-8.47119
148.446	61.8079	-8.47119
149.596	61.8079	-8.47119
150.747	61.8079	-8.47119
151.897	61.8079	-8.47119
153.047	61.8079	-8.47119
154.198	61.8079	-8.47119
155.348	61.8079	-8.47119
156.446	61.9761	-7.50542
157.644	62.2386	-6.3086
158.785	62.2918	-6.3086
160.018	62.0035	-6.7719
161.077	61.8648	-6.7719
162.213	62.1168	-6.7719
163.119	62.2953	-3.45641
164.582	61.6342	-3.45641
165.705	61.8024	-3.45641
166.852	61.8079	-3.45641
168.003	61.8079	-3.45641
169.153	61.8079	-3.45641
170.304	61.8079	-6.7719
171.453	61.809	-6.7719
172.574	61.9626	-6.7719
173.719	62.1956	-6.7719
174.861	62.3311	-6.7719
175.985	62.4938	-8.38789
176.829	62.6152	-8.38789
178.442	62.5865	11.3417
179.181	62.5713	11.3417
58.9587	59.6542	-1.53042
59.8767	60.0153	-1.53042
61.0135	60.0342	2.92585
62.164	60.0342	2.92585
63.3144	60.0342	2.92585
64.4648	60.0342	2.92585
65.6152	60.0342	2.92585
66.7657	60.0342	-1.53042
67.9161	60.0342	-1.53042
69.0665	60.0342	-3.45641
70.2169	60.0342	-3.45641
71.3673	60.0342	-3.45641
72.5178	60.0342	-3.45641
73.6682	60.0342	-3.45641
74.8186	60.0342	-3.45641
75.969	60.0342	-3.45641
77.1195	60.0342	-3.45641
78.2699	60.0342	0.949883
79.4203	60.0342	-3.45641
80.5707	60.0342	-3.45641
81.7211	60.0342	-3.45641
82.8716	60.0342	-3.45641
84.022	60.0342	-3.45641
85.1724	60.0342	-3.45641
86.3228	60.0342	-3.45641
87.4733	60.0342	-3.45641
88.6237	60.0342	-3.45641
89.7741	60.0342	-3.45641
90.9245	60.0342	-3.45641
92.075	60.0342	-3.45641
93.2254	60.0342	-7.50542
94.3758	60.0342	-7.50542
95.5262	60.0342	-7.50542
96.6766	60.0342	-7.50542
97.8271	60.0342	-7.29815
98.9775	60.0342	-7.29815
100.128	60.0342	-7.29815
101.278	60.0342	-7.29815
102.429	60.0342	-7.29815
103.579	60.0342	-7.29815
104.73	60.0342	-7.29815
105.88	60.0342	-7.29815
107.03	60.0342	-7.29815
108.181	60.0342	-7.29815
109.331	60.0342	-7.29815
110.482	60.0342	-7.29815
111.632	60.0342	-7.29815
112.783	60.0342	-7.29815
113.933	60.0342	-7.50542
115.083	60.0342	-7.29815
116.234	60.0342	-7.29815
117.384	60.0342	-7.29815
118.535	60.0342	-7.29815
119.685	60.0342	-7.29815
120.836	60.0342	-6.33557
121.986	60.0342	-6.33557
123.136	60.0342	-6.33557
124.287	60.0342	-6.33557
125.437	60.0342	-6.33557
126.588	60.0342	-6.33557
127.738	60.0342	-6.33557
128.888	60.0342	-6.33557
130.039	60.0342	-6.33557
131.189	60.0342	-6.33557
132.34	60.0342	-5.20717
133.49	60.0342	-5.20717
134.641	60.0342	-5.20717
135.791	60.0342	-5.20717
136.941	60.0342	-5.20717
138.092	60.0342	-6.33557
139.242	60.0342	-6.33557
140.393	60.0342	-7.50542
141.543	60.0342	-7.50542
142.68	60.0754	-7.50542
143.84	60.1405	-7.50542
144.992	60.1443	-3.45641
146.14	60.1058	-3.45641
147.301	60.1083	-3.45641
148.449	60.1263	-6.7719
149.59	60.2996	-7.50542
150.751	60.2276	-7.50542
151.924	60.1085	-7.50542
153.044	60.0413	-7.50542
154.141	60.0893	-6.7719
155.218	60.6837	-6.7719
160.336	59.2851	-8.38789
161.2	59.5132	-6.7719
162.29	59.8334	-6.7719
163.321	60.1875	-6.7719
164.568	60.4239	-8.38789
165.632	60.5775	-8.38789
166.776	60.5151	-8.38789
167.95	60.7079	-8.38789
169.193	60.7102	-8.38789
170.254	60.5046	-8.38789
171.244	60.7526	11.3417
172.048	60.8815	11.3417
58.0569	57.555	-1.53042
58.9265	57.8504	-1.53042
59.8734	58.3467	-1.53042
61.0135	58.3508	2.92585
62.164	58.3508	2.92585
63.3144	58.3508	2.92585
64.4648	58.3508	2.92585
65.6152	58.3508	2.92585
66.7657	58.3508	2.92585
67.9161	58.3508	2.92585
69.0665	58.3508	2.92585
70.2169	58.3508	2.92585
71.3673	58.3508	2.92585
72.5178	58.3508	2.92585
73.6682	58.3508	2.92585
74.8186	58.3508	-1.53042
75.969	58.3508	-1.53042
77.1195	58.3508	0.949883
78.2699	58.3508	0.949883
79.4203	58.3508	0.949883
80.5707	58.3508	0.949883
81.7211	58.3508	0.949883
82.8716	58.3508	0.949883
84.022	58.3508	-3.45641
85.1724	58.3508	-3.45641
86.3228	58.3508	-3.45641
87.4733	58.3508	-3.45641
88.6237	58.3508	-3.45641
89.7741	58.3508	-3.45641
90.9245	58.3508	-3.45641
92.075	58.3508	-3.45641
93.2254	58.3508	0.949883
94.3758	58.3508	0.949883
95.5262	58.3508	0.949883
96.6766	58.3508	0.949883
97.8271	58.3508	0.949883
98.9775	58.3508	0.949883
100.128	58.3508	-7.29815
101.278	58.3508	-7.29815
102.429	58.3508	-7.29815
103.579	58.3508	-7.29815
104.73	58.3508	-7.29815
105.88	58.3508	-7.29815
107.03	58.3508	-7.29815
108.181	58.3508	-7.29815
109.331	58.3508	-7.29815
110.482	58.3508	-7.29815
111.632	58.3508	-7.50542
112.783	58.3508	-7.50542
113.933	58.3508	-7.50542
115.083	58.3508	-7.29815
116.234	58.3508	-7.29815
117.384	58.3508	-7.29815
118.535	58.3508	-7.29815
119.685	58.3508	-7.29815
120.836	58.3508	-7.29815
121.986	58.3508	-7.29815
123.136	58.3508	-7.29815
124.287	58.3508	-7.29815
125.437	58.3508	-7.50542
126.588	58.3508	-7.29815
127.738	58.3508	-7.29815
128.888	58.3508	-6.33557
130.039	58.3508	-6.33557
131.189	58.3508	-6.33557
132.34	58.3508	-6.33557
133.49	58.3508	-6.33557
134.641	58.3508	-6.33557
135.791	58.3508	-6.33557
136.941	58.3508	-6.33557
138.092	58.3508	-6.33557
139.242	58.3508	-7.50542
140.323	58.5169	-3.45641
141.422	58.8805	-3.45641
142.207	59.1318	-3.45641
146.004	59.1633	11.3417
151.239	59.0203	-8.38789
151.829	59.0286	-6.7719
152.802	59.072	-6.7719
154.079	59.1246	-8.38789
154.774	59.1717	11.3417
156.972	57.7028	-8.38789
157.729	57.73	-8.38789
158.87	57.9453	-1.53042
159.987	58.2925	-8.38789
161.1	58.3508	-6.7719
162.147	58.395	-8.38789
163.013	57.7062	0.445673
164.33	58.9803	0.445673
57.7842	56.6321	-1.53042
58.7113	56.8197	-1.53042
59.8633	56.7439	-1.53042
61.0135	56.7438	2.92585
62.164	56.7438	2.92585
63.3144	56.7438	2.92585
64.4648	56.7438	2.92585
65.6152	56.7438	2.92585
66.7657	56.7438	2.92585
67.9161	56.7438	2.92585
69.0665	56.7438	2.92585
70.2169	56.7438	2.92585
71.3673	56.7438	2.92585
72.5178	56.7438	2.92585
73.6682	56.7438	2.92585
74.8186	56.7438	2.92585
75.969	56.7438	2.92585
77.1195	56.7438	0.949883
78.2699	56.7438	0.949883
79.4203	56.7438	0.949883
80.5707	56.7438	0.949883
81.7211	56.7438	0.949883
82.8716	56.7438	0.949883
84.022	56.7438	0.949883
85.1724	56.7438	-1.53042
86.3228	56.7438	2.92585
87.4733	56.7438	2.92585
88.6237	56.7438	2.92585
89.7741	56.7438	2.92585
90.9245	56.7438	2.92585
92.075	56.7438	2.92585
93.2254	56.7438	0.949883
94.3758	56.7438	0.949883
95.5262	56.7438	0.949883
96.6766	56.7438	0.949883
97.8271	56.7438	0.949883
98.9775	56.7438	0.949883
100.128	56.7438	0.949883
101.278	56.7438	0.949883
102.429	56.7438	0.949883
103.579	56.7438	0.949883
104.73	56.7438	0.949883
105.88	56.7438	0.949883
107.03	56.7438	-7.29815
108.181	56.7438	-7.29815
109.331	56.7438	-7.50542
110.482	56.7438	-7.50542
111.632	56.7438	-7.29815
112.783	56.7438	-7.29815
113.933	56.7438	-7.29815
115.083	56.7438	-7.29815
116.234	56.7438	-7.29815
117.384	56.7438	-7.29815
118.535	56.7438	-7.29815
119.685	56.7438	-7.29815
120.836	56.7438	-7.29815
121.986	56.7438	-7.29815
123.136	56.7438	-7.29815
124.287	56.7438	-7.29815
125.437	56.7438	-7.29815
126.588	56.7438	-7.29815
127.738	56.7438	-7.29815
128.888	56.7438	-7.29815
130.039	56.7438	-6.33557
131.189	56.7438	-6.33557
132.34	56.7438	-6.33557
133.49	56.7438	-7.29815
134.641	56.7438	-7.29815
135.791	56.7438	-7.29815
136.938	56.7486	-7.50542
138.003	56.9738	-3.45641
139.049	57.3361	-6.7719
139.832	57.5182	-6.7719
155.836	56.1605	-8.38789
156.571	56.5253	-1.53042
157.649	56.7438	-1.53042
158.799	56.7438	-3.45641
159.95	56.7438	-6.7719
161.1	56.7438	-8.38789
162.193	56.837	-8.38789
163.056	56.3815	0.445673
57.693	54.9322	-1.53042
58.7455	54.8908	-1.53042
59.9092	55.2677	-1.53042
61.0135	55.2024	2.92585
62.164	55.2024	2.92585
63.3144	55.2024	2.92585
64.4648	55.2024	2.92585
65.6152	55.2024	2.92585
66.7657	55.2024	2.92585
67.9161	55.2024	2.92585
69.0665	55.2024	2.92585
70.2169	55.2024	2.92585
71.3673	55.2024	2.92585
72.5178	55.2024	2.92585
73.6682	55.2024	2.92585
74.8186	55.2024	0.949883
75.969	55.2024	0.949883
77.1195	55.2024	0.949883
78.2699	55.2024	0.949883
79.4203	55.2024	0.949883
80.5707	55.2024	0.949883
81.7211	55.2024	0.949883
82.8716	55.2024	2.92585
84.022	55.2024	2.92585
85.1724	55.2024	2.92585
86.3228	55.2024	2.92585
87.4733	55.2024	-1.53042
88.6237	55.2024	-1.53042
89.7741	55.2024	2.92585
90.9245	55.2024	2.92585
92.075	55.2024	2.92585
93.2254	55.2024	2.92585
94.3758	55.2024	2.92585
95.5262	55.2024	2.92585
96.6766	55.2024	2.92585
97.8271	55.2024	2.92585
98.9775	55.2024	0.949883
100.128	55.2024	0.949883
101.278	55.2024	0.949883
102.429	55.2024	0.949883
103.579	55.2024	0.949883
104.73	55.2024	0.949883
105.88	55.2024	0.949883
107.03	55.2024	0.949883
108.181	55.2024	0.949883
109.331	55.2024	-7.29815
110.482	55.2024	-7.29815
111.632	55.2024	-7.29815
112.783	55.2024	-7.29815
113.933	55.2024	3.07639
115.083	55.2024	3.07639
116.234	55.2024	3.07639
117.384	55.2024	3.07639
118.535	55.2024	-7.29815
119.685	55.2024	-7.29815
120.836	55.2024	3.07639
121.986	55.2024	3.07639
123.136	55.2024	-7.29815
124.287	55.2024	-7.29815
125.437	55.2024	-7.29815
126.588	55.2024	-7.29815
127.738	55.2024	-7.29815
128.888	55.2024	-7.29815
130.039	55.2024	-7.29815
131.189	55.2024	-7.29815
132.34	55.2024	-7.29815
133.49	55.2024	-7.29815
134.639	55.2036	-7.29815
135.729	55.561	-3.45641
136.696	55.8144	-6.7719
137.765	54.9368	-6.7719
155.765	55.2236	-5.52902
156.499	55.2024	-1.53042
157.649	55.2024	-6.7719
158.799	55.2024	-1.53042
159.95	55.2024	-8.38789
161.1	55.2431	11.3417
161.824	55.1295	0.445673
166.113	55.1815	-2.04894
166.459	54.8769	-2.04894
167.718	54.7137	-1.58533
57.9679	54.4261	-1.53042
59.0878	53.4978	2.92585
59.8904	53.6696	2.92585
61.0135	53.7181	2.92585
62.164	53.7181	2.92585
63.3144	53.7181	2.92585
64.4648	53.7181	6.67408
65.6152	53.7181	2.92585
66.7657	53.7181	2.92585
67.9161	53.7181	2.92585
69.0665	53.7181	2.92585
70.2169	53.7181	6.67408
71.3673	53.7181	6.67408
72.5178	53.7181	6.67408
73.6682	53.7181	2.92585
74.8186	53.7181	6.67408
75.969	53.7181	2.53296
77.1195	53.7181	2.53296
78.2699	53.7181	2.53296
79.4203	53.7181	2.92585
80.5707	53.7181	2.92585
81.7211	53.7181	2.92585
82.8716	53.7181	2.92585
84.022	53.7181	2.92585
85.1724	53.7181	2.92585
86.3228	53.7181	2.92585
87.4733	53.7181	-1.53042
88.6237	53.7181	-8.38789
89.7741	53.7181	2.92585
90.9245	53.7181	6.67408
92.075	53.7181	2.92585
93.2254	53.7181	-1.53042
94.3758	53.7181	-1.53042
95.5262	53.7181	0.949883
96.6766	53.7181	0.949883
97.8271	53.7181	0.949883
98.9775	53.7181	0.949883
100.128	53.7181	2.92585
101.278	53.7181	0.949883
102.429	53.7181	2.53296
103.579	53.7181	2.53296
104.73	53.7181	2.53296
105.88	53.7181	2.53296
107.03	53.7181	0.949883
108.181	53.7181	0.949883
109.331	53.7181	0.949883
110.482	53.7181	0.949883
111.632	53.7181	3.07639
112.783	53.7181	3.07639
113.933	53.7181	3.07639
115.083	53.7181	3.07639
116.234	53.7181	3.07639
117.384	53.7181	3.07639
118.535	53.7181	3.07639
119.685	53.7181	3.07639
120.836	53.7181	3.07639
121.986	53.7181	3.07639
123.136	53.7181	3.07639
124.287	53.7181	3.07639
125.437	53.7181	3.07639
126.588	53.7181	3.07639
127.738	53.7181	3.07639
128.888	53.7181	3.07639
130.039	53.7181	-7.29815
131.189	53.7181	-7.29815
132.34	53.7181	-7.29815
133.49	53.7181	-7.29815
134.641	53.7181	-7.50542
135.791	53.7181	-3.45641
136.9	53.6005	0.949883
138.128	53.3345	0.949883
139.255	53.6039	-3.45641
140.288	53.4504	-3.45641
141.163	53.1957	-8.38789
142.719	53.474	-8.38789
143.285	53.0648	-8.38789
155.853	54.2646	-5.52902
156.523	53.7389	-5.52902
157.649	53.7181	-8.38789
158.788	53.7481	0.445673
159.722	53.893	0.445673
160.536	54.4412	0.445673
50.9833	51.6479	2.92585
52.1455	51.648	2.92585
52.4157	51.6281	2.92585
59.0387	52.6895	2.92585
59.973	52.561	2.92585
61.0202	52.2957	6.67408
62.164	52.284	6.67408
63.3144	52.284	6.67408
64.4648	52.284	6.67408
65.6152	52.284	6.67408
66.7657	52.284	6.67408
67.9161	52.284	2.92585
69.0665	52.284	2.92585
70.2169	52.284	2.92585
71.3673	52.284	6.67408
72.5178	52.284	6.67408
73.6682	52.284	6.67408
74.8186	52.284	6.67408
75.969	52.284	6.67408
77.1195	52.284	6.67408
78.2699	52.284	6.67408
79.4203	52.284	6.67408
80.5707	52.284	6.67408
81.7211	52.284	2.92585
82.8716	52.284	2.92585
84.022	52.284	2.92585
85.1724	52.284	2.92585
86.3228	52.284	2.92585
87.4733	52.284	2.92585
88.6237	52.284	-1.53042
89.7741	52.284	2.92585
90.9245	52.284	0.949883
92.075	52.284	0.949883
93.2254	52.284	0.949883
94.3758	52.284	0.949883
95.5262	52.284	0.949883
96.6766	52.284	0.949883
97.8271	52.284	0.949883
98.9775	52.284	0.949883
100.128	52.284	0.949883
101.278	52.284	0.949883
102.429	52.284	2.92585
103.579	52.284	6.67408
104.73	52.284	0.949883
105.88	52.284	0.949883
107.03	52.284	2.53296
108.181	52.284	2.53296
109.331	52.284	2.53296
110.482	52.284	2.53296
111.632	52.284	2.53296
112.783	52.284	2.53296
113.933	52.284	2.53296
115.083	52.284	3.07639
116.234	52.284	3.07639
117.384	52.284	3.07639
118.535	52.284	3.07639
119.685	52.284	3.07639
120.836	52.284	3.07639
121.986	52.284	3.07639
123.136	52.284	3.07639
124.287	52.284	2.53296
125.437	52.284	2.53296
126.588	52.284	2.53296
127.738	52.284	2.53296
128.888	52.284	3.07639
130.039	52.284	3.07639
131.189	52.284	-7.29815
132.34	52.284	-7.29815
133.49	52.284	-7.29815
134.641	52.284	-7.50542
135.791	52.284	0.949883
136.941	52.284	0.949883
138.092	52.284	-7.29815
139.242	52.284	0.949883
140.391	52.2849	-3.45641
141.93	52.2405	-1.53042
142.667	52.2909	-1.53042
143.299	52.7319	-8.38789
156.698	52.3617	-5.52902
157.631	52.3085	0.445673
158.377	52.5656	0.445673
47.5697	50.3096	-1.23541
48.8262	50.4223	-1.23541
49.5892	50.6249	6.67408
50.6889	50.8524	6.67408
51.8188	50.8739	6.67408
52.9575	50.8508	6.67408
54.0022	50.6551	6.67408
55.1685	50.5053	6.67408
56.4805	50.5796	2.92585
57.5681	50.6133	2.92585
58.6216	50.5702	2.92585
59.9097	50.4523	6.67408
61.0769	50.5017	6.67408
62.1648	50.8941	6.67408
63.3144	50.8946	6.67408
64.4648	50.8946	6.67408
65.6152	50.8946	6.67408
66.7657	50.8946	6.67408
67.9161	50.8946	6.67408
69.0665	50.8946	6.67408
70.2169	50.8946	6.67408
71.3673	50.8946	6.67408
72.5178	50.8946	6.67408
73.6682	50.8946	6.67408
74.8186	50.8946	6.67408
75.969	50.8946	6.67408
77.1195	50.8946	6.67408
78.2699	50.8946	6.67408
79.4203	50.8946	6.67408
80.5707	50.8946	6.67408
81.7211	50.8946	2.92585
82.8716	50.8946	2.92585
84.022	50.8946	2.92585
85.1724	50.8946	2.92585
86.3228	50.8946	2.92585
87.4733	50.8946	2.92585
88.6237	50.8946	0.949883
89.7741	50.8946	0.949883
90.9245	50.8946	2.53296
92.075	50.8946	2.53296
93.2254	50.8946	2.53296
94.3758	50.8946	2.53296
95.5262	50.8946	2.53296
96.6766	50.8946	2.53296
97.8271	50.8946	2.53296
98.9775	50.8946	2.53296
100.128	50.8946	2.53296
101.278	50.8946	2.53296
102.429	50.8946	2.53296
103.579	50.8946	0.949883
104.73	50.8946	0.949883
105.88	50.8946	2.53296
107.03	50.8946	2.53296
108.181	50.8946	2.53296
109.331	50.8946	2.53296
110.482	50.8946	2.53296
111.632	50.8946	2.53296
112.783	50.8946	2.53296
113.933	50.8946	2.53296
115.083	50.8946	2.53296
116.234	50.8946	2.53296
117.384	50.8946	3.07639
118.535	50.8946	3.07639
119.685	50.8946	3.07639
120.836	50.8946	3.07639
121.986	50.8946	3.07639
123.136	50.8946	2.53296
124.287	50.8946	2.53296
125.437	50.8946	2.53296
126.588	50.8946	2.53296
127.738	50.8946	2.53296
128.888	50.8946	2.53296
130.039	50.8946	3.07639
131.189	50.8946	-7.29815
132.34	50.8946	-7.29815
133.49	50.8946	-7.29815
134.641	50.8946	-7.29815
135.791	50.8946	0.949883
136.941	50.8946	0.949883
138.092	50.8946	0.949883
139.242	50.8946	-3.45641
140.233	50.9562	-3.45641
142.091	50.611	-8.38789
142.709	50.8901	-8.38789
143.466	50.7515	-8.38789
155.662	50.3463	-1.58533
156.809	51.3322	-2.04894
157.284	51.4276	-0.393139
47.3675	49.4921	-1.23541
48.337	49.45	-1.23541
49.5093	49.5451	-1.23541
50.6597	49.5451	6.67408
51.8102	49.5451	6.67408
52.9606	49.5451	6.67408
54.111	49.5451	6.67408
55.2614	49.5451	6.67408
56.4118	49.5451	6.67408
57.5623	49.5451	6.67408
58.7127	49.5451	6.67408
59.8631	49.5451	6.67408
61.0135	49.5451	6.67408
62.164	49.5451	6.67408
63.3144	49.5451	6.67408
64.4648	49.5451	6.67408
65.6152	49.5451	6.67408
66.7657	49.5451	6.67408
67.9161	49.5451	6.67408
69.0665	49.5451	6.67408
70.2169	49.5451	6.67408
71.3673	49.5451	6.67408
72.5178	49.5451	6.67408
73.6682	49.5451	6.67408
74.8186	49.5451	6.67408
75.969	49.5451	6.67408
77.1195	49.5451	6.67408
78.2699	49.5451	6.67408
79.4203	49.5451	6.67408
80.5707	49.5451	6.67408
81.7211	49.5451	6.67408
82.8716	49.5451	2.92585
84.022	49.5451	2.92585
85.1724	49.5451	2.92585
86.3228	49.5451	2.92585
87.4733	49.5451	0.949883
88.6237	49.5451	2.53296
89.7741	49.5451	2.53296
90.9245	49.5451	2.53296
92.075	49.5451	2.45028
93.2254	49.5451	NA
94.3758	49.5451	3.07639
95.5262	49.5451	2.53296
96.6766	49.5451	2.53296
97.8271	49.5451	2.53296
98.9775	49.5451	2.53296
100.128	49.5451	2.53296
101.278	49.5451	2.53296
102.429	49.5451	2.53296
103.579	49.5451	2.53296
104.73	49.5451	2.53296
105.88	49.5451	2.45028
107.03	49.5451	2.53296
108.181	49.5451	2.53296
109.331	49.5451	2.53296
110.482	49.5451	2.53296
111.632	49.5451	2.53296
112.783	49.5451	2.53296
113.933	49.5451	2.45028
115.083	49.5451	2.45028
116.234	49.5451	2.45028
117.384	49.5451	2.45028
118.535	49.5451	2.45028
119.685	49.5451	2.53296
120.836	49.5451	2.53296
121.986	49.5451	2.53296
123.136	49.5451	2.53296
124.287	49.5451	2.53296
125.437	49.5451	2.53296
126.588	49.5451	2.53296
127.738	49.5451	2.53296
128.888	49.5451	2.53296
130.039	49.5451	2.53296
131.189	49.5451	0.949883
132.34	49.5451	0.949883
133.49	49.5451	0.949883
134.641	49.5451	0.949883
135.791	49.5451	0.949883
136.941	49.5451	0.949883
138.092	49.5451	0.949883
139.242	49.5451	-3.45641
140.145	49.5852	-1.53042
142.073	49.0868	-8.38789
142.673	49.5725	-8.38789
143.729	49.7013	-8.38789
144.547	48.9308	-8.38789
154.703	49.3887	-2.24197
155.407	50.1506	-2.24197
46.5885	48.4905	-1.23541
47.3076	48.3986	-1.23541
48.3805	48.2656	-1.23541
49.5093	48.2315	-1.23541
50.6597	48.2315	-1.23541
51.8102	48.2315	-1.23541
52.9606	48.2315	-1.23541
54.111	48.2315	6.67408
55.2614	48.2315	6.67408
56.4118	48.2315	6.67408
57.5623	48.2315	6.67408
58.7127	48.2315	6.67408
59.8631	48.2315	6.67408
61.0135	48.2315	6.67408
62.164	48.2315	6.67408
63.3144	48.2315	6.67408
64.4648	48.2315	6.67408
65.6152	48.2315	6.67408
66.7657	48.2315	6.67408
67.9161	48.2315	6.67408
69.0665	48.2315	6.67408
70.2169	48.2315	6.67408
71.3673	48.2315	6.67408
72.5178	48.2315	6.67408
73.6682	48.2315	6.67408
74.8186	48.2315	6.67408
75.969	48.2315	6.67408
77.1195	48.2315	6.67408
78.2699	48.2315	6.67408
79.4203	48.2315	6.67408
80.5707	48.2315	6.67408
81.7211	48.2315	6.67408
82.8716	48.2315	6.67408
84.022	48.2315	6.67408
85.1724	48.2315	6.67408
86.3228	48.2315	6.67408
87.4733	48.2315	6.67408
88.6237	48.2315	0.949883
89.7741	48.2315	2.53296
90.9245	48.2315	2.53296
92.075	48.2315	2.45028
93.2254	48.2315	2.45028
94.3758	48.2315	2.45028
95.5262	48.2315	2.45028
96.6766	48.2315	2.53296
97.8271	48.2315	2.53296
98.9775	48.2315	2.53296
100.128	48.2315	2.53296
101.278	48.2315	2.53296
102.429	48.2315	2.45028
103.579	48.2315	2.45028
104.73	48.2315	2.45028
105.88	48.2315	2.45028
107.03	48.2315	2.53296
108.181	48.2315	2.53296
109.331	48.2315	2.53296
110.482	48.2315	2.45028
111.632	48.2315	2.45028
112.783	48.2315	2.45028
113.933	48.2315	2.45028
115.083	48.2315	2.45028
116.234	48.2315	2.45028
117.384	48.2315	2.45028
118.535	48.2315	2.45028
119.685	48.2315	2.53296
120.836	48.2315	2.53296
121.986	48.2315	2.53296
123.136	48.2315	6.67408
124.287	48.2315	2.53296
125.437	48.2315	2.53296
126.588	48.2315	2.53296
127.738	48.2315	2.53296
128.888	48.2315	2.53296
130.039	48.2315	2.53296
131.189	48.2315	2.53296
132.34	48.2315	2.53296
133.49	48.2315	0.949883
134.641	48.2315	0.949883
135.791	48.2315	2.92585
136.941	48.2315	-3.45641
138.092	48.2315	-3.45641
139.18	48.3162	-1.53042
139.996	48.6071	-1.53042
142.017	48.6772	-5.52902
142.421	48.3205	-5.52902
144.661	48.7874	11.3417
154.087	48.8095	-1.58533
48.7348	47.3451	-1.23541
49.5214	46.9626	-1.23541
50.6597	46.9505	-1.23541
51.8102	46.9505	-1.23541
52.9606	46.9505	-1.23541
54.111	46.9505	1.94297
55.2614	46.9505	1.94297
56.4118	46.9505	1.94297
57.5623	46.9505	6.88292
58.7127	46.9505	6.67408
59.8631	46.9505	6.67408
61.0135	46.9505	6.67408
62.164	46.9505	6.88292
63.3144	46.9505	6.88292
64.4648	46.9505	6.88292
65.6152	46.9505	6.88292
66.7657	46.9505	6.88292
67.9161	46.9505	6.88292
69.0665	46.9505	6.88292
70.2169	46.9505	6.88292
71.3673	46.9505	6.67408
72.5178	46.9505	6.67408
73.6682	46.9505	6.67408
74.8186	46.9505	6.67408
75.969	46.9505	6.67408
77.1195	46.9505	6.67408
78.2699	46.9505	6.67408
79.4203	46.9505	6.67408
80.5707	46.9505	6.67408
81.7211	46.9505	6.67408
82.8716	46.9505	6.67408
84.022	46.9505	6.67408
85.1724	46.9505	6.67408
86.3228	46.9505	6.88292
87.4733	46.9505	6.88292
88.6237	46.9505	6.88292
89.7741	46.9505	2.53296
90.9245	46.9505	2.53296
92.075	46.9505	2.53296
93.2254	46.9505	2.45028
94.3758	46.9505	2.45028
95.5262	46.9505	2.45028
96.6766	46.9505	2.45028
97.8271	46.9505	2.53296
98.9775	46.9505	2.53296
100.128	46.9505	2.53296
101.278	46.9505	2.53296
102.429	46.9505	2.45028
103.579	46.9505	2.45028
104.73	46.9505	2.45028
105.88	46.9505	2.45028
107.03	46.9505	2.45028
108.181	46.9505	2.45028
109.331	46.9505	2.45028
110.482	46.9505	2.45028
111.632	46.9505	2.45028
112.783	46.9505	2.45028
113.933	46.9505	2.45028
115.083	46.9505	2.45028
116.234	46.9505	2.45028
117.384	46.9505	2.45028
118.535	46.9505	2.45028
119.685	46.9505	2.53296
120.836	46.9505	6.67408
121.986	46.9505	6.67408
123.136	46.9505	6.88292
124.287	46.9505	6.88292
125.437	46.9505	2.53296
126.588	46.9505	2.53296
127.738	46.9505	6.67408
128.888	46.9505	6.67408
130.039	46.9505	6.67408
131.189	46.9505	6.67408
132.34	46.9505	6.67408
133.49	46.9505	2.53296
134.641	46.9505	2.92585
135.791	46.9505	2.92585
136.941	46.9505	-3.45641
138.019	47.0142	-1.53042
138.835	47.4146	-1.53042
142.011	46.8354	-5.52902
142.558	47.0103	-5.52902
143.439	46.5479	0.445673
151.982	46.9411	-1.58533
49.704	45.6292	1.60207
50.6597	45.6991	1.60207
51.8102	45.6991	1.60207
52.9606	45.6991	-1.23541
54.111	45.6991	1.94297
55.2614	45.6991	1.94297
56.4118	45.6991	1.94297
57.5623	45.6991	1.94297
58.7127	45.6991	6.67408
59.8631	45.6991	2.92585
61.0135	45.6991	6.67408
62.164	45.6991	1.94297
63.3144	45.6991	1.94297
64.4648	45.6991	1.94297
65.6152	45.6991	1.94297
66.7657	45.6991	1.94297
67.9161	45.6991	1.94297
69.0665	45.6991	1.94297
70.2169	45.6991	1.94297
71.3673	45.6991	1.94297
72.5178	45.6991	6.88292
73.6682	45.6991	6.67408
74.8186	45.6991	6.88292
75.969	45.6991	6.88292
77.1195	45.6991	6.88292
78.2699	45.6991	1.94297
79.4203	45.6991	-1.23541
80.5707	45.6991	-1.23541
81.7211	45.6991	6.67408
82.8716	45.6991	6.67408
84.022	45.6991	6.88292
85.1724	45.6991	6.88292
86.3228	45.6991	2.66918
87.4733	45.6991	6.88292
88.6237	45.6991	6.88292
89.7741	45.6991	6.88292
90.9245	45.6991	2.45028
92.075	45.6991	2.45028
93.2254	45.6991	2.45028
94.3758	45.6991	2.45028
95.5262	45.6991	2.45028
96.6766	45.6991	2.45028
97.8271	45.6991	2.45028
98.9775	45.6991	2.45028
100.128	45.6991	6.88292
101.278	45.6991	2.45028
102.429	45.6991	6.88292
103.579	45.6991	6.88292
104.73	45.6991	2.74046
105.88	45.6991	2.45028
107.03	45.6991	2.45028
108.181	45.6991	2.74046
109.331	45.6991	2.74046
110.482	45.6991	2.74046
111.632	45.6991	2.45028
112.783	45.6991	2.45028
113.933	45.6991	2.45028
115.083	45.6991	2.45028
116.234	45.6991	2.45028
117.384	45.6991	2.45028
118.535	45.6991	2.45028
119.685	45.6991	6.67408
120.836	45.6991	6.88292
121.986	45.6991	6.88292
123.136	45.6991	6.88292
124.287	45.6991	6.88292
125.437	45.6991	6.88292
126.588	45.6991	6.67408
127.738	45.6991	6.67408
128.888	45.6991	6.67408
130.039	45.6991	6.67408
131.189	45.6991	6.67408
132.34	45.6991	6.67408
133.49	45.6991	2.92585
134.641	45.6991	2.92585
135.791	45.6991	2.92585
136.877	45.7861	-1.53042
137.738	46.0996	-1.53042
141.868	45.249	-0.393139
142.232	45.1793	-0.393139
143.462	46.218	0.445673
147.789	45.1347	-2.04894
148.336	45.304	-2.04894
149.861	45.8475	-2.04894
150.301	46.1099	-2.24197
48.8474	44.7081	4.9995
49.5234	44.4857	4.9995
50.6597	44.4748	0.837596
51.8102	44.4748	-1.23541
52.9606	44.4748	1.94297
54.111	44.4748	1.94297
55.2614	44.4748	1.94297
56.4118	44.4748	1.94297
57.5623	44.4748	1.94297
58.7127	44.4748	-1.23541
59.8631	44.4748	1.60207
61.0135	44.4748	-1.23541
62.164	44.4748	1.94297
63.3144	44.4748	1.94297
64.4648	44.4748	1.94297
65.6152	44.4748	1.94297
66.7657	44.4748	1.94297
67.9161	44.4748	1.94297
69.0665	44.4748	1.94297
70.2169	44.4748	1.94297
71.3673	44.4748	1.94297
72.5178	44.4748	1.94297
73.6682	44.4748	1.94297
74.8186	44.4748	1.94297
75.969	44.4748	1.94297
77.1195	44.4748	1.94297
78.2699	44.4748	-1.23541
79.4203	44.4748	1.60207
80.5707	44.4748	6.67408
81.7211	44.4748	6.67408
82.8716	44.4748	6.88292
84.022	44.4748	6.67408
85.1724	44.4748	6.88292
86.3228	44.4748	6.88292
87.4733	44.4748	6.88292
88.6237	44.4748	6.88292
89.7741	44.4748	6.88292
90.9245	44.4748	2.66918
92.075	44.4748	2.66918
93.2254	44.4748	2.66918
94.3758	44.4748	2.66918
95.5262	44.4748	2.66918
96.6766	44.4748	2.66918
97.8271	44.4748	2.66918
98.9775	44.4748	6.88292
100.128	44.4748	6.88292
101.278	44.4748	2.66918
102.429	44.4748	2.66918
103.579	44.4748	2.66918
104.73	44.4748	2.66918
105.88	44.4748	2.66918
107.03	44.4748	2.66918
108.181	44.4748	2.66918
109.331	44.4748	2.66918
110.482	44.4748	2.66918
111.632	44.4748	2.74046
112.783	44.4748	2.45028
113.933	44.4748	2.45028
115.083	44.4748	2.45028
116.234	44.4748	6.88292
117.384	44.4748	6.88292
118.535	44.4748	6.88292
119.685	44.4748	6.88292
120.836	44.4748	1.94297
121.986	44.4748	6.88292
123.136	44.4748	6.88292
124.287	44.4748	6.88292
125.437	44.4748	6.67408
126.588	44.4748	6.67408
127.738	44.4748	6.67408
128.888	44.4748	6.67408
130.039	44.4748	6.67408
131.189	44.4748	6.67408
132.34	44.4748	2.92585
133.49	44.4748	2.92585
134.641	44.4748	2.92585
135.678	44.6154	-1.53042
136.484	44.9656	-0.0293
141.912	44.4459	-0.393139
142.611	44.3714	0.581756
143.717	44.0368	0.581756
145.02	44.0276	-0.393139
146.052	44.2448	-0.393139
147.364	44.7913	-2.04894
147.926	45.039	-2.04894
40.5068	43.3454	-7.25713
41.4644	43.0261	-7.25713
42.5619	42.9284	-0.393139
43.4417	42.7804	0.581756
44.5549	42.7123	-5.52902
49.6916	43.3873	4.9995
50.6597	43.2753	0.837596
51.8102	43.2753	0.756892
52.9606	43.2753	-4.41255
54.111	43.2753	1.94297
55.2614	43.2753	1.94297
56.4118	43.2753	1.94297
57.5623	43.2753	1.94297
58.7127	43.2753	1.94297
59.8631	43.2753	1.94297
61.0135	43.2753	1.94297
62.164	43.2753	2.97982
63.3144	43.2753	2.97982
64.4648	43.2753	2.97982
65.6152	43.2753	2.97982
66.7657	43.2753	2.97982
67.9161	43.2753	5.98148
69.0665	43.2753	-4.41255
70.2169	43.2753	-4.41255
71.3673	43.2753	-4.41255
72.5178	43.2753	-4.41255
73.6682	43.2753	-4.41255
74.8186	43.2753	-1.23541
75.969	43.2753	-1.23541
77.1195	43.2753	1.60207
78.2699	43.2753	-1.23541
79.4203	43.2753	-1.23541
80.5707	43.2753	-1.23541
81.7211	43.2753	-1.23541
82.8716	43.2753	6.67408
84.022	43.2753	6.67408
85.1724	43.2753	2.92585
86.3228	43.2753	2.92585
87.4733	43.2753	6.67408
88.6237	43.2753	6.88292
89.7741	43.2753	6.88292
90.9245	43.2753	2.66918
92.075	43.2753	2.66918
93.2254	43.2753	6.88292
94.3758	43.2753	6.88292
95.5262	43.2753	2.66918
96.6766	43.2753	2.66918
97.8271	43.2753	2.66918
98.9775	43.2753	2.66918
100.128	43.2753	2.66918
101.278	43.2753	2.66918
102.429	43.2753	2.66918
103.579	43.2753	2.66918
104.73	43.2753	2.66918
105.88	43.2753	2.66918
107.03	43.2753	2.66918
108.181	43.2753	2.66918
109.331	43.2753	2.66918
110.482	43.2753	2.66918
111.632	43.2753	2.66918
112.783	43.2753	2.66918
113.933	43.2753	6.88292
115.083	43.2753	6.88292
116.234	43.2753	6.88292
117.384	43.2753	6.67408
118.535	43.2753	6.88292
119.685	43.2753	1.94297
120.836	43.2753	1.94297
121.986	43.2753	1.94297
123.136	43.2753	1.94297
124.287	43.2753	-1.23541
125.437	43.2753	6.67408
126.588	43.2753	6.67408
127.738	43.2753	2.92585
128.888	43.2753	6.67408
130.039	43.2753	6.67408
131.142	43.3241	1.60207
132.409	43.4246	1.60207
133.471	43.3339	-0.0293
134.547	43.5484	-0.0293
135.328	43.7882	-0.0293
140.627	42.9558	-0.393139
141.645	43.2049	0.581756
142.694	43.2753	0.581756
143.806	43.3355	0.581756
144.829	43.4054	0.581756
145.675	43.3383	-0.393139
146.795	43.8105	-0.393139
26.7879	41.7599	-3.69032
27.5431	41.7598	-3.69032
28.2278	41.5166	-3.5557
32.5144	41.6503	4.80412
33.4242	41.7435	-3.5557
34.5705	41.7482	-3.5557
35.5966	41.6108	-3.5557
41.8243	42.1472	-7.25713
42.6068	42.0987	-4.78079
43.7507	42.0829	4.9995
44.8973	42.0869	4.9995
45.946	41.8544	0.837596
46.8232	41.6377	4.9995
48.7238	41.7446	0.837596
49.5656	42.026	4.9995
50.6597	42.0987	4.9995
51.8102	42.0987	0.837596
52.9606	42.0987	-4.41255
54.111	42.0987	5.98148
55.2614	42.0987	-4.41255
56.4118	42.0987	5.98148
57.5623	42.0987	2.97982
58.7127	42.0987	5.98148
59.8631	42.0987	5.98148
61.0135	42.0987	5.98148
62.164	42.0987	5.98148
63.3144	42.0987	5.98148
64.4648	42.0987	5.98148
65.6152	42.0987	5.98148
66.7657	42.0987	5.98148
67.9161	42.0987	5.98148
69.0665	42.0987	-4.41255
70.2169	42.0987	0.756892
71.3673	42.0987	1.60207
72.5178	42.0987	1.60207
73.6682	42.0987	1.60207
74.8186	42.0987	1.60207
75.969	42.0987	-1.23541
77.1195	42.0987	1.60207
78.2699	42.0987	2.92585
79.4203	42.0987	2.92585
80.5707	42.0987	2.92585
81.7211	42.0987	6.67408
82.8716	42.0987	6.67408
84.022	42.0987	6.88292
85.1724	42.0987	6.88292
86.3228	42.0987	1.94297
87.4733	42.0987	2.97982
88.6237	42.0987	2.97982
89.7741	42.0987	1.58251
90.9245	42.0987	1.58251
92.075	42.0987	1.58251
93.2254	42.0987	2.97982
94.3758	42.0987	2.97982
95.5262	42.0987	2.66918
96.6766	42.0987	2.66918
97.8271	42.0987	2.66918
98.9775	42.0987	1.49128
100.128	42.0987	1.58251
101.278	42.0987	1.58251
102.429	42.0987	1.49128
103.579	42.0987	2.66918
104.73	42.0987	2.66918
105.88	42.0987	2.66918
107.03	42.0987	2.66918
108.181	42.0987	2.66918
109.331	42.0987	2.66918
110.482	42.0987	6.88292
111.632	42.0987	6.88292
112.783	42.0987	6.88292
113.933	42.0987	6.88292
115.083	42.0987	6.88292
116.234	42.0987	6.67408
117.384	42.0987	6.67408
118.535	42.0987	1.94297
119.685	42.0987	1.94297
120.836	42.0987	1.94297
121.986	42.0987	1.94297
123.136	42.0987	-1.23541
124.287	42.0987	-1.23541
125.437	42.0987	-1.23541
126.588	42.0987	1.60207
127.738	42.0987	1.60207
128.888	42.0987	2.92585
129.906	42.2619	1.60207
130.703	42.4741	1.60207
139.477	42.1482	-2.93373
140.346	42.1441	-2.93373
141.442	42.5744	-4.78079
142.787	42.4144	0.581756
143.38	42.4727	-4.78079
26.6815	40.9632	-3.69032
27.5748	41.1929	-3.69032
28.6046	41.1913	-3.5557
29.9619	40.7699	-3.5557
31.136	40.772	-3.5557
32.2583	40.9374	-3.69032
33.4034	40.9432	0.837596
34.5538	40.9432	0.837596
35.6968	40.9359	-3.69032
36.8305	40.8147	-3.69032
37.9734	40.6851	-3.5557
39.1704	40.7034	4.9995
40.3411	40.699	-4.78079
41.4935	40.893	4.9995
42.6068	40.9432	0.837596
43.7572	40.9432	0.837596
44.9076	40.9432	0.837596
46.058	40.9432	0.837596
47.1682	40.8891	0.837596
48.3824	40.9195	0.837596
49.5093	40.9432	0.837596
50.6597	40.9432	4.9995
51.8102	40.9432	0.837596
52.9606	40.9432	0.756892
54.111	40.9432	5.98148
55.2614	40.9432	5.98148
56.4118	40.9432	5.98148
57.5623	40.9432	5.98148
58.7127	40.9432	5.98148
59.8631	40.9432	5.98148
61.0135	40.9432	5.98148
62.164	40.9432	5.98148
63.3144	40.9432	5.98148
64.4648	40.9432	5.98148
65.6152	40.9432	5.98148
66.7657	40.9432	5.98148
67.9161	40.9432	5.98148
69.0665	40.9432	-1.42681
70.2169	40.9432	0.756892
71.3673	40.9432	0.756892
72.5178	40.9432	0.756892
73.6682	40.9432	0.837596
74.8186	40.9432	1.60207
75.969	40.9432	2.92585
77.1195	40.9432	2.92585
78.2699	40.9432	6.67408
79.4203	40.9432	1.94297
80.5707	40.9432	2.97982
81.7211	40.9432	2.97982
82.8716	40.9432	2.97982
84.022	40.9432	2.97982
85.1724	40.9432	2.97982
86.3228	40.9432	1.58251
87.4733	40.9432	1.58251
88.6237	40.9432	1.58251
89.7741	40.9432	1.58251
90.9245	40.9432	1.58251
92.075	40.9432	1.58251
93.2254	40.9432	1.58251
94.3758	40.9432	2.97982
95.5262	40.9432	2.97982
96.6766	40.9432	2.97982
97.8271	40.9432	2.97982
98.9775	40.9432	2.97982
100.128	40.9432	1.58251
101.278	40.9432	1.58251
102.429	40.9432	1.58251
103.579	40.9432	2.97982
104.73	40.9432	1.58251
105.88	40.9432	2.66918
107.03	40.9432	2.66918
108.181	40.9432	2.97982
109.331	40.9432	2.97982
110.482	40.9432	6.88292
111.632	40.9432	1.94297
112.783	40.9432	6.88292
113.933	40.9432	1.94297
115.083	40.9432	1.94297
116.234	40.9432	1.94297
117.384	40.9432	1.94297
118.535	40.9432	-1.23541
119.685	40.9432	-1.23541
120.754	41.0536	0.756892
122.059	41.0734	-1.23541
123.136	40.9432	-1.23541
124.287	40.9432	1.60207
125.437	40.9432	1.60207
126.588	40.9432	1.60207
127.738	40.9432	2.92585
128.848	40.9877	1.60207
129.598	41.1667	-0.0293
140.486	40.689	-2.93373
141.237	40.8091	-2.93373
25.8123	40.1582	2.31676
26.6781	39.8327	2.31676
27.6519	39.7961	-4.1897
28.8015	39.8067	-3.69032
29.9521	39.8074	-8.98042
31.1026	39.8074	-8.98042
32.253	39.8074	-8.98042
33.4034	39.8074	0.756892
34.5538	39.8074	0.756892
35.7042	39.8074	0.756892
36.8547	39.8074	0.756892
38.0051	39.8074	0.837596
39.1555	39.8074	0.837596
40.3059	39.8074	0.837596
41.4564	39.8074	1.60207
42.6068	39.8074	0.837596
43.7572	39.8074	-1.23541
44.9076	39.8074	0.756892
46.058	39.8074	0.837596
47.2085	39.8074	-8.98042
48.3589	39.8074	-8.98042
49.5093	39.8074	-3.69032
50.6597	39.8074	4.9995
51.8102	39.8074	-3.69032
[truncated: 11,313 more rows]

## Sheet: Fig6c_climate_space
PC1	PC2	Residuals_Amphibians
-5.369	-1.89	12.9846
-5.369	-1.178	-6.34599
-5.369	-0.466	-4.95179
-5.369	0.245	-1.60076
-4.727	-2.601	6.89535
-4.727	-1.89	9.30492
-4.727	-1.178	-8.20883
-4.727	-0.466	-6.42843
-4.085	-2.601	-6.04289
-4.085	-1.89	-6.62011
-4.085	-1.178	-7.74819
-4.085	-0.466	-7.12867
-4.085	0.245	-2.03128
-3.443	-3.313	34.0007
-3.443	-2.601	14.1604
-3.443	-1.89	-6.51383
-3.443	-1.178	-4.45625
-3.443	-0.466	-5.54963
-3.443	0.245	-3.19223
-3.443	0.957	-4.22811
-3.443	1.669	-3.03609
-2.801	-3.313	26.1013
-2.801	-2.601	11.5195
-2.801	-1.89	-6.65582
-2.801	-1.178	-5.34378
-2.801	-0.466	-3.0323
-2.801	0.245	-1.00508
-2.801	0.957	-1.95347
-2.801	1.669	-5.12805
-2.159	-2.601	-0.0622611
-2.159	-1.89	-5.8106
-2.159	-1.178	-1.79691
-2.159	-0.466	-0.0142117
-2.159	0.245	-3.71167
-2.159	0.957	-2.00375
-2.159	1.669	-4.79209
-2.159	2.38	-4.12647
-1.517	-4.025	-2.61354
-1.517	-3.313	-2.00671
-1.517	-2.601	-1.01025
-1.517	-1.89	-2.32243
-1.517	-1.178	-1.07749
-1.517	-0.466	0.357335
-1.517	0.245	-0.395663
-1.517	0.957	-1.28342
-1.517	1.669	3.15608
-1.517	2.38	-1.47889
-0.875	-4.736	-6.78912
-0.875	-4.025	-2.62233
-0.875	-3.313	-4.71153
-0.875	-2.601	-3.67388
-0.875	-1.89	-5.57829
-0.875	-1.178	-4.48689
-0.875	-0.466	-2.08582
-0.875	0.245	-4.77417
-0.875	0.957	8.61686
-0.875	1.669	6.87148
-0.875	2.38	-0.920627
-0.233	-4.025	-7.39564
-0.233	-3.313	-7.05886
-0.233	-2.601	-6.2781
-0.233	-1.89	1.46244
-0.233	-1.178	3.18863
-0.233	-0.466	1.88565
-0.233	0.245	2.55377
-0.233	0.957	1.87159
-0.233	1.669	0.58745
-0.233	2.38	7.33702
-0.233	3.092	-3.59247
0.409	-4.736	-13.1467
0.409	-4.025	-8.67415
0.409	-3.313	-8.62987
0.409	-2.601	-7.0015
0.409	-1.89	11.3957
0.409	-1.178	4.90639
0.409	-0.466	8.30053
0.409	0.245	1.80265
0.409	0.957	-3.52029
0.409	1.669	0.567621
0.409	2.38	6.97506
0.409	3.092	8.42898
0.409	3.804	-7.15816
0.409	4.515	-3.08751
0.409	5.227	-5.00538
1.051	-6.159	-11.8155
1.051	-5.448	-3.45401
1.051	-4.736	-11.4861
1.051	-4.025	-14.0427
1.051	-3.313	-9.14483
1.051	-2.601	-1.83354
1.051	-1.89	6.49684
1.051	-1.178	2.03843
1.051	-0.466	1.16017
1.051	0.245	2.07749
1.051	0.957	2.22868
1.051	1.669	5.26186
1.051	2.38	0.304415
1.051	3.092	3.12807
1.051	3.804	-5.95671
1.051	4.515	-4.8686
1.051	5.227	-3.32773
1.693	-5.448	-13.5314
1.693	-4.025	1.8147
1.693	-3.313	1.44309
1.693	-2.601	-7.54394
1.693	-1.89	9.76048
1.693	-1.178	0.0421054
1.693	-0.466	-0.384097
1.693	0.245	6.31842
1.693	0.957	12.2659
1.693	1.669	-4.6554
1.693	2.38	-8.12206
1.693	3.092	-7.19626
1.693	3.804	-2.8547
2.335	-4.025	10.4095
2.335	-3.313	-1.03021
2.335	-2.601	16.179
2.335	-1.89	3.85928
2.335	-1.178	-9.34577
2.335	-0.466	2.40458
2.335	0.245	-6.91643
2.335	0.957	-8.75319
2.335	1.669	4.01304
2.335	2.38	-4.56448
2.977	-4.025	-4.08521
2.977	-3.313	15.1171
2.977	-2.601	-1.32005
2.977	-1.89	1.3055
2.977	-1.178	-15.3068
2.977	-0.466	3.48707
2.977	0.245	-0.153699
3.618	-4.736	0.575439
3.618	-4.025	7.26024
3.618	-3.313	-2.88299
3.618	-2.601	-0.77433
3.618	-1.89	-12.559
3.618	-1.178	-11.8136
4.26	-5.448	5.967
4.26	-4.736	1.00337
4.26	-4.025	5.82628
4.26	-3.313	9.63699
4.26	-2.601	-4.05248
4.26	-1.89	-5.87658
4.26	-1.178	-11.9338
4.902	-6.871	-2.52369
4.902	-6.159	6.34995
4.902	-5.448	0.976963
4.902	-4.736	0.174404
4.902	-4.025	3.52453
4.902	-3.313	-0.888329
4.902	-2.601	-7.34519
4.902	-1.89	-7.47783
5.544	-7.583	5.58713
5.544	-6.871	-5.07047
5.544	-6.159	-2.59983
5.544	-5.448	11.9737
5.544	-4.736	0.80928
5.544	-4.025	0.282314
5.544	-3.313	-6.22068

## Sheet: Fig6c_map
Longitude	Latitude	Residuals_amphibians
76.322	79.5953	-6.04289
76.9692	79.541	-6.04289
79.5209	80.8835	-6.04289
80.1869	80.8938	-6.04289
90.1546	81.1514	-6.04289
90.8939	81.1445	-6.04289
92.1217	79.8821	6.89535
93.3014	80.5148	6.89535
94.3703	80.5856	6.89535
95.5203	80.7151	6.89535
96.6968	79.5405	6.89535
97.8563	79.3192	6.89535
98.9652	79.4174	NA
100.359	78.4275	-6.04289
101.339	78.693	6.89535
102.409	78.7672	6.89535
103.574	78.6813	6.89535
104.651	78.6255	6.89535
106.245	78.242	-6.04289
106.591	78.2976	-6.04289
79.3776	74.5909	-6.04289
81.9033	75.3588	-6.04289
82.8126	75.954	-6.04289
85.4597	74.763	-6.04289
86.3219	74.6577	-6.04289
87.5305	74.8157	-6.04289
88.6704	74.9367	-6.62011
89.7913	75.0334	-6.62011
90.9276	75.0867	9.30492
92.0844	75.1369	9.30492
93.2332	75.1862	9.30492
94.3791	75.3216	9.30492
95.5211	75.3278	9.30492
96.6773	75.2507	9.30492
97.8436	75.3065	9.30492
98.947	75.3514	9.30492
100.155	75.4854	9.30492
101.273	75.5081	9.30492
102.44	75.9953	9.30492
103.583	76.1019	9.30492
104.729	75.8164	9.30492
105.877	75.7942	9.30492
107.033	75.5226	9.30492
108.191	75.6058	9.30492
109.331	75.6341	9.30492
110.484	75.6391	9.30492
111.606	75.6598	9.30492
112.721	75.6335	9.30492
113.568	75.8244	6.89535
135.763	75.5635	-6.04289
137.296	75.406	6.89535
138.139	75.4518	6.89535
139.197	75.42	6.89535
140.357	75.31	6.89535
141.535	75.5098	6.89535
142.805	75.5463	6.89535
143.834	75.4395	6.89535
144.698	75.4522	-6.04289
146.462	75.3378	-6.04289
147.368	75.1887	-6.04289
148.416	75.0636	-6.04289
149.564	75.0176	-6.04289
150.445	75.0184	-6.04289
152.647	76.1585	-6.04289
68.3597	71.6722	-6.62011
69.1766	72.1578	-6.62011
70.2176	72.2413	-6.62011
71.3637	72.2421	-6.62011
72.3077	72.2774	-6.04289
73.8934	71.7407	-6.04289
74.9536	72.0703	14.1604
76.3481	71.8041	-6.04289
77.0509	71.7858	-6.04289
78.349	71.9721	-6.62011
79.3986	71.965	-6.62011
80.8656	73.0773	-6.62011
81.7334	72.9806	-6.62011
82.8834	72.7857	-6.62011
84.029	72.6524	9.30492
85.1746	72.6683	-6.62011
86.3204	72.6925	-6.62011
87.4936	73.0208	-6.62011
88.6237	73.0673	9.30492
89.7741	73.0673	9.30492
90.9245	73.0673	9.30492
92.075	73.0673	9.30492
93.2254	73.0673	9.30492
94.3758	73.0673	9.30492
95.5262	73.0673	9.30492
96.6766	73.0673	9.30492
97.8271	73.0673	9.30492
98.9775	73.0673	9.30492
100.128	73.0673	9.30492
101.278	73.0673	9.30492
102.429	73.0673	9.30492
103.579	73.0673	9.30492
104.729	73.0676	9.30492
105.838	73.8001	9.30492
107.031	72.3765	9.30492
108.192	72.4201	9.30492
109.339	72.5071	9.30492
110.484	72.7395	-8.20883
111.617	72.7099	-8.20883
112.775	72.6697	-8.20883
113.968	72.5296	-8.20883
115.091	72.6225	-8.20883
116.231	72.6308	-8.20883
117.382	72.5932	-8.20883
118.503	72.492	-8.20883
119.67	72.2922	9.30492
120.833	72.2735	9.30492
121.974	72.2558	9.30492
123.128	72.179	9.30492
124.271	72.1342	9.30492
125.445	73.0054	9.30492
126.488	71.8986	9.30492
127.686	73.1066	9.30492
128.863	72.2885	9.30492
129.502	72.2288	6.89535
132.589	71.7182	9.30492
132.981	71.6351	9.30492
135.87	74.0654	-6.04289
138.533	71.6828	9.30492
139.49	72.3237	9.30492
140.41	72.0407	9.30492
141.53	72.191	9.30492
142.692	72.1446	9.30492
143.83	72.1259	9.30492
144.965	71.9373	9.30492
146.284	71.7489	9.30492
147.321	71.9427	9.30492
148.426	71.946	9.30492
149.463	71.9842	9.30492
-179.411	71.2562	-6.04289
-178.356	71.2597	-6.04289
-177.596	71.207	-6.04289
64.9019	69.1224	-6.51383
65.3791	69.117	-6.51383
67.0758	70.5241	-6.51383
67.9598	70.4451	-6.62011
69.0665	70.3153	-6.62011
70.2169	70.3153	-6.62011
71.3642	70.3084	-6.62011
72.2884	70.1894	-6.62011
73.9855	69.7383	-6.62011
74.8163	70.3516	-6.62011
75.9698	70.2281	-6.62011
77.1223	70.1174	-6.62011
78.2587	70.0024	-6.62011
79.4232	70.311	-6.62011
80.5707	70.3153	-6.62011
81.709	70.3088	-6.62011
82.836	69.8601	-6.62011
84.0424	70.2984	-6.62011
85.1724	70.3153	-6.62011
86.3228	70.3153	-6.62011
87.4733	70.3153	-6.62011
88.6237	70.3153	-6.62011
89.7741	70.3153	-6.62011
90.9245	70.3153	-6.62011
92.075	70.3153	-6.62011
93.2254	70.3153	9.30492
94.3758	70.3153	-8.20883
95.5262	70.3153	-8.20883
96.6766	70.3153	-8.20883
97.8271	70.3153	-8.20883
98.9775	70.3153	-8.20883
100.128	70.3153	-8.20883
101.278	70.3153	-8.20883
102.429	70.3153	-8.20883
103.579	70.3153	-8.20883
104.73	70.3153	-8.20883
105.88	70.3153	-8.20883
107.03	70.3153	-8.20883
108.181	70.3153	-8.20883
109.331	70.3153	-8.20883
110.482	70.3153	-8.20883
111.632	70.3153	-8.20883
112.783	70.3153	-6.34599
113.933	70.3153	-8.20883
115.083	70.3153	-8.20883
116.234	70.3153	-8.20883
117.384	70.3153	-8.20883
118.535	70.3153	-8.20883
119.685	70.3153	-6.34599
120.836	70.3153	-6.34599
121.986	70.3153	-6.34599
123.136	70.3153	-6.34599
124.287	70.3153	-6.34599
125.437	70.3153	-8.20883
126.588	70.3153	-8.20883
127.741	70.3089	-8.20883
128.881	70.2984	-8.20883
130.017	70.057	-8.20883
131.195	69.9452	-8.20883
132.356	70.2725	-8.20883
133.48	70.2625	-6.34599
134.649	70.238	-6.34599
135.792	70.3102	-6.34599
136.93	70.2469	-6.34599
138.113	70.231	-8.20883
139.236	70.2717	-8.20883
140.395	70.3111	-8.20883
141.543	70.3153	-8.20883
142.694	70.3153	-8.20883
143.844	70.3153	-8.20883
144.994	70.3153	-8.20883
146.145	70.3153	-8.20883
147.295	70.3153	-8.20883
148.446	70.3153	-8.20883
149.591	70.3028	-8.20883
150.752	70.1872	-8.20883
151.867	70.0799	-8.20883
153.05	69.9458	-8.20883
154.206	69.9901	-8.20883
155.352	70.0451	-8.20883
156.498	70.0643	-8.20883
157.646	70.0479	-8.20883
158.789	69.9734	-8.20883
159.827	69.7165	-8.20883
160.759	69.3332	9.30492
162.286	69.3274	9.30492
163.407	69.3692	9.30492
164.522	69.3396	9.30492
165.684	69.3032	9.30492
166.875	69.2902	9.30492
167.876	69.3456	-6.62011
168.947	69.7606	-6.62011
170.649	69.7678	-6.62011
171.453	69.552	-6.62011
172.588	69.4896	-8.20883
173.759	69.4579	-8.20883
174.903	69.4464	-8.20883
176.032	69.4445	-6.62011
177.184	69.3291	-6.62011
178.312	69.2461	-6.62011
179.499	71.1533	-6.04289
-179.435	67.809	-6.62011
-178.294	67.6182	-6.62011
-177.14	67.4541	-6.62011
-176.002	67.3064	-6.62011
-175.136	67.0976	-6.62011
-173.653	66.9302	-6.51383
-172.513	66.8604	-6.51383
-171.778	66.842	-6.51383
64.7884	68.9495	-6.51383
65.7462	68.4949	-6.51383
66.7524	67.8111	-6.51383
67.8871	67.607	-4.45625
69.0971	67.8314	-4.45625
70.22	67.9056	-7.74819
71.3541	67.936	-7.74819
72.4455	68.1886	-6.51383
73.9645	67.0086	-6.51383
74.9106	67.7177	-7.74819
75.9738	67.8513	-7.74819
77.0193	67.6211	-7.74819
78.3092	68.3552	-7.74819
79.4223	67.8972	-7.74819
80.5707	67.8959	-7.74819
81.7211	67.8959	-7.74819
82.8716	67.8959	-7.74819
84.022	67.8959	-7.74819
85.1724	67.8959	-7.74819
86.3228	67.8959	-7.74819
87.4733	67.8959	-6.62011
88.6237	67.8959	-6.62011
89.7741	67.8959	-6.62011
90.9245	67.8959	-6.62011
92.075	67.8959	9.30492
93.2254	67.8959	9.30492
94.3758	67.8959	-8.20883
95.5262	67.8959	-8.20883
96.6766	67.8959	-8.20883
97.8271	67.8959	-8.20883
98.9775	67.8959	-8.20883
100.128	67.8959	-8.20883
101.278	67.8959	-8.20883
102.429	67.8959	-8.20883
103.579	67.8959	-8.20883
104.73	67.8959	-8.20883
105.88	67.8959	-8.20883
107.03	67.8959	-8.20883
108.181	67.8959	-8.20883
109.331	67.8959	-8.20883
110.482	67.8959	-8.20883
111.632	67.8959	-8.20883
112.783	67.8959	-8.20883
113.933	67.8959	-8.20883
115.083	67.8959	-8.20883
116.234	67.8959	-8.20883
117.384	67.8959	-6.34599
118.535	67.8959	-6.34599
119.685	67.8959	-6.34599
120.836	67.8959	-6.34599
121.986	67.8959	-6.34599
123.136	67.8959	-4.95179
124.287	67.8959	-6.34599
125.437	67.8959	-8.20883
126.588	67.8959	-8.20883
127.738	67.8959	-8.20883
128.888	67.8959	-6.34599
130.039	67.8959	-8.20883
131.189	67.8959	-4.95179
132.34	67.8959	-4.95179
133.49	67.8959	-4.95179
134.641	67.8959	-4.95179
135.791	67.8959	-4.95179
136.941	67.8959	-4.95179
138.092	67.8959	-6.34599
139.242	67.8959	-6.34599
140.393	67.8959	-4.95179
141.543	67.8959	-4.95179
142.694	67.8959	-4.95179
143.844	67.8959	-6.34599
144.994	67.8959	-6.34599
146.145	67.8959	-8.20883
147.295	67.8959	-8.20883
148.446	67.8959	-6.34599
149.596	67.8959	-6.34599
150.747	67.8959	-8.20883
151.897	67.8959	-8.20883
153.047	67.8959	-8.20883
154.198	67.8959	-8.20883
155.348	67.8959	-8.20883
156.499	67.8959	-8.20883
157.649	67.8959	-8.20883
158.799	67.8959	-8.20883
159.95	67.8959	-8.20883
161.095	67.8703	-8.20883
162.251	67.8959	-8.20883
163.401	67.8959	-8.20883
164.552	67.8959	-8.20883
165.702	67.8959	-8.20883
166.852	67.8959	-8.20883
168.003	67.8959	-8.20883
169.141	67.8668	-8.20883
170.312	67.7949	-8.20883
171.455	67.8941	-8.20883
172.605	67.8959	-8.20883
173.755	67.8959	-8.20883
174.905	67.8959	-7.74819
176.056	67.8959	-7.74819
177.206	67.8959	-7.74819
178.357	67.8959	-6.62011
179.463	67.8882	-6.62011
-179.568	66.128	-6.51383
-178.215	66.1516	-6.51383
-177.133	66.1532	-6.51383
-175.917	65.9746	-6.51383
-174.839	65.6796	-6.51383
-173.659	65.6758	-6.51383
-172.571	65.8989	-6.51383
-171.413	66.1134	-6.51383
-170.461	66.0516	14.1604
60.1047	64.8346	-6.51383
61.1452	64.9402	-4.45625
62.1921	65.2036	-4.45625
63.3529	65.5046	-4.45625
64.472	65.6847	-4.45625
65.6152	65.7072	-4.45625
66.7657	65.7072	-4.45625
67.9161	65.7072	-4.45625
69.049	65.6581	-4.45625
70.2081	65.5227	-4.45625
71.3602	65.4976	-4.45625
72.549	65.5902	-4.45625
73.6682	65.7072	-4.45625
74.8186	65.7072	-4.45625
75.969	65.7072	-7.74819
77.1195	65.7072	-7.74819
78.2699	65.7072	-7.74819
79.4203	65.7072	-7.74819
80.5707	65.7072	-7.74819
81.7211	65.7072	-7.74819
82.8716	65.7072	-7.74819
84.022	65.7072	-7.74819
85.1724	65.7072	-7.74819
86.3228	65.7072	-7.74819
87.4733	65.7072	-7.74819
88.6237	65.7072	-7.74819
89.7741	65.7072	-7.74819
90.9245	65.7072	-7.74819
92.075	65.7072	-7.74819
93.2254	65.7072	-8.20883
94.3758	65.7072	-8.20883
95.5262	65.7072	-8.20883
96.6766	65.7072	-8.20883
97.8271	65.7072	-8.20883
98.9775	65.7072	-8.20883
100.128	65.7072	-8.20883
101.278	65.7072	-8.20883
102.429	65.7072	-8.20883
103.579	65.7072	-8.20883
104.73	65.7072	-6.42843
105.88	65.7072	-6.42843
107.03	65.7072	-6.42843
108.181	65.7072	-6.42843
109.331	65.7072	-8.20883
110.482	65.7072	-6.42843
111.632	65.7072	-6.42843
112.783	65.7072	-6.42843
113.933	65.7072	-6.42843
115.083	65.7072	-6.42843
116.234	65.7072	-6.42843
117.384	65.7072	-6.42843
118.535	65.7072	-4.95179
119.685	65.7072	-4.95179
120.836	65.7072	-4.95179
121.986	65.7072	-4.95179
123.136	65.7072	-4.95179
124.287	65.7072	-4.95179
125.437	65.7072	-4.95179
126.588	65.7072	-4.95179
127.738	65.7072	-6.34599
128.888	65.7072	-6.34599
130.039	65.7072	-4.95179
131.189	65.7072	-4.95179
132.34	65.7072	-4.95179
133.49	65.7072	-4.95179
134.641	65.7072	-4.95179
135.791	65.7072	-4.95179
136.941	65.7072	-4.95179
138.092	65.7072	-4.95179
139.242	65.7072	-4.95179
140.393	65.7072	-6.34599
141.543	65.7072	-4.95179
142.694	65.7072	-4.95179
143.844	65.7072	-4.95179
144.994	65.7072	-6.34599
146.145	65.7072	-8.20883
147.295	65.7072	-6.42843
148.446	65.7072	-6.42843
149.596	65.7072	-6.42843
150.747	65.7072	-6.42843
151.897	65.7072	-4.95179
153.047	65.7072	-6.34599
154.198	65.7072	-6.34599
155.348	65.7072	-6.34599
156.499	65.7072	-8.20883
157.649	65.7072	-8.20883
158.799	65.7072	-8.20883
159.95	65.7072	-8.20883
161.1	65.7072	-8.20883
162.251	65.7072	-8.20883
163.401	65.7072	-8.20883
164.552	65.7072	-8.20883
165.702	65.7072	-8.20883
166.852	65.7072	-8.20883
168.003	65.7072	-8.20883
169.153	65.7072	-7.74819
170.304	65.7072	-7.74819
171.454	65.7072	-7.74819
172.605	65.7072	-7.74819
173.755	65.7072	-7.74819
174.904	65.7146	-7.74819
176.049	65.8054	-7.74819
177.229	65.842	-7.74819
178.357	65.7172	-6.51383
179.449	65.8109	-6.51383
-174.31	64.641	11.5195
-173.591	64.5064	11.5195
-172.809	64.4889	11.5195
59.2635	63.0499	-4.45625
59.9581	63.625	-4.45625
61.0135	63.6903	-4.45625
62.164	63.6903	-4.45625
63.3144	63.6903	-4.45625
64.4648	63.6903	-4.45625
65.6152	63.6903	-4.45625
66.7657	63.6903	-4.45625
67.9161	63.6903	-4.45625
69.0665	63.6903	-4.45625
70.2169	63.6903	-4.45625
71.3673	63.6903	-4.45625
72.5178	63.6903	-4.45625
73.6682	63.6903	-4.45625
74.8186	63.6903	-4.45625
75.969	63.6903	-4.45625
77.1195	63.6903	-4.45625
78.2699	63.6903	-4.45625
79.4203	63.6903	-4.45625
80.5707	63.6903	-4.45625
81.7211	63.6903	-4.45625
82.8716	63.6903	-4.45625
84.022	63.6903	-4.45625
85.1724	63.6903	-4.45625
86.3228	63.6903	-4.45625
87.4733	63.6903	-4.45625
88.6237	63.6903	-7.74819
89.7741	63.6903	-7.74819
90.9245	63.6903	-7.74819
92.075	63.6903	-7.74819
93.2254	63.6903	-7.74819
94.3758	63.6903	-7.74819
95.5262	63.6903	-7.74819
96.6766	63.6903	-8.20883
97.8271	63.6903	-8.20883
98.9775	63.6903	-8.20883
100.128	63.6903	-8.20883
101.278	63.6903	-6.42843
102.429	63.6903	-6.42843
103.579	63.6903	-6.42843
104.73	63.6903	-6.42843
105.88	63.6903	-6.42843
107.03	63.6903	-6.42843
108.181	63.6903	-6.42843
109.331	63.6903	-6.42843
110.482	63.6903	-6.42843
111.632	63.6903	-6.42843
112.783	63.6903	-6.42843
113.933	63.6903	-6.42843
115.083	63.6903	-6.42843
116.234	63.6903	-6.42843
117.384	63.6903	-6.42843
118.535	63.6903	-6.42843
119.685	63.6903	-6.42843
120.836	63.6903	-6.42843
121.986	63.6903	-6.42843
123.136	63.6903	-6.42843
124.287	63.6903	-4.95179
125.437	63.6903	-4.95179
126.588	63.6903	-4.95179
127.738	63.6903	-4.95179
128.888	63.6903	-4.95179
130.039	63.6903	-4.95179
131.189	63.6903	-4.95179
132.34	63.6903	-4.95179
133.49	63.6903	-4.95179
134.641	63.6903	-4.95179
135.791	63.6903	-4.95179
136.941	63.6903	-4.95179
138.092	63.6903	-4.95179
139.242	63.6903	-4.95179
140.393	63.6903	-4.95179
141.543	63.6903	-4.95179
142.694	63.6903	-4.95179
143.844	63.6903	-4.95179
144.994	63.6903	-4.95179
146.145	63.6903	-8.20883
147.295	63.6903	-8.20883
148.446	63.6903	-6.42843
149.596	63.6903	-8.20883
150.747	63.6903	-8.20883
151.897	63.6903	-8.20883
153.047	63.6903	-6.34599
154.198	63.6903	-8.20883
155.348	63.6903	-8.20883
156.499	63.6903	-8.20883
157.649	63.6903	-8.20883
158.799	63.6903	-8.20883
159.95	63.6903	-8.20883
161.1	63.6903	-7.74819
162.251	63.6903	-7.74819
163.401	63.6903	-7.74819
164.552	63.6903	-7.74819
165.702	63.6903	-7.74819
166.852	63.6903	-7.74819
168.003	63.6903	-7.74819
169.153	63.6903	-7.74819
170.304	63.6903	-7.74819
171.454	63.6903	-7.74819
172.605	63.6903	-7.74819
173.755	63.6903	-7.74819
174.905	63.6903	-4.45625
176.055	63.6864	-6.51383
177.187	63.6509	-6.51383
178.283	63.4092	-6.51383
179.175	62.9628	11.5195
59.2749	61.2595	-4.45625
59.9263	61.7781	-4.45625
61.0135	61.8079	-5.34378
62.164	61.8079	-4.45625
63.3144	61.8079	-4.45625
64.4648	61.8079	-4.45625
65.6152	61.8079	-4.45625
66.7657	61.8079	-4.45625
67.9161	61.8079	-4.45625
69.0665	61.8079	-4.45625
70.2169	61.8079	-4.45625
71.3673	61.8079	-4.45625
72.5178	61.8079	-4.45625
73.6682	61.8079	-4.45625
74.8186	61.8079	-4.45625
75.969	61.8079	-4.45625
77.1195	61.8079	-4.45625
78.2699	61.8079	-4.45625
79.4203	61.8079	-4.45625
80.5707	61.8079	-4.45625
81.7211	61.8079	-4.45625
82.8716	61.8079	-4.45625
84.022	61.8079	-4.45625
85.1724	61.8079	-4.45625
86.3228	61.8079	-4.45625
87.4733	61.8079	-4.45625
88.6237	61.8079	-4.45625
89.7741	61.8079	-4.45625
90.9245	61.8079	-4.45625
92.075	61.8079	-7.74819
93.2254	61.8079	-7.74819
94.3758	61.8079	-7.74819
95.5262	61.8079	-7.74819
96.6766	61.8079	-7.74819
97.8271	61.8079	-7.74819
98.9775	61.8079	-7.12867
100.128	61.8079	-7.12867
101.278	61.8079	-7.12867
102.429	61.8079	-7.12867
103.579	61.8079	-7.12867
104.73	61.8079	-7.12867
105.88	61.8079	-7.12867
107.03	61.8079	-7.12867
108.181	61.8079	-7.12867
109.331	61.8079	-6.42843
110.482	61.8079	-6.42843
111.632	61.8079	-6.42843
112.783	61.8079	-6.42843
113.933	61.8079	-6.42843
115.083	61.8079	-6.42843
116.234	61.8079	-6.42843
117.384	61.8079	-6.42843
118.535	61.8079	-6.42843
119.685	61.8079	-6.42843
120.836	61.8079	-6.42843
121.986	61.8079	-6.42843
123.136	61.8079	-6.42843
124.287	61.8079	-6.42843
125.437	61.8079	-6.42843
126.588	61.8079	-6.42843
127.738	61.8079	-6.42843
128.888	61.8079	-4.95179
130.039	61.8079	-4.95179
131.189	61.8079	-4.95179
132.34	61.8079	-1.60076
133.49	61.8079	-1.60076
134.641	61.8079	-1.60076
135.791	61.8079	-4.95179
136.941	61.8079	-4.95179
138.092	61.8079	-6.42843
139.242	61.8079	-6.42843
140.393	61.8079	-8.20883
141.543	61.8079	-8.20883
142.694	61.8079	-8.20883
143.844	61.8079	-8.20883
144.994	61.8079	-8.20883
146.145	61.8079	-8.20883
147.295	61.8079	-8.20883
148.446	61.8079	-8.20883
149.596	61.8079	-8.20883
150.747	61.8079	-8.20883
151.897	61.8079	-8.20883
153.047	61.8079	-8.20883
154.198	61.8079	-8.20883
155.348	61.8079	-8.20883
156.446	61.9761	-7.74819
157.644	62.2386	-6.62011
158.785	62.2918	-6.62011
160.018	62.0035	-6.51383
161.077	61.8648	-6.51383
162.213	62.1168	-6.51383
163.119	62.2953	-4.45625
164.582	61.6342	-4.45625
165.705	61.8024	-4.45625
166.852	61.8079	-4.45625
168.003	61.8079	-4.45625
169.153	61.8079	-4.45625
170.304	61.8079	-6.51383
171.453	61.809	-6.51383
172.574	61.9626	-6.51383
173.719	62.1956	-6.51383
174.861	62.3311	-6.51383
175.985	62.4938	-6.65582
176.829	62.6152	-6.65582
178.442	62.5865	11.5195
179.181	62.5713	11.5195
58.9587	59.6542	-5.34378
59.8767	60.0153	-5.34378
61.0135	60.0342	-3.0323
62.164	60.0342	-3.0323
63.3144	60.0342	-3.0323
64.4648	60.0342	-3.0323
65.6152	60.0342	-3.0323
66.7657	60.0342	-5.34378
67.9161	60.0342	-5.34378
69.0665	60.0342	-4.45625
70.2169	60.0342	-4.45625
71.3673	60.0342	-4.45625
72.5178	60.0342	-4.45625
73.6682	60.0342	-4.45625
74.8186	60.0342	-4.45625
75.969	60.0342	-4.45625
77.1195	60.0342	-4.45625
78.2699	60.0342	-5.54963
79.4203	60.0342	-4.45625
80.5707	60.0342	-4.45625
81.7211	60.0342	-4.45625
82.8716	60.0342	-4.45625
84.022	60.0342	-4.45625
85.1724	60.0342	-4.45625
86.3228	60.0342	-4.45625
87.4733	60.0342	-4.45625
88.6237	60.0342	-4.45625
89.7741	60.0342	-4.45625
90.9245	60.0342	-4.45625
92.075	60.0342	-4.45625
93.2254	60.0342	-7.74819
94.3758	60.0342	-7.74819
95.5262	60.0342	-7.74819
96.6766	60.0342	-7.74819
97.8271	60.0342	-7.12867
98.9775	60.0342	-7.12867
100.128	60.0342	-7.12867
101.278	60.0342	-7.12867
102.429	60.0342	-7.12867
103.579	60.0342	-7.12867
104.73	60.0342	-7.12867
105.88	60.0342	-7.12867
107.03	60.0342	-7.12867
108.181	60.0342	-7.12867
109.331	60.0342	-7.12867
110.482	60.0342	-7.12867
111.632	60.0342	-7.12867
112.783	60.0342	-7.12867
113.933	60.0342	-7.74819
115.083	60.0342	-7.12867
116.234	60.0342	-7.12867
117.384	60.0342	-7.12867
118.535	60.0342	-7.12867
119.685	60.0342	-7.12867
120.836	60.0342	-6.42843
121.986	60.0342	-6.42843
123.136	60.0342	-6.42843
124.287	60.0342	-6.42843
125.437	60.0342	-6.42843
126.588	60.0342	-6.42843
127.738	60.0342	-6.42843
128.888	60.0342	-6.42843
130.039	60.0342	-6.42843
131.189	60.0342	-6.42843
132.34	60.0342	-4.95179
133.49	60.0342	-4.95179
134.641	60.0342	-4.95179
135.791	60.0342	-4.95179
136.941	60.0342	-4.95179
138.092	60.0342	-6.42843
139.242	60.0342	-6.42843
140.393	60.0342	-7.74819
141.543	60.0342	-7.74819
142.68	60.0754	-7.74819
143.84	60.1405	-7.74819
144.992	60.1443	-4.45625
146.14	60.1058	-4.45625
147.301	60.1083	-4.45625
148.449	60.1263	-6.51383
149.59	60.2996	-7.74819
150.751	60.2276	-7.74819
151.924	60.1085	-7.74819
153.044	60.0413	-7.74819
154.141	60.0893	-6.51383
155.218	60.6837	-6.51383
160.336	59.2851	-6.65582
161.2	59.5132	-6.51383
162.29	59.8334	-6.51383
163.321	60.1875	-6.51383
164.568	60.4239	-6.65582
165.632	60.5775	-6.65582
166.776	60.5151	-6.65582
167.95	60.7079	-6.65582
169.193	60.7102	-6.65582
170.254	60.5046	-6.65582
171.244	60.7526	11.5195
172.048	60.8815	11.5195
58.0569	57.555	-5.34378
58.9265	57.8504	-5.34378
59.8734	58.3467	-5.34378
61.0135	58.3508	-3.0323
62.164	58.3508	-3.0323
63.3144	58.3508	-3.0323
64.4648	58.3508	-3.0323
65.6152	58.3508	-3.0323
66.7657	58.3508	-3.0323
67.9161	58.3508	-3.0323
69.0665	58.3508	-3.0323
70.2169	58.3508	-3.0323
71.3673	58.3508	-3.0323
72.5178	58.3508	-3.0323
73.6682	58.3508	-3.0323
74.8186	58.3508	-5.34378
75.969	58.3508	-5.34378
77.1195	58.3508	-5.54963
78.2699	58.3508	-5.54963
79.4203	58.3508	-5.54963
80.5707	58.3508	-5.54963
81.7211	58.3508	-5.54963
82.8716	58.3508	-5.54963
84.022	58.3508	-4.45625
85.1724	58.3508	-4.45625
86.3228	58.3508	-4.45625
87.4733	58.3508	-4.45625
88.6237	58.3508	-4.45625
89.7741	58.3508	-4.45625
90.9245	58.3508	-4.45625
92.075	58.3508	-4.45625
93.2254	58.3508	-5.54963
94.3758	58.3508	-5.54963
95.5262	58.3508	-5.54963
96.6766	58.3508	-5.54963
97.8271	58.3508	-5.54963
98.9775	58.3508	-5.54963
100.128	58.3508	-7.12867
101.278	58.3508	-7.12867
102.429	58.3508	-7.12867
103.579	58.3508	-7.12867
104.73	58.3508	-7.12867
105.88	58.3508	-7.12867
107.03	58.3508	-7.12867
108.181	58.3508	-7.12867
109.331	58.3508	-7.12867
110.482	58.3508	-7.12867
111.632	58.3508	-7.74819
112.783	58.3508	-7.74819
113.933	58.3508	-7.74819
115.083	58.3508	-7.12867
116.234	58.3508	-7.12867
117.384	58.3508	-7.12867
118.535	58.3508	-7.12867
119.685	58.3508	-7.12867
120.836	58.3508	-7.12867
121.986	58.3508	-7.12867
123.136	58.3508	-7.12867
124.287	58.3508	-7.12867
125.437	58.3508	-7.74819
126.588	58.3508	-7.12867
127.738	58.3508	-7.12867
128.888	58.3508	-6.42843
130.039	58.3508	-6.42843
131.189	58.3508	-6.42843
132.34	58.3508	-6.42843
133.49	58.3508	-6.42843
134.641	58.3508	-6.42843
135.791	58.3508	-6.42843
136.941	58.3508	-6.42843
138.092	58.3508	-6.42843
139.242	58.3508	-7.74819
140.323	58.5169	-4.45625
141.422	58.8805	-4.45625
142.207	59.1318	-4.45625
146.004	59.1633	11.5195
151.239	59.0203	-6.65582
151.829	59.0286	-6.51383
152.802	59.072	-6.51383
154.079	59.1246	-6.65582
154.774	59.1717	11.5195
156.972	57.7028	-6.65582
157.729	57.73	-6.65582
158.87	57.9453	-5.34378
159.987	58.2925	-6.65582
161.1	58.3508	-6.51383
162.147	58.395	-6.65582
163.013	57.7062	-0.0622611
164.33	58.9803	-0.0622611
57.7842	56.6321	-5.34378
58.7113	56.8197	-5.34378
59.8633	56.7439	-5.34378
61.0135	56.7438	-3.0323
62.164	56.7438	-3.0323
63.3144	56.7438	-3.0323
64.4648	56.7438	-3.0323
65.6152	56.7438	-3.0323
66.7657	56.7438	-3.0323
67.9161	56.7438	-3.0323
69.0665	56.7438	-3.0323
70.2169	56.7438	-3.0323
71.3673	56.7438	-3.0323
72.5178	56.7438	-3.0323
73.6682	56.7438	-3.0323
74.8186	56.7438	-3.0323
75.969	56.7438	-3.0323
77.1195	56.7438	-5.54963
78.2699	56.7438	-5.54963
79.4203	56.7438	-5.54963
80.5707	56.7438	-5.54963
81.7211	56.7438	-5.54963
82.8716	56.7438	-5.54963
84.022	56.7438	-5.54963
85.1724	56.7438	-5.34378
86.3228	56.7438	-3.0323
87.4733	56.7438	-3.0323
88.6237	56.7438	-3.0323
89.7741	56.7438	-3.0323
90.9245	56.7438	-3.0323
92.075	56.7438	-3.0323
93.2254	56.7438	-5.54963
94.3758	56.7438	-5.54963
95.5262	56.7438	-5.54963
96.6766	56.7438	-5.54963
97.8271	56.7438	-5.54963
98.9775	56.7438	-5.54963
100.128	56.7438	-5.54963
101.278	56.7438	-5.54963
102.429	56.7438	-5.54963
103.579	56.7438	-5.54963
104.73	56.7438	-5.54963
105.88	56.7438	-5.54963
107.03	56.7438	-7.12867
108.181	56.7438	-7.12867
109.331	56.7438	-7.74819
110.482	56.7438	-7.74819
111.632	56.7438	-7.12867
112.783	56.7438	-7.12867
113.933	56.7438	-7.12867
115.083	56.7438	-7.12867
116.234	56.7438	-7.12867
117.384	56.7438	-7.12867
118.535	56.7438	-7.12867
119.685	56.7438	-7.12867
120.836	56.7438	-7.12867
121.986	56.7438	-7.12867
123.136	56.7438	-7.12867
124.287	56.7438	-7.12867
125.437	56.7438	-7.12867
126.588	56.7438	-7.12867
127.738	56.7438	-7.12867
128.888	56.7438	-7.12867
130.039	56.7438	-6.42843
131.189	56.7438	-6.42843
132.34	56.7438	-6.42843
133.49	56.7438	-7.12867
134.641	56.7438	-7.12867
135.791	56.7438	-7.12867
136.938	56.7486	-7.74819
138.003	56.9738	-4.45625
139.049	57.3361	-6.51383
139.832	57.5182	-6.51383
155.836	56.1605	-6.65582
156.571	56.5253	-5.34378
157.649	56.7438	-5.34378
158.799	56.7438	-4.45625
159.95	56.7438	-6.51383
161.1	56.7438	-6.65582
162.193	56.837	-6.65582
163.056	56.3815	-0.0622611
57.693	54.9322	-5.34378
58.7455	54.8908	-5.34378
59.9092	55.2677	-5.34378
61.0135	55.2024	-3.0323
62.164	55.2024	-3.0323
63.3144	55.2024	-3.0323
64.4648	55.2024	-3.0323
65.6152	55.2024	-3.0323
66.7657	55.2024	-3.0323
67.9161	55.2024	-3.0323
69.0665	55.2024	-3.0323
70.2169	55.2024	-3.0323
71.3673	55.2024	-3.0323
72.5178	55.2024	-3.0323
73.6682	55.2024	-3.0323
74.8186	55.2024	-5.54963
75.969	55.2024	-5.54963
77.1195	55.2024	-5.54963
78.2699	55.2024	-5.54963
79.4203	55.2024	-5.54963
80.5707	55.2024	-5.54963
81.7211	55.2024	-5.54963
82.8716	55.2024	-3.0323
84.022	55.2024	-3.0323
85.1724	55.2024	-3.0323
86.3228	55.2024	-3.0323
87.4733	55.2024	-5.34378
88.6237	55.2024	-5.34378
89.7741	55.2024	-3.0323
90.9245	55.2024	-3.0323
92.075	55.2024	-3.0323
93.2254	55.2024	-3.0323
94.3758	55.2024	-3.0323
95.5262	55.2024	-3.0323
96.6766	55.2024	-3.0323
97.8271	55.2024	-3.0323
98.9775	55.2024	-5.54963
100.128	55.2024	-5.54963
101.278	55.2024	-5.54963
102.429	55.2024	-5.54963
103.579	55.2024	-5.54963
104.73	55.2024	-5.54963
105.88	55.2024	-5.54963
107.03	55.2024	-5.54963
108.181	55.2024	-5.54963
109.331	55.2024	-7.12867
110.482	55.2024	-7.12867
111.632	55.2024	-7.12867
112.783	55.2024	-7.12867
113.933	55.2024	-2.03128
115.083	55.2024	-2.03128
116.234	55.2024	-2.03128
117.384	55.2024	-2.03128
118.535	55.2024	-7.12867
119.685	55.2024	-7.12867
120.836	55.2024	-2.03128
121.986	55.2024	-2.03128
123.136	55.2024	-7.12867
124.287	55.2024	-7.12867
125.437	55.2024	-7.12867
126.588	55.2024	-7.12867
127.738	55.2024	-7.12867
128.888	55.2024	-7.12867
130.039	55.2024	-7.12867
131.189	55.2024	-7.12867
132.34	55.2024	-7.12867
133.49	55.2024	-7.12867
134.639	55.2036	-7.12867
135.729	55.561	-4.45625
136.696	55.8144	-6.51383
137.765	54.9368	-6.51383
155.765	55.2236	-5.8106
156.499	55.2024	-5.34378
157.649	55.2024	-6.51383
158.799	55.2024	-5.34378
159.95	55.2024	-6.65582
161.1	55.2431	11.5195
161.824	55.1295	-0.0622611
166.113	55.1815	-2.00671
166.459	54.8769	-2.00671
167.718	54.7137	-2.62233
57.9679	54.4261	-5.34378
59.0878	53.4978	-3.0323
59.8904	53.6696	-3.0323
61.0135	53.7181	-3.0323
62.164	53.7181	-3.0323
63.3144	53.7181	-3.0323
64.4648	53.7181	-1.00508
65.6152	53.7181	-3.0323
66.7657	53.7181	-3.0323
67.9161	53.7181	-3.0323
69.0665	53.7181	-3.0323
70.2169	53.7181	-1.00508
71.3673	53.7181	-1.00508
72.5178	53.7181	-1.00508
73.6682	53.7181	-3.0323
74.8186	53.7181	-1.00508
75.969	53.7181	-3.19223
77.1195	53.7181	-3.19223
78.2699	53.7181	-3.19223
79.4203	53.7181	-3.0323
80.5707	53.7181	-3.0323
81.7211	53.7181	-3.0323
82.8716	53.7181	-3.0323
84.022	53.7181	-3.0323
85.1724	53.7181	-3.0323
86.3228	53.7181	-3.0323
87.4733	53.7181	-5.34378
88.6237	53.7181	-6.65582
89.7741	53.7181	-3.0323
90.9245	53.7181	-1.00508
92.075	53.7181	-3.0323
93.2254	53.7181	-5.34378
94.3758	53.7181	-5.34378
95.5262	53.7181	-5.54963
96.6766	53.7181	-5.54963
97.8271	53.7181	-5.54963
98.9775	53.7181	-5.54963
100.128	53.7181	-3.0323
101.278	53.7181	-5.54963
102.429	53.7181	-3.19223
103.579	53.7181	-3.19223
104.73	53.7181	-3.19223
105.88	53.7181	-3.19223
107.03	53.7181	-5.54963
108.181	53.7181	-5.54963
109.331	53.7181	-5.54963
110.482	53.7181	-5.54963
111.632	53.7181	-2.03128
112.783	53.7181	-2.03128
113.933	53.7181	-2.03128
115.083	53.7181	-2.03128
116.234	53.7181	-2.03128
117.384	53.7181	-2.03128
118.535	53.7181	-2.03128
119.685	53.7181	-2.03128
120.836	53.7181	-2.03128
121.986	53.7181	-2.03128
123.136	53.7181	-2.03128
124.287	53.7181	-2.03128
125.437	53.7181	-2.03128
126.588	53.7181	-2.03128
127.738	53.7181	-2.03128
128.888	53.7181	-2.03128
130.039	53.7181	-7.12867
131.189	53.7181	-7.12867
132.34	53.7181	-7.12867
133.49	53.7181	-7.12867
134.641	53.7181	-7.74819
135.791	53.7181	-4.45625
136.9	53.6005	-5.54963
138.128	53.3345	-5.54963
139.255	53.6039	-4.45625
140.288	53.4504	-4.45625
141.163	53.1957	-6.65582
142.719	53.474	-6.65582
143.285	53.0648	-6.65582
155.853	54.2646	-5.8106
156.523	53.7389	-5.8106
157.649	53.7181	-6.65582
158.788	53.7481	-0.0622611
159.722	53.893	-0.0622611
160.536	54.4412	-0.0622611
50.9833	51.6479	-3.0323
52.1455	51.648	-3.0323
52.4157	51.6281	-3.0323
59.0387	52.6895	-3.0323
59.973	52.561	-3.0323
61.0202	52.2957	-1.00508
62.164	52.284	-1.00508
63.3144	52.284	-1.00508
64.4648	52.284	-1.00508
65.6152	52.284	-1.00508
66.7657	52.284	-1.00508
67.9161	52.284	-3.0323
69.0665	52.284	-3.0323
70.2169	52.284	-3.0323
71.3673	52.284	-1.00508
72.5178	52.284	-1.00508
73.6682	52.284	-1.00508
74.8186	52.284	-1.00508
75.969	52.284	-1.00508
77.1195	52.284	-1.00508
78.2699	52.284	-1.00508
79.4203	52.284	-1.00508
80.5707	52.284	-1.00508
81.7211	52.284	-3.0323
82.8716	52.284	-3.0323
84.022	52.284	-3.0323
85.1724	52.284	-3.0323
86.3228	52.284	-3.0323
87.4733	52.284	-3.0323
88.6237	52.284	-5.34378
89.7741	52.284	-3.0323
90.9245	52.284	-5.54963
92.075	52.284	-5.54963
93.2254	52.284	-5.54963
94.3758	52.284	-5.54963
95.5262	52.284	-5.54963
96.6766	52.284	-5.54963
97.8271	52.284	-5.54963
98.9775	52.284	-5.54963
100.128	52.284	-5.54963
101.278	52.284	-5.54963
102.429	52.284	-3.0323
103.579	52.284	-1.00508
104.73	52.284	-5.54963
105.88	52.284	-5.54963
107.03	52.284	-3.19223
108.181	52.284	-3.19223
109.331	52.284	-3.19223
110.482	52.284	-3.19223
111.632	52.284	-3.19223
112.783	52.284	-3.19223
113.933	52.284	-3.19223
115.083	52.284	-2.03128
116.234	52.284	-2.03128
117.384	52.284	-2.03128
118.535	52.284	-2.03128
119.685	52.284	-2.03128
120.836	52.284	-2.03128
121.986	52.284	-2.03128
123.136	52.284	-2.03128
124.287	52.284	-3.19223
125.437	52.284	-3.19223
126.588	52.284	-3.19223
127.738	52.284	-3.19223
128.888	52.284	-2.03128
130.039	52.284	-2.03128
131.189	52.284	-7.12867
132.34	52.284	-7.12867
133.49	52.284	-7.12867
134.641	52.284	-7.74819
135.791	52.284	-5.54963
136.941	52.284	-5.54963
138.092	52.284	-7.12867
139.242	52.284	-5.54963
140.391	52.2849	-4.45625
141.93	52.2405	-5.34378
142.667	52.2909	-5.34378
143.299	52.7319	-6.65582
156.698	52.3617	-5.8106
157.631	52.3085	-0.0622611
158.377	52.5656	-0.0622611
47.5697	50.3096	-3.71167
48.8262	50.4223	-3.71167
49.5892	50.6249	-1.00508
50.6889	50.8524	-1.00508
51.8188	50.8739	-1.00508
52.9575	50.8508	-1.00508
54.0022	50.6551	-1.00508
55.1685	50.5053	-1.00508
56.4805	50.5796	-3.0323
57.5681	50.6133	-3.0323
58.6216	50.5702	-3.0323
59.9097	50.4523	-1.00508
61.0769	50.5017	-1.00508
62.1648	50.8941	-1.00508
63.3144	50.8946	-1.00508
64.4648	50.8946	-1.00508
65.6152	50.8946	-1.00508
66.7657	50.8946	-1.00508
67.9161	50.8946	-1.00508
69.0665	50.8946	-1.00508
70.2169	50.8946	-1.00508
71.3673	50.8946	-1.00508
72.5178	50.8946	-1.00508
73.6682	50.8946	-1.00508
74.8186	50.8946	-1.00508
75.969	50.8946	-1.00508
77.1195	50.8946	-1.00508
78.2699	50.8946	-1.00508
79.4203	50.8946	-1.00508
80.5707	50.8946	-1.00508
81.7211	50.8946	-3.0323
82.8716	50.8946	-3.0323
84.022	50.8946	-3.0323
85.1724	50.8946	-3.0323
86.3228	50.8946	-3.0323
87.4733	50.8946	-3.0323
88.6237	50.8946	-5.54963
89.7741	50.8946	-5.54963
90.9245	50.8946	-3.19223
92.075	50.8946	-3.19223
93.2254	50.8946	-3.19223
94.3758	50.8946	-3.19223
95.5262	50.8946	-3.19223
96.6766	50.8946	-3.19223
97.8271	50.8946	-3.19223
98.9775	50.8946	-3.19223
100.128	50.8946	-3.19223
101.278	50.8946	-3.19223
102.429	50.8946	-3.19223
103.579	50.8946	-5.54963
104.73	50.8946	-5.54963
105.88	50.8946	-3.19223
107.03	50.8946	-3.19223
108.181	50.8946	-3.19223
109.331	50.8946	-3.19223
110.482	50.8946	-3.19223
111.632	50.8946	-3.19223
112.783	50.8946	-3.19223
113.933	50.8946	-3.19223
115.083	50.8946	-3.19223
116.234	50.8946	-3.19223
117.384	50.8946	-2.03128
118.535	50.8946	-2.03128
119.685	50.8946	-2.03128
120.836	50.8946	-2.03128
121.986	50.8946	-2.03128
123.136	50.8946	-3.19223
124.287	50.8946	-3.19223
125.437	50.8946	-3.19223
126.588	50.8946	-3.19223
127.738	50.8946	-3.19223
128.888	50.8946	-3.19223
130.039	50.8946	-2.03128
131.189	50.8946	-7.12867
132.34	50.8946	-7.12867
133.49	50.8946	-7.12867
134.641	50.8946	-7.12867
135.791	50.8946	-5.54963
136.941	50.8946	-5.54963
138.092	50.8946	-5.54963
139.242	50.8946	-4.45625
140.233	50.9562	-4.45625
142.091	50.611	-6.65582
142.709	50.8901	-6.65582
143.466	50.7515	-6.65582
155.662	50.3463	-2.62233
156.809	51.3322	-2.00671
157.284	51.4276	-1.01025
47.3675	49.4921	-3.71167
48.337	49.45	-3.71167
49.5093	49.5451	-3.71167
50.6597	49.5451	-1.00508
51.8102	49.5451	-1.00508
52.9606	49.5451	-1.00508
54.111	49.5451	-1.00508
55.2614	49.5451	-1.00508
56.4118	49.5451	-1.00508
57.5623	49.5451	-1.00508
58.7127	49.5451	-1.00508
59.8631	49.5451	-1.00508
61.0135	49.5451	-1.00508
62.164	49.5451	-1.00508
63.3144	49.5451	-1.00508
64.4648	49.5451	-1.00508
65.6152	49.5451	-1.00508
66.7657	49.5451	-1.00508
67.9161	49.5451	-1.00508
69.0665	49.5451	-1.00508
70.2169	49.5451	-1.00508
71.3673	49.5451	-1.00508
72.5178	49.5451	-1.00508
73.6682	49.5451	-1.00508
74.8186	49.5451	-1.00508
75.969	49.5451	-1.00508
77.1195	49.5451	-1.00508
78.2699	49.5451	-1.00508
79.4203	49.5451	-1.00508
80.5707	49.5451	-1.00508
81.7211	49.5451	-1.00508
82.8716	49.5451	-3.0323
84.022	49.5451	-3.0323
85.1724	49.5451	-3.0323
86.3228	49.5451	-3.0323
87.4733	49.5451	-5.54963
88.6237	49.5451	-3.19223
89.7741	49.5451	-3.19223
90.9245	49.5451	-3.19223
92.075	49.5451	-4.22811
93.2254	49.5451	NA
94.3758	49.5451	-2.03128
95.5262	49.5451	-3.19223
96.6766	49.5451	-3.19223
97.8271	49.5451	-3.19223
98.9775	49.5451	-3.19223
100.128	49.5451	-3.19223
101.278	49.5451	-3.19223
102.429	49.5451	-3.19223
103.579	49.5451	-3.19223
104.73	49.5451	-3.19223
105.88	49.5451	-4.22811
107.03	49.5451	-3.19223
108.181	49.5451	-3.19223
109.331	49.5451	-3.19223
110.482	49.5451	-3.19223
111.632	49.5451	-3.19223
112.783	49.5451	-3.19223
113.933	49.5451	-4.22811
115.083	49.5451	-4.22811
116.234	49.5451	-4.22811
117.384	49.5451	-4.22811
118.535	49.5451	-4.22811
119.685	49.5451	-3.19223
120.836	49.5451	-3.19223
121.986	49.5451	-3.19223
123.136	49.5451	-3.19223
124.287	49.5451	-3.19223
125.437	49.5451	-3.19223
126.588	49.5451	-3.19223
127.738	49.5451	-3.19223
128.888	49.5451	-3.19223
130.039	49.5451	-3.19223
131.189	49.5451	-5.54963
132.34	49.5451	-5.54963
133.49	49.5451	-5.54963
134.641	49.5451	-5.54963
135.791	49.5451	-5.54963
136.941	49.5451	-5.54963
138.092	49.5451	-5.54963
139.242	49.5451	-4.45625
140.145	49.5852	-5.34378
142.073	49.0868	-6.65582
142.673	49.5725	-6.65582
143.729	49.7013	-6.65582
144.547	48.9308	-6.65582
154.703	49.3887	-2.61354
155.407	50.1506	-2.61354
46.5885	48.4905	-3.71167
47.3076	48.3986	-3.71167
48.3805	48.2656	-3.71167
49.5093	48.2315	-3.71167
50.6597	48.2315	-3.71167
51.8102	48.2315	-3.71167
52.9606	48.2315	-3.71167
54.111	48.2315	-1.00508
55.2614	48.2315	-1.00508
56.4118	48.2315	-1.00508
57.5623	48.2315	-1.00508
58.7127	48.2315	-1.00508
59.8631	48.2315	-1.00508
61.0135	48.2315	-1.00508
62.164	48.2315	-1.00508
63.3144	48.2315	-1.00508
64.4648	48.2315	-1.00508
65.6152	48.2315	-1.00508
66.7657	48.2315	-1.00508
67.9161	48.2315	-1.00508
69.0665	48.2315	-1.00508
70.2169	48.2315	-1.00508
71.3673	48.2315	-1.00508
72.5178	48.2315	-1.00508
73.6682	48.2315	-1.00508
74.8186	48.2315	-1.00508
75.969	48.2315	-1.00508
77.1195	48.2315	-1.00508
78.2699	48.2315	-1.00508
79.4203	48.2315	-1.00508
80.5707	48.2315	-1.00508
81.7211	48.2315	-1.00508
82.8716	48.2315	-1.00508
84.022	48.2315	-1.00508
85.1724	48.2315	-1.00508
86.3228	48.2315	-1.00508
87.4733	48.2315	-1.00508
88.6237	48.2315	-5.54963
89.7741	48.2315	-3.19223
90.9245	48.2315	-3.19223
92.075	48.2315	-4.22811
93.2254	48.2315	-4.22811
94.3758	48.2315	-4.22811
95.5262	48.2315	-4.22811
96.6766	48.2315	-3.19223
97.8271	48.2315	-3.19223
98.9775	48.2315	-3.19223
100.128	48.2315	-3.19223
101.278	48.2315	-3.19223
102.429	48.2315	-4.22811
103.579	48.2315	-4.22811
104.73	48.2315	-4.22811
105.88	48.2315	-4.22811
107.03	48.2315	-3.19223
108.181	48.2315	-3.19223
109.331	48.2315	-3.19223
110.482	48.2315	-4.22811
111.632	48.2315	-4.22811
112.783	48.2315	-4.22811
113.933	48.2315	-4.22811
115.083	48.2315	-4.22811
116.234	48.2315	-4.22811
117.384	48.2315	-4.22811
118.535	48.2315	-4.22811
119.685	48.2315	-3.19223
120.836	48.2315	-3.19223
121.986	48.2315	-3.19223
123.136	48.2315	-1.00508
124.287	48.2315	-3.19223
125.437	48.2315	-3.19223
126.588	48.2315	-3.19223
127.738	48.2315	-3.19223
128.888	48.2315	-3.19223
130.039	48.2315	-3.19223
131.189	48.2315	-3.19223
132.34	48.2315	-3.19223
133.49	48.2315	-5.54963
134.641	48.2315	-5.54963
135.791	48.2315	-3.0323
136.941	48.2315	-4.45625
138.092	48.2315	-4.45625
139.18	48.3162	-5.34378
139.996	48.6071	-5.34378
142.017	48.6772	-5.8106
142.421	48.3205	-5.8106
144.661	48.7874	11.5195
154.087	48.8095	-2.62233
48.7348	47.3451	-3.71167
49.5214	46.9626	-3.71167
50.6597	46.9505	-3.71167
51.8102	46.9505	-3.71167
52.9606	46.9505	-3.71167
54.111	46.9505	-2.00375
55.2614	46.9505	-2.00375
56.4118	46.9505	-2.00375
57.5623	46.9505	-1.95347
58.7127	46.9505	-1.00508
59.8631	46.9505	-1.00508
61.0135	46.9505	-1.00508
62.164	46.9505	-1.95347
63.3144	46.9505	-1.95347
64.4648	46.9505	-1.95347
65.6152	46.9505	-1.95347
66.7657	46.9505	-1.95347
67.9161	46.9505	-1.95347
69.0665	46.9505	-1.95347
70.2169	46.9505	-1.95347
71.3673	46.9505	-1.00508
72.5178	46.9505	-1.00508
73.6682	46.9505	-1.00508
74.8186	46.9505	-1.00508
75.969	46.9505	-1.00508
77.1195	46.9505	-1.00508
78.2699	46.9505	-1.00508
79.4203	46.9505	-1.00508
80.5707	46.9505	-1.00508
81.7211	46.9505	-1.00508
82.8716	46.9505	-1.00508
84.022	46.9505	-1.00508
85.1724	46.9505	-1.00508
86.3228	46.9505	-1.95347
87.4733	46.9505	-1.95347
88.6237	46.9505	-1.95347
89.7741	46.9505	-3.19223
90.9245	46.9505	-3.19223
92.075	46.9505	-3.19223
93.2254	46.9505	-4.22811
94.3758	46.9505	-4.22811
95.5262	46.9505	-4.22811
96.6766	46.9505	-4.22811
97.8271	46.9505	-3.19223
98.9775	46.9505	-3.19223
100.128	46.9505	-3.19223
101.278	46.9505	-3.19223
102.429	46.9505	-4.22811
103.579	46.9505	-4.22811
104.73	46.9505	-4.22811
105.88	46.9505	-4.22811
107.03	46.9505	-4.22811
108.181	46.9505	-4.22811
109.331	46.9505	-4.22811
110.482	46.9505	-4.22811
111.632	46.9505	-4.22811
112.783	46.9505	-4.22811
113.933	46.9505	-4.22811
115.083	46.9505	-4.22811
116.234	46.9505	-4.22811
117.384	46.9505	-4.22811
118.535	46.9505	-4.22811
119.685	46.9505	-3.19223
120.836	46.9505	-1.00508
121.986	46.9505	-1.00508
123.136	46.9505	-1.95347
124.287	46.9505	-1.95347
125.437	46.9505	-3.19223
126.588	46.9505	-3.19223
127.738	46.9505	-1.00508
128.888	46.9505	-1.00508
130.039	46.9505	-1.00508
131.189	46.9505	-1.00508
132.34	46.9505	-1.00508
133.49	46.9505	-3.19223
134.641	46.9505	-3.0323
135.791	46.9505	-3.0323
136.941	46.9505	-4.45625
138.019	47.0142	-5.34378
138.835	47.4146	-5.34378
142.011	46.8354	-5.8106
142.558	47.0103	-5.8106
143.439	46.5479	-0.0622611
151.982	46.9411	-2.62233
49.704	45.6292	-0.0142117
50.6597	45.6991	-0.0142117
51.8102	45.6991	-0.0142117
52.9606	45.6991	-3.71167
54.111	45.6991	-2.00375
55.2614	45.6991	-2.00375
56.4118	45.6991	-2.00375
57.5623	45.6991	-2.00375
58.7127	45.6991	-1.00508
59.8631	45.6991	-3.0323
61.0135	45.6991	-1.00508
62.164	45.6991	-2.00375
63.3144	45.6991	-2.00375
64.4648	45.6991	-2.00375
65.6152	45.6991	-2.00375
66.7657	45.6991	-2.00375
67.9161	45.6991	-2.00375
69.0665	45.6991	-2.00375
70.2169	45.6991	-2.00375
71.3673	45.6991	-2.00375
72.5178	45.6991	-1.95347
73.6682	45.6991	-1.00508
74.8186	45.6991	-1.95347
75.969	45.6991	-1.95347
77.1195	45.6991	-1.95347
78.2699	45.6991	-2.00375
79.4203	45.6991	-3.71167
80.5707	45.6991	-3.71167
81.7211	45.6991	-1.00508
82.8716	45.6991	-1.00508
84.022	45.6991	-1.95347
85.1724	45.6991	-1.95347
86.3228	45.6991	-5.12805
87.4733	45.6991	-1.95347
88.6237	45.6991	-1.95347
89.7741	45.6991	-1.95347
90.9245	45.6991	-4.22811
92.075	45.6991	-4.22811
93.2254	45.6991	-4.22811
94.3758	45.6991	-4.22811
95.5262	45.6991	-4.22811
96.6766	45.6991	-4.22811
97.8271	45.6991	-4.22811
98.9775	45.6991	-4.22811
100.128	45.6991	-1.95347
101.278	45.6991	-4.22811
102.429	45.6991	-1.95347
103.579	45.6991	-1.95347
104.73	45.6991	-3.03609
105.88	45.6991	-4.22811
107.03	45.6991	-4.22811
108.181	45.6991	-3.03609
109.331	45.6991	-3.03609
110.482	45.6991	-3.03609
111.632	45.6991	-4.22811
112.783	45.6991	-4.22811
113.933	45.6991	-4.22811
115.083	45.6991	-4.22811
116.234	45.6991	-4.22811
117.384	45.6991	-4.22811
118.535	45.6991	-4.22811
119.685	45.6991	-1.00508
120.836	45.6991	-1.95347
121.986	45.6991	-1.95347
123.136	45.6991	-1.95347
124.287	45.6991	-1.95347
125.437	45.6991	-1.95347
126.588	45.6991	-1.00508
127.738	45.6991	-1.00508
128.888	45.6991	-1.00508
130.039	45.6991	-1.00508
131.189	45.6991	-1.00508
132.34	45.6991	-1.00508
133.49	45.6991	-3.0323
134.641	45.6991	-3.0323
135.791	45.6991	-3.0323
136.877	45.7861	-5.34378
137.738	46.0996	-5.34378
141.868	45.249	-1.01025
142.232	45.1793	-1.01025
143.462	46.218	-0.0622611
147.789	45.1347	-2.00671
148.336	45.304	-2.00671
149.861	45.8475	-2.00671
150.301	46.1099	-2.61354
48.8474	44.7081	-1.07749
49.5234	44.4857	-1.07749
50.6597	44.4748	0.357335
51.8102	44.4748	-3.71167
52.9606	44.4748	-2.00375
54.111	44.4748	-2.00375
55.2614	44.4748	-2.00375
56.4118	44.4748	-2.00375
57.5623	44.4748	-2.00375
58.7127	44.4748	-3.71167
59.8631	44.4748	-0.0142117
61.0135	44.4748	-3.71167
62.164	44.4748	-2.00375
63.3144	44.4748	-2.00375
64.4648	44.4748	-2.00375
65.6152	44.4748	-2.00375
66.7657	44.4748	-2.00375
67.9161	44.4748	-2.00375
69.0665	44.4748	-2.00375
70.2169	44.4748	-2.00375
71.3673	44.4748	-2.00375
72.5178	44.4748	-2.00375
73.6682	44.4748	-2.00375
74.8186	44.4748	-2.00375
75.969	44.4748	-2.00375
77.1195	44.4748	-2.00375
78.2699	44.4748	-3.71167
79.4203	44.4748	-0.0142117
80.5707	44.4748	-1.00508
81.7211	44.4748	-1.00508
82.8716	44.4748	-1.95347
84.022	44.4748	-1.00508
85.1724	44.4748	-1.95347
86.3228	44.4748	-1.95347
87.4733	44.4748	-1.95347
88.6237	44.4748	-1.95347
89.7741	44.4748	-1.95347
90.9245	44.4748	-5.12805
92.075	44.4748	-5.12805
93.2254	44.4748	-5.12805
94.3758	44.4748	-5.12805
95.5262	44.4748	-5.12805
96.6766	44.4748	-5.12805
97.8271	44.4748	-5.12805
98.9775	44.4748	-1.95347
100.128	44.4748	-1.95347
101.278	44.4748	-5.12805
102.429	44.4748	-5.12805
103.579	44.4748	-5.12805
104.73	44.4748	-5.12805
105.88	44.4748	-5.12805
107.03	44.4748	-5.12805
108.181	44.4748	-5.12805
109.331	44.4748	-5.12805
110.482	44.4748	-5.12805
111.632	44.4748	-3.03609
112.783	44.4748	-4.22811
113.933	44.4748	-4.22811
115.083	44.4748	-4.22811
116.234	44.4748	-1.95347
117.384	44.4748	-1.95347
118.535	44.4748	-1.95347
119.685	44.4748	-1.95347
120.836	44.4748	-2.00375
121.986	44.4748	-1.95347
123.136	44.4748	-1.95347
124.287	44.4748	-1.95347
125.437	44.4748	-1.00508
126.588	44.4748	-1.00508
127.738	44.4748	-1.00508
128.888	44.4748	-1.00508
130.039	44.4748	-1.00508
131.189	44.4748	-1.00508
132.34	44.4748	-3.0323
133.49	44.4748	-3.0323
134.641	44.4748	-3.0323
135.678	44.6154	-5.34378
136.484	44.9656	-1.79691
141.912	44.4459	-1.01025
142.611	44.3714	-2.32243
143.717	44.0368	-2.32243
145.02	44.0276	-1.01025
146.052	44.2448	-1.01025
147.364	44.7913	-2.00671
147.926	45.039	-2.00671
40.5068	43.3454	-6.2781
41.4644	43.0261	-6.2781
42.5619	42.9284	-1.01025
43.4417	42.7804	-2.32243
44.5549	42.7123	-5.8106
49.6916	43.3873	-1.07749
50.6597	43.2753	0.357335
51.8102	43.2753	-0.395663
52.9606	43.2753	-1.28342
54.111	43.2753	-2.00375
55.2614	43.2753	-2.00375
56.4118	43.2753	-2.00375
57.5623	43.2753	-2.00375
58.7127	43.2753	-2.00375
59.8631	43.2753	-2.00375
61.0135	43.2753	-2.00375
62.164	43.2753	-4.79209
63.3144	43.2753	-4.79209
64.4648	43.2753	-4.79209
65.6152	43.2753	-4.79209
66.7657	43.2753	-4.79209
67.9161	43.2753	3.15608
69.0665	43.2753	-1.28342
70.2169	43.2753	-1.28342
71.3673	43.2753	-1.28342
72.5178	43.2753	-1.28342
73.6682	43.2753	-1.28342
74.8186	43.2753	-3.71167
75.969	43.2753	-3.71167
77.1195	43.2753	-0.0142117
78.2699	43.2753	-3.71167
79.4203	43.2753	-3.71167
80.5707	43.2753	-3.71167
81.7211	43.2753	-3.71167
82.8716	43.2753	-1.00508
84.022	43.2753	-1.00508
85.1724	43.2753	-3.0323
86.3228	43.2753	-3.0323
87.4733	43.2753	-1.00508
88.6237	43.2753	-1.95347
89.7741	43.2753	-1.95347
90.9245	43.2753	-5.12805
92.075	43.2753	-5.12805
93.2254	43.2753	-1.95347
94.3758	43.2753	-1.95347
95.5262	43.2753	-5.12805
96.6766	43.2753	-5.12805
97.8271	43.2753	-5.12805
98.9775	43.2753	-5.12805
100.128	43.2753	-5.12805
101.278	43.2753	-5.12805
102.429	43.2753	-5.12805
103.579	43.2753	-5.12805
104.73	43.2753	-5.12805
105.88	43.2753	-5.12805
107.03	43.2753	-5.12805
108.181	43.2753	-5.12805
109.331	43.2753	-5.12805
110.482	43.2753	-5.12805
111.632	43.2753	-5.12805
112.783	43.2753	-5.12805
113.933	43.2753	-1.95347
115.083	43.2753	-1.95347
116.234	43.2753	-1.95347
117.384	43.2753	-1.00508
118.535	43.2753	-1.95347
119.685	43.2753	-2.00375
120.836	43.2753	-2.00375
121.986	43.2753	-2.00375
123.136	43.2753	-2.00375
124.287	43.2753	-3.71167
125.437	43.2753	-1.00508
126.588	43.2753	-1.00508
127.738	43.2753	-3.0323
128.888	43.2753	-1.00508
130.039	43.2753	-1.00508
131.142	43.3241	-0.0142117
132.409	43.4246	-0.0142117
133.471	43.3339	-1.79691
134.547	43.5484	-1.79691
135.328	43.7882	-1.79691
140.627	42.9558	-1.01025
141.645	43.2049	-2.32243
142.694	43.2753	-2.32243
143.806	43.3355	-2.32243
144.829	43.4054	-2.32243
145.675	43.3383	-1.01025
146.795	43.8105	-1.01025
26.7879	41.7599	-2.08582
27.5431	41.7598	-2.08582
28.2278	41.5166	-4.48689
32.5144	41.6503	1.46244
33.4242	41.7435	-4.48689
34.5705	41.7482	-4.48689
35.5966	41.6108	-4.48689
41.8243	42.1472	-6.2781
42.6068	42.0987	-5.57829
43.7507	42.0829	-1.07749
44.8973	42.0869	-1.07749
45.946	41.8544	0.357335
46.8232	41.6377	-1.07749
48.7238	41.7446	0.357335
49.5656	42.026	-1.07749
50.6597	42.0987	-1.07749
51.8102	42.0987	0.357335
52.9606	42.0987	-1.28342
54.111	42.0987	3.15608
55.2614	42.0987	-1.28342
56.4118	42.0987	3.15608
57.5623	42.0987	-4.79209
58.7127	42.0987	3.15608
59.8631	42.0987	3.15608
61.0135	42.0987	3.15608
62.164	42.0987	3.15608
63.3144	42.0987	3.15608
64.4648	42.0987	3.15608
65.6152	42.0987	3.15608
66.7657	42.0987	3.15608
67.9161	42.0987	3.15608
69.0665	42.0987	-1.28342
70.2169	42.0987	-0.395663
71.3673	42.0987	-0.0142117
72.5178	42.0987	-0.0142117
73.6682	42.0987	-0.0142117
74.8186	42.0987	-0.0142117
75.969	42.0987	-3.71167
77.1195	42.0987	-0.0142117
78.2699	42.0987	-3.0323
79.4203	42.0987	-3.0323
80.5707	42.0987	-3.0323
81.7211	42.0987	-1.00508
82.8716	42.0987	-1.00508
84.022	42.0987	-1.95347
85.1724	42.0987	-1.95347
86.3228	42.0987	-2.00375
87.4733	42.0987	-4.79209
88.6237	42.0987	-4.79209
89.7741	42.0987	-4.12647
90.9245	42.0987	-4.12647
92.075	42.0987	-4.12647
93.2254	42.0987	-4.79209
94.3758	42.0987	-4.79209
95.5262	42.0987	-5.12805
96.6766	42.0987	-5.12805
97.8271	42.0987	-5.12805
98.9775	42.0987	NA
100.128	42.0987	-4.12647
101.278	42.0987	-4.12647
102.429	42.0987	NA
103.579	42.0987	-5.12805
104.73	42.0987	-5.12805
105.88	42.0987	-5.12805
107.03	42.0987	-5.12805
108.181	42.0987	-5.12805
109.331	42.0987	-5.12805
110.482	42.0987	-1.95347
111.632	42.0987	-1.95347
112.783	42.0987	-1.95347
113.933	42.0987	-1.95347
115.083	42.0987	-1.95347
116.234	42.0987	-1.00508
117.384	42.0987	-1.00508
118.535	42.0987	-2.00375
119.685	42.0987	-2.00375
120.836	42.0987	-2.00375
121.986	42.0987	-2.00375
123.136	42.0987	-3.71167
124.287	42.0987	-3.71167
125.437	42.0987	-3.71167
126.588	42.0987	-0.0142117
127.738	42.0987	-0.0142117
128.888	42.0987	-3.0323
129.906	42.2619	-0.0142117
130.703	42.4741	-0.0142117
139.477	42.1482	-3.67388
140.346	42.1441	-3.67388
141.442	42.5744	-5.57829
142.787	42.4144	-2.32243
143.38	42.4727	-5.57829
26.6815	40.9632	-2.08582
27.5748	41.1929	-2.08582
28.6046	41.1913	-4.48689
29.9619	40.7699	-4.48689
31.136	40.772	-4.48689
32.2583	40.9374	-2.08582
33.4034	40.9432	0.357335
34.5538	40.9432	0.357335
35.6968	40.9359	-2.08582
36.8305	40.8147	-2.08582
37.9734	40.6851	-4.48689
39.1704	40.7034	-1.07749
40.3411	40.699	-5.57829
41.4935	40.893	-1.07749
42.6068	40.9432	0.357335
43.7572	40.9432	0.357335
44.9076	40.9432	0.357335
46.058	40.9432	0.357335
47.1682	40.8891	0.357335
48.3824	40.9195	0.357335
49.5093	40.9432	0.357335
50.6597	40.9432	-1.07749
51.8102	40.9432	0.357335
52.9606	40.9432	-0.395663
54.111	40.9432	3.15608
55.2614	40.9432	3.15608
56.4118	40.9432	3.15608
57.5623	40.9432	3.15608
58.7127	40.9432	3.15608
59.8631	40.9432	3.15608
61.0135	40.9432	3.15608
62.164	40.9432	3.15608
63.3144	40.9432	3.15608
64.4648	40.9432	3.15608
65.6152	40.9432	3.15608
66.7657	40.9432	3.15608
67.9161	40.9432	3.15608
69.0665	40.9432	8.61686
70.2169	40.9432	-0.395663
71.3673	40.9432	-0.395663
72.5178	40.9432	-0.395663
73.6682	40.9432	0.357335
74.8186	40.9432	-0.0142117
75.969	40.9432	-3.0323
77.1195	40.9432	-3.0323
78.2699	40.9432	-1.00508
79.4203	40.9432	-2.00375
80.5707	40.9432	-4.79209
81.7211	40.9432	-4.79209
82.8716	40.9432	-4.79209
84.022	40.9432	-4.79209
85.1724	40.9432	-4.79209
86.3228	40.9432	-4.12647
87.4733	40.9432	-4.12647
88.6237	40.9432	-4.12647
89.7741	40.9432	-4.12647
90.9245	40.9432	-4.12647
92.075	40.9432	-4.12647
93.2254	40.9432	-4.12647
94.3758	40.9432	-4.79209
95.5262	40.9432	-4.79209
96.6766	40.9432	-4.79209
97.8271	40.9432	-4.79209
98.9775	40.9432	-4.79209
100.128	40.9432	-4.12647
101.278	40.9432	-4.12647
102.429	40.9432	-4.12647
103.579	40.9432	-4.79209
104.73	40.9432	-4.12647
105.88	40.9432	-5.12805
107.03	40.9432	-5.12805
108.181	40.9432	-4.79209
109.331	40.9432	-4.79209
110.482	40.9432	-1.95347
111.632	40.9432	-2.00375
112.783	40.9432	-1.95347
113.933	40.9432	-2.00375
115.083	40.9432	-2.00375
116.234	40.9432	-2.00375
117.384	40.9432	-2.00375
118.535	40.9432	-3.71167
119.685	40.9432	-3.71167
120.754	41.0536	-0.395663
122.059	41.0734	-3.71167
123.136	40.9432	-3.71167
124.287	40.9432	-0.0142117
125.437	40.9432	-0.0142117
126.588	40.9432	-0.0142117
127.738	40.9432	-3.0323
128.848	40.9877	-0.0142117
129.598	41.1667	-1.79691
140.486	40.689	-3.67388
141.237	40.8091	-3.67388
25.8123	40.1582	1.88565
26.6781	39.8327	1.88565
27.6519	39.7961	2.55377
28.8015	39.8067	-2.08582
29.9521	39.8074	-4.77417
31.1026	39.8074	-4.77417
32.253	39.8074	-4.77417
33.4034	39.8074	-0.395663
34.5538	39.8074	-0.395663
35.7042	39.8074	-0.395663
36.8547	39.8074	-0.395663
38.0051	39.8074	0.357335
39.1555	39.8074	0.357335
40.3059	39.8074	0.357335
41.4564	39.8074	-0.0142117
42.6068	39.8074	0.357335
43.7572	39.8074	-3.71167
44.9076	39.8074	-0.395663
46.058	39.8074	0.357335
47.2085	39.8074	-4.77417
48.3589	39.8074	-4.77417
49.5093	39.8074	-2.08582
50.6597	39.8074	-1.07749
51.8102	39.8074	-2.08582
[truncated: 11,313 more rows]

## Sheet: Fig6d_climate_space
PC1	PC2	Residuals_Reptiles
-5.369	-1.89	13.8432
-4.727	-2.601	11.127
-4.727	-1.89	12.8572
-4.085	-1.178	-12.0715
-4.085	-0.466	-10.6151
-4.085	0.245	-4.66965
-3.443	-3.313	32.8286
-3.443	-2.601	16.3602
-3.443	-1.89	-10.7202
-3.443	-1.178	-7.31199
-3.443	-0.466	-3.14578
-3.443	0.245	-5.44083
-3.443	0.957	-6.3265
-3.443	1.669	-3.65609
-2.801	-3.313	21.9858
-2.801	-2.601	13.343
-2.801	-1.89	-12.0156
-2.801	-1.178	-5.14841
-2.801	-0.466	-1.84375
-2.801	0.245	-1.22627
-2.801	0.957	0.508235
-2.801	1.669	-4.47821
-2.801	2.38	-2.38979
-2.159	-2.601	-6.59247
-2.159	-1.89	-9.83668
-2.159	-1.178	-3.17953
-2.159	-0.466	-2.56046
-2.159	0.245	-6.44656
-2.159	0.957	-0.889528
-2.159	1.669	-5.08799
-2.159	2.38	-4.4865
-1.517	-3.313	-6.10634
-1.517	-2.601	-5.98592
-1.517	-1.89	-4.92787
-1.517	-1.178	2.60662
-1.517	-0.466	-1.67104
-1.517	0.245	-1.37124
-1.517	0.957	-0.745107
-1.517	1.669	6.09455
-1.517	2.38	2.92939
-0.875	-4.025	-9.98875
-0.875	-3.313	-6.20325
-0.875	-2.601	-8.79518
-0.875	-1.89	-5.61848
-0.875	-1.178	-5.732
-0.875	-0.466	-7.90272
-0.875	0.245	-13.2229
-0.875	0.957	-0.278984
-0.875	1.669	8.04623
-0.875	2.38	6.55545
-0.233	-4.025	-6.63572
-0.233	-3.313	-7.47906
-0.233	-2.601	-7.29381
-0.233	-1.89	4.60881
-0.233	-1.178	-0.0476829
-0.233	-0.466	3.72116
-0.233	0.245	-2.05923
-0.233	0.957	0.0770682
-0.233	1.669	-0.0207792
-0.233	2.38	12.1301
-0.233	3.092	-0.993792
0.409	-4.736	-14.5167
0.409	-4.025	-12.9594
0.409	-3.313	-8.80737
0.409	-2.601	-4.48952
0.409	-1.89	14.0226
0.409	-1.178	2.62958
0.409	-0.466	10.7945
0.409	0.245	3.69725
0.409	0.957	2.86068
0.409	1.669	6.71287
0.409	2.38	13.666
0.409	3.092	9.3054
0.409	3.804	-7.75086
0.409	4.515	-2.97442
0.409	5.227	-8.31615
1.051	-6.159	-10.9431
1.051	-5.448	-1.4472
1.051	-4.736	-16.2964
1.051	-4.025	-16.4538
1.051	-3.313	-8.42057
1.051	-2.601	0.664161
1.051	-1.89	12.4706
1.051	-1.178	8.33752
1.051	-0.466	9.68093
1.051	0.245	2.0529
1.051	0.957	0.0473246
1.051	1.669	9.16711
1.051	2.38	3.98087
1.051	3.092	7.20029
1.051	3.804	-8.18441
1.051	4.515	-4.26673
1.051	5.227	-4.78716
1.693	-5.448	-15.5498
1.693	-4.025	3.20625
1.693	-3.313	-4.46531
1.693	-2.601	-3.38062
1.693	-1.89	16.0963
1.693	-1.178	4.20356
1.693	-0.466	0.68801
1.693	0.245	7.56394
1.693	0.957	13.7178
1.693	1.669	-6.62516
1.693	2.38	-6.44781
1.693	3.092	-12.0206
1.693	3.804	-3.53015
2.335	-4.025	6.69821
2.335	-3.313	-0.601212
2.335	-2.601	13.2867
2.335	-1.89	7.38926
2.335	-1.178	-13.1512
2.335	-0.466	1.14933
2.335	0.245	-11.9846
2.335	0.957	-17.5805
2.335	1.669	-5.52511
2.335	2.38	-6.30446
2.977	-4.025	3.10282
2.977	-3.313	20.4078
2.977	-2.601	0.803822
2.977	-1.89	-5.97136
2.977	-1.178	-10.8462
2.977	-0.466	-2.95666
2.977	0.245	-9.22252
3.618	-4.736	-0.0879826
3.618	-4.025	1.85024
3.618	-3.313	-5.43285
3.618	-2.601	-3.9217
3.618	-1.89	-11.1258
3.618	-1.178	-9.24241
4.26	-5.448	11.4374
4.26	-4.736	-0.968034
4.26	-4.025	5.38336
4.26	-3.313	15.1767
4.26	-2.601	-6.83884
4.26	-1.89	-1.13751
4.26	-1.178	-14.5588
4.902	-6.871	-3.81197
4.902	-6.159	1.91888
4.902	-5.448	5.79956
4.902	-4.736	8.52513
4.902	-4.025	12.1898
4.902	-3.313	2.28761
4.902	-2.601	-4.47658
4.902	-1.89	-7.3685
5.544	-7.583	0.52228
5.544	-6.871	-4.17786
5.544	-6.159	-3.91574
5.544	-5.448	15.9012
5.544	-4.736	6.54039
5.544	-4.025	-0.738559
5.544	-3.313	-5.00375

## Sheet: Fig6d_map
Longitude	Latitude	Residuals_reptiles
76.322	79.5953	NA
76.9692	79.541	NA
79.5209	80.8835	NA
80.1869	80.8938	NA
90.1546	81.1514	NA
90.8939	81.1445	NA
92.1217	79.8821	11.127
93.3014	80.5148	11.127
94.3703	80.5856	11.127
95.5203	80.7151	11.127
96.6968	79.5405	11.127
97.8563	79.3192	11.127
98.9652	79.4174	NA
100.359	78.4275	NA
101.339	78.693	11.127
102.409	78.7672	11.127
103.574	78.6813	11.127
104.651	78.6255	11.127
106.245	78.242	NA
106.591	78.2976	NA
79.3776	74.5909	NA
81.9033	75.3588	NA
82.8126	75.954	NA
85.4597	74.763	NA
86.3219	74.6577	NA
87.5305	74.8157	NA
88.6704	74.9367	NA
89.7913	75.0334	NA
90.9276	75.0867	12.8572
92.0844	75.1369	12.8572
93.2332	75.1862	12.8572
94.3791	75.3216	12.8572
95.5211	75.3278	12.8572
96.6773	75.2507	12.8572
97.8436	75.3065	12.8572
98.947	75.3514	12.8572
100.155	75.4854	12.8572
101.273	75.5081	12.8572
102.44	75.9953	12.8572
103.583	76.1019	12.8572
104.729	75.8164	12.8572
105.877	75.7942	12.8572
107.033	75.5226	12.8572
108.191	75.6058	12.8572
109.331	75.6341	12.8572
110.484	75.6391	12.8572
111.606	75.6598	12.8572
112.721	75.6335	12.8572
113.568	75.8244	11.127
135.763	75.5635	NA
137.296	75.406	11.127
138.139	75.4518	11.127
139.197	75.42	11.127
140.357	75.31	11.127
141.535	75.5098	11.127
142.805	75.5463	11.127
143.834	75.4395	11.127
144.698	75.4522	NA
146.462	75.3378	NA
147.368	75.1887	NA
148.416	75.0636	NA
149.564	75.0176	NA
150.445	75.0184	NA
152.647	76.1585	NA
68.3597	71.6722	NA
69.1766	72.1578	NA
70.2176	72.2413	NA
71.3637	72.2421	NA
72.3077	72.2774	NA
73.8934	71.7407	NA
74.9536	72.0703	16.3602
76.3481	71.8041	NA
77.0509	71.7858	NA
78.349	71.9721	NA
79.3986	71.965	NA
80.8656	73.0773	NA
81.7334	72.9806	NA
82.8834	72.7857	NA
84.029	72.6524	12.8572
85.1746	72.6683	NA
86.3204	72.6925	NA
87.4936	73.0208	NA
88.6237	73.0673	12.8572
89.7741	73.0673	12.8572
90.9245	73.0673	12.8572
92.075	73.0673	12.8572
93.2254	73.0673	12.8572
94.3758	73.0673	12.8572
95.5262	73.0673	12.8572
96.6766	73.0673	12.8572
97.8271	73.0673	12.8572
98.9775	73.0673	12.8572
100.128	73.0673	12.8572
101.278	73.0673	12.8572
102.429	73.0673	12.8572
103.579	73.0673	12.8572
104.729	73.0676	12.8572
105.838	73.8001	12.8572
107.031	72.3765	12.8572
108.192	72.4201	12.8572
109.339	72.5071	12.8572
110.484	72.7395	NA
111.617	72.7099	NA
112.775	72.6697	NA
113.968	72.5296	NA
115.091	72.6225	NA
116.231	72.6308	NA
117.382	72.5932	NA
118.503	72.492	NA
119.67	72.2922	12.8572
120.833	72.2735	12.8572
121.974	72.2558	12.8572
123.128	72.179	12.8572
124.271	72.1342	12.8572
125.445	73.0054	12.8572
126.488	71.8986	12.8572
127.686	73.1066	12.8572
128.863	72.2885	12.8572
129.502	72.2288	11.127
132.589	71.7182	12.8572
132.981	71.6351	12.8572
135.87	74.0654	NA
138.533	71.6828	12.8572
139.49	72.3237	12.8572
140.41	72.0407	12.8572
141.53	72.191	12.8572
142.692	72.1446	12.8572
143.83	72.1259	12.8572
144.965	71.9373	12.8572
146.284	71.7489	12.8572
147.321	71.9427	12.8572
148.426	71.946	12.8572
149.463	71.9842	12.8572
-179.411	71.2562	NA
-178.356	71.2597	NA
-177.596	71.207	NA
64.9019	69.1224	-10.7202
65.3791	69.117	-10.7202
67.0758	70.5241	-10.7202
67.9598	70.4451	NA
69.0665	70.3153	NA
70.2169	70.3153	NA
71.3642	70.3084	NA
72.2884	70.1894	NA
73.9855	69.7383	NA
74.8163	70.3516	NA
75.9698	70.2281	NA
77.1223	70.1174	NA
78.2587	70.0024	NA
79.4232	70.311	NA
80.5707	70.3153	NA
81.709	70.3088	NA
82.836	69.8601	NA
84.0424	70.2984	NA
85.1724	70.3153	NA
86.3228	70.3153	NA
87.4733	70.3153	NA
88.6237	70.3153	NA
89.7741	70.3153	NA
90.9245	70.3153	NA
92.075	70.3153	NA
93.2254	70.3153	12.8572
94.3758	70.3153	NA
95.5262	70.3153	NA
96.6766	70.3153	NA
97.8271	70.3153	NA
98.9775	70.3153	NA
100.128	70.3153	NA
101.278	70.3153	NA
102.429	70.3153	NA
103.579	70.3153	NA
104.73	70.3153	NA
105.88	70.3153	NA
107.03	70.3153	NA
108.181	70.3153	NA
109.331	70.3153	NA
110.482	70.3153	NA
111.632	70.3153	NA
112.783	70.3153	NA
113.933	70.3153	NA
115.083	70.3153	NA
116.234	70.3153	NA
117.384	70.3153	NA
118.535	70.3153	NA
119.685	70.3153	NA
120.836	70.3153	NA
121.986	70.3153	NA
123.136	70.3153	NA
124.287	70.3153	NA
125.437	70.3153	NA
126.588	70.3153	NA
127.741	70.3089	NA
128.881	70.2984	NA
130.017	70.057	NA
131.195	69.9452	NA
132.356	70.2725	NA
133.48	70.2625	NA
134.649	70.238	NA
135.792	70.3102	NA
136.93	70.2469	NA
138.113	70.231	NA
139.236	70.2717	NA
140.395	70.3111	NA
141.543	70.3153	NA
142.694	70.3153	NA
143.844	70.3153	NA
144.994	70.3153	NA
146.145	70.3153	NA
147.295	70.3153	NA
148.446	70.3153	NA
149.591	70.3028	NA
150.752	70.1872	NA
151.867	70.0799	NA
153.05	69.9458	NA
154.206	69.9901	NA
155.352	70.0451	NA
156.498	70.0643	NA
157.646	70.0479	NA
158.789	69.9734	NA
159.827	69.7165	NA
160.759	69.3332	12.8572
162.286	69.3274	12.8572
163.407	69.3692	12.8572
164.522	69.3396	12.8572
165.684	69.3032	12.8572
166.875	69.2902	12.8572
167.876	69.3456	NA
168.947	69.7606	NA
170.649	69.7678	NA
171.453	69.552	NA
172.588	69.4896	NA
173.759	69.4579	NA
174.903	69.4464	NA
176.032	69.4445	NA
177.184	69.3291	NA
178.312	69.2461	NA
179.499	71.1533	NA
-179.435	67.809	NA
-178.294	67.6182	NA
-177.14	67.4541	NA
-176.002	67.3064	NA
-175.136	67.0976	NA
-173.653	66.9302	-10.7202
-172.513	66.8604	-10.7202
-171.778	66.842	-10.7202
64.7884	68.9495	-10.7202
65.7462	68.4949	-10.7202
66.7524	67.8111	-10.7202
67.8871	67.607	-7.31199
69.0971	67.8314	-7.31199
70.22	67.9056	-12.0715
71.3541	67.936	-12.0715
72.4455	68.1886	-10.7202
73.9645	67.0086	-10.7202
74.9106	67.7177	-12.0715
75.9738	67.8513	-12.0715
77.0193	67.6211	-12.0715
78.3092	68.3552	-12.0715
79.4223	67.8972	-12.0715
80.5707	67.8959	-12.0715
81.7211	67.8959	-12.0715
82.8716	67.8959	-12.0715
84.022	67.8959	-12.0715
85.1724	67.8959	-12.0715
86.3228	67.8959	-12.0715
87.4733	67.8959	NA
88.6237	67.8959	NA
89.7741	67.8959	NA
90.9245	67.8959	NA
92.075	67.8959	12.8572
93.2254	67.8959	12.8572
94.3758	67.8959	NA
95.5262	67.8959	NA
96.6766	67.8959	NA
97.8271	67.8959	NA
98.9775	67.8959	NA
100.128	67.8959	NA
101.278	67.8959	NA
102.429	67.8959	NA
103.579	67.8959	NA
104.73	67.8959	NA
105.88	67.8959	NA
107.03	67.8959	NA
108.181	67.8959	NA
109.331	67.8959	NA
110.482	67.8959	NA
111.632	67.8959	NA
112.783	67.8959	NA
113.933	67.8959	NA
115.083	67.8959	NA
116.234	67.8959	NA
117.384	67.8959	NA
118.535	67.8959	NA
119.685	67.8959	NA
120.836	67.8959	NA
121.986	67.8959	NA
123.136	67.8959	NA
124.287	67.8959	NA
125.437	67.8959	NA
126.588	67.8959	NA
127.738	67.8959	NA
128.888	67.8959	NA
130.039	67.8959	NA
131.189	67.8959	NA
132.34	67.8959	NA
133.49	67.8959	NA
134.641	67.8959	NA
135.791	67.8959	NA
136.941	67.8959	NA
138.092	67.8959	NA
139.242	67.8959	NA
140.393	67.8959	NA
141.543	67.8959	NA
142.694	67.8959	NA
143.844	67.8959	NA
144.994	67.8959	NA
146.145	67.8959	NA
147.295	67.8959	NA
148.446	67.8959	NA
149.596	67.8959	NA
150.747	67.8959	NA
151.897	67.8959	NA
153.047	67.8959	NA
154.198	67.8959	NA
155.348	67.8959	NA
156.499	67.8959	NA
157.649	67.8959	NA
158.799	67.8959	NA
159.95	67.8959	NA
161.095	67.8703	NA
162.251	67.8959	NA
163.401	67.8959	NA
164.552	67.8959	NA
165.702	67.8959	NA
166.852	67.8959	NA
168.003	67.8959	NA
169.141	67.8668	NA
170.312	67.7949	NA
171.455	67.8941	NA
172.605	67.8959	NA
173.755	67.8959	NA
174.905	67.8959	-12.0715
176.056	67.8959	-12.0715
177.206	67.8959	-12.0715
178.357	67.8959	NA
179.463	67.8882	NA
-179.568	66.128	-10.7202
-178.215	66.1516	-10.7202
-177.133	66.1532	-10.7202
-175.917	65.9746	-10.7202
-174.839	65.6796	-10.7202
-173.659	65.6758	-10.7202
-172.571	65.8989	-10.7202
-171.413	66.1134	-10.7202
-170.461	66.0516	16.3602
60.1047	64.8346	-10.7202
61.1452	64.9402	-7.31199
62.1921	65.2036	-7.31199
63.3529	65.5046	-7.31199
64.472	65.6847	-7.31199
65.6152	65.7072	-7.31199
66.7657	65.7072	-7.31199
67.9161	65.7072	-7.31199
69.049	65.6581	-7.31199
70.2081	65.5227	-7.31199
71.3602	65.4976	-7.31199
72.549	65.5902	-7.31199
73.6682	65.7072	-7.31199
74.8186	65.7072	-7.31199
75.969	65.7072	-12.0715
77.1195	65.7072	-12.0715
78.2699	65.7072	-12.0715
79.4203	65.7072	-12.0715
80.5707	65.7072	-12.0715
81.7211	65.7072	-12.0715
82.8716	65.7072	-12.0715
84.022	65.7072	-12.0715
85.1724	65.7072	-12.0715
86.3228	65.7072	-12.0715
87.4733	65.7072	-12.0715
88.6237	65.7072	-12.0715
89.7741	65.7072	-12.0715
90.9245	65.7072	-12.0715
92.075	65.7072	-12.0715
93.2254	65.7072	NA
94.3758	65.7072	NA
95.5262	65.7072	NA
96.6766	65.7072	NA
97.8271	65.7072	NA
98.9775	65.7072	NA
100.128	65.7072	NA
101.278	65.7072	NA
102.429	65.7072	NA
103.579	65.7072	NA
104.73	65.7072	NA
105.88	65.7072	NA
107.03	65.7072	NA
108.181	65.7072	NA
109.331	65.7072	NA
110.482	65.7072	NA
111.632	65.7072	NA
112.783	65.7072	NA
113.933	65.7072	NA
115.083	65.7072	NA
116.234	65.7072	NA
117.384	65.7072	NA
118.535	65.7072	NA
119.685	65.7072	NA
120.836	65.7072	NA
121.986	65.7072	NA
123.136	65.7072	NA
124.287	65.7072	NA
125.437	65.7072	NA
126.588	65.7072	NA
127.738	65.7072	NA
128.888	65.7072	NA
130.039	65.7072	NA
131.189	65.7072	NA
132.34	65.7072	NA
133.49	65.7072	NA
134.641	65.7072	NA
135.791	65.7072	NA
136.941	65.7072	NA
138.092	65.7072	NA
139.242	65.7072	NA
140.393	65.7072	NA
141.543	65.7072	NA
142.694	65.7072	NA
143.844	65.7072	NA
144.994	65.7072	NA
146.145	65.7072	NA
147.295	65.7072	NA
148.446	65.7072	NA
149.596	65.7072	NA
150.747	65.7072	NA
151.897	65.7072	NA
153.047	65.7072	NA
154.198	65.7072	NA
155.348	65.7072	NA
156.499	65.7072	NA
157.649	65.7072	NA
158.799	65.7072	NA
159.95	65.7072	NA
161.1	65.7072	NA
162.251	65.7072	NA
163.401	65.7072	NA
164.552	65.7072	NA
165.702	65.7072	NA
166.852	65.7072	NA
168.003	65.7072	NA
169.153	65.7072	-12.0715
170.304	65.7072	-12.0715
171.454	65.7072	-12.0715
172.605	65.7072	-12.0715
173.755	65.7072	-12.0715
174.904	65.7146	-12.0715
176.049	65.8054	-12.0715
177.229	65.842	-12.0715
178.357	65.7172	-10.7202
179.449	65.8109	-10.7202
-174.31	64.641	13.343
-173.591	64.5064	13.343
-172.809	64.4889	13.343
59.2635	63.0499	-7.31199
59.9581	63.625	-7.31199
61.0135	63.6903	-7.31199
62.164	63.6903	-7.31199
63.3144	63.6903	-7.31199
64.4648	63.6903	-7.31199
65.6152	63.6903	-7.31199
66.7657	63.6903	-7.31199
67.9161	63.6903	-7.31199
69.0665	63.6903	-7.31199
70.2169	63.6903	-7.31199
71.3673	63.6903	-7.31199
72.5178	63.6903	-7.31199
73.6682	63.6903	-7.31199
74.8186	63.6903	-7.31199
75.969	63.6903	-7.31199
77.1195	63.6903	-7.31199
78.2699	63.6903	-7.31199
79.4203	63.6903	-7.31199
80.5707	63.6903	-7.31199
81.7211	63.6903	-7.31199
82.8716	63.6903	-7.31199
84.022	63.6903	-7.31199
85.1724	63.6903	-7.31199
86.3228	63.6903	-7.31199
87.4733	63.6903	-7.31199
88.6237	63.6903	-12.0715
89.7741	63.6903	-12.0715
90.9245	63.6903	-12.0715
92.075	63.6903	-12.0715
93.2254	63.6903	-12.0715
94.3758	63.6903	-12.0715
95.5262	63.6903	-12.0715
96.6766	63.6903	NA
97.8271	63.6903	NA
98.9775	63.6903	NA
100.128	63.6903	NA
101.278	63.6903	NA
102.429	63.6903	NA
103.579	63.6903	NA
104.73	63.6903	NA
105.88	63.6903	NA
107.03	63.6903	NA
108.181	63.6903	NA
109.331	63.6903	NA
110.482	63.6903	NA
111.632	63.6903	NA
112.783	63.6903	NA
113.933	63.6903	NA
115.083	63.6903	NA
116.234	63.6903	NA
117.384	63.6903	NA
118.535	63.6903	NA
119.685	63.6903	NA
120.836	63.6903	NA
121.986	63.6903	NA
123.136	63.6903	NA
124.287	63.6903	NA
125.437	63.6903	NA
126.588	63.6903	NA
127.738	63.6903	NA
128.888	63.6903	NA
130.039	63.6903	NA
131.189	63.6903	NA
132.34	63.6903	NA
133.49	63.6903	NA
134.641	63.6903	NA
135.791	63.6903	NA
136.941	63.6903	NA
138.092	63.6903	NA
139.242	63.6903	NA
140.393	63.6903	NA
141.543	63.6903	NA
142.694	63.6903	NA
143.844	63.6903	NA
144.994	63.6903	NA
146.145	63.6903	NA
147.295	63.6903	NA
148.446	63.6903	NA
149.596	63.6903	NA
150.747	63.6903	NA
151.897	63.6903	NA
153.047	63.6903	NA
154.198	63.6903	NA
155.348	63.6903	NA
156.499	63.6903	NA
157.649	63.6903	NA
158.799	63.6903	NA
159.95	63.6903	NA
161.1	63.6903	-12.0715
162.251	63.6903	-12.0715
163.401	63.6903	-12.0715
164.552	63.6903	-12.0715
165.702	63.6903	-12.0715
166.852	63.6903	-12.0715
168.003	63.6903	-12.0715
169.153	63.6903	-12.0715
170.304	63.6903	-12.0715
171.454	63.6903	-12.0715
172.605	63.6903	-12.0715
173.755	63.6903	-12.0715
174.905	63.6903	-7.31199
176.055	63.6864	-10.7202
177.187	63.6509	-10.7202
178.283	63.4092	-10.7202
179.175	62.9628	13.343
59.2749	61.2595	-7.31199
59.9263	61.7781	-7.31199
61.0135	61.8079	-5.14841
62.164	61.8079	-7.31199
63.3144	61.8079	-7.31199
64.4648	61.8079	-7.31199
65.6152	61.8079	-7.31199
66.7657	61.8079	-7.31199
67.9161	61.8079	-7.31199
69.0665	61.8079	-7.31199
70.2169	61.8079	-7.31199
71.3673	61.8079	-7.31199
72.5178	61.8079	-7.31199
73.6682	61.8079	-7.31199
74.8186	61.8079	-7.31199
75.969	61.8079	-7.31199
77.1195	61.8079	-7.31199
78.2699	61.8079	-7.31199
79.4203	61.8079	-7.31199
80.5707	61.8079	-7.31199
81.7211	61.8079	-7.31199
82.8716	61.8079	-7.31199
84.022	61.8079	-7.31199
85.1724	61.8079	-7.31199
86.3228	61.8079	-7.31199
87.4733	61.8079	-7.31199
88.6237	61.8079	-7.31199
89.7741	61.8079	-7.31199
90.9245	61.8079	-7.31199
92.075	61.8079	-12.0715
93.2254	61.8079	-12.0715
94.3758	61.8079	-12.0715
95.5262	61.8079	-12.0715
96.6766	61.8079	-12.0715
97.8271	61.8079	-12.0715
98.9775	61.8079	-10.6151
100.128	61.8079	-10.6151
101.278	61.8079	-10.6151
102.429	61.8079	-10.6151
103.579	61.8079	-10.6151
104.73	61.8079	-10.6151
105.88	61.8079	-10.6151
107.03	61.8079	-10.6151
108.181	61.8079	-10.6151
109.331	61.8079	NA
110.482	61.8079	NA
111.632	61.8079	NA
112.783	61.8079	NA
113.933	61.8079	NA
115.083	61.8079	NA
116.234	61.8079	NA
117.384	61.8079	NA
118.535	61.8079	NA
119.685	61.8079	NA
120.836	61.8079	NA
121.986	61.8079	NA
123.136	61.8079	NA
124.287	61.8079	NA
125.437	61.8079	NA
126.588	61.8079	NA
127.738	61.8079	NA
128.888	61.8079	NA
130.039	61.8079	NA
131.189	61.8079	NA
132.34	61.8079	NA
133.49	61.8079	NA
134.641	61.8079	NA
135.791	61.8079	NA
136.941	61.8079	NA
138.092	61.8079	NA
139.242	61.8079	NA
140.393	61.8079	NA
141.543	61.8079	NA
142.694	61.8079	NA
143.844	61.8079	NA
144.994	61.8079	NA
146.145	61.8079	NA
147.295	61.8079	NA
148.446	61.8079	NA
149.596	61.8079	NA
150.747	61.8079	NA
151.897	61.8079	NA
153.047	61.8079	NA
154.198	61.8079	NA
155.348	61.8079	NA
156.446	61.9761	-12.0715
157.644	62.2386	NA
158.785	62.2918	NA
160.018	62.0035	-10.7202
161.077	61.8648	-10.7202
162.213	62.1168	-10.7202
163.119	62.2953	-7.31199
164.582	61.6342	-7.31199
165.705	61.8024	-7.31199
166.852	61.8079	-7.31199
168.003	61.8079	-7.31199
169.153	61.8079	-7.31199
170.304	61.8079	-10.7202
171.453	61.809	-10.7202
172.574	61.9626	-10.7202
173.719	62.1956	-10.7202
174.861	62.3311	-10.7202
175.985	62.4938	-12.0156
176.829	62.6152	-12.0156
178.442	62.5865	13.343
179.181	62.5713	13.343
58.9587	59.6542	-5.14841
59.8767	60.0153	-5.14841
61.0135	60.0342	-1.84375
62.164	60.0342	-1.84375
63.3144	60.0342	-1.84375
64.4648	60.0342	-1.84375
65.6152	60.0342	-1.84375
66.7657	60.0342	-5.14841
67.9161	60.0342	-5.14841
69.0665	60.0342	-7.31199
70.2169	60.0342	-7.31199
71.3673	60.0342	-7.31199
72.5178	60.0342	-7.31199
73.6682	60.0342	-7.31199
74.8186	60.0342	-7.31199
75.969	60.0342	-7.31199
77.1195	60.0342	-7.31199
78.2699	60.0342	-3.14578
79.4203	60.0342	-7.31199
80.5707	60.0342	-7.31199
81.7211	60.0342	-7.31199
82.8716	60.0342	-7.31199
84.022	60.0342	-7.31199
85.1724	60.0342	-7.31199
86.3228	60.0342	-7.31199
87.4733	60.0342	-7.31199
88.6237	60.0342	-7.31199
89.7741	60.0342	-7.31199
90.9245	60.0342	-7.31199
92.075	60.0342	-7.31199
93.2254	60.0342	-12.0715
94.3758	60.0342	-12.0715
95.5262	60.0342	-12.0715
96.6766	60.0342	-12.0715
97.8271	60.0342	-10.6151
98.9775	60.0342	-10.6151
100.128	60.0342	-10.6151
101.278	60.0342	-10.6151
102.429	60.0342	-10.6151
103.579	60.0342	-10.6151
104.73	60.0342	-10.6151
105.88	60.0342	-10.6151
107.03	60.0342	-10.6151
108.181	60.0342	-10.6151
109.331	60.0342	-10.6151
110.482	60.0342	-10.6151
111.632	60.0342	-10.6151
112.783	60.0342	-10.6151
113.933	60.0342	-12.0715
115.083	60.0342	-10.6151
116.234	60.0342	-10.6151
117.384	60.0342	-10.6151
118.535	60.0342	-10.6151
119.685	60.0342	-10.6151
120.836	60.0342	NA
121.986	60.0342	NA
123.136	60.0342	NA
124.287	60.0342	NA
125.437	60.0342	NA
126.588	60.0342	NA
127.738	60.0342	NA
128.888	60.0342	NA
130.039	60.0342	NA
131.189	60.0342	NA
132.34	60.0342	NA
133.49	60.0342	NA
134.641	60.0342	NA
135.791	60.0342	NA
136.941	60.0342	NA
138.092	60.0342	NA
139.242	60.0342	NA
140.393	60.0342	-12.0715
141.543	60.0342	-12.0715
142.68	60.0754	-12.0715
143.84	60.1405	-12.0715
144.992	60.1443	-7.31199
146.14	60.1058	-7.31199
147.301	60.1083	-7.31199
148.449	60.1263	-10.7202
149.59	60.2996	-12.0715
150.751	60.2276	-12.0715
151.924	60.1085	-12.0715
153.044	60.0413	-12.0715
154.141	60.0893	-10.7202
155.218	60.6837	-10.7202
160.336	59.2851	-12.0156
161.2	59.5132	-10.7202
162.29	59.8334	-10.7202
163.321	60.1875	-10.7202
164.568	60.4239	-12.0156
165.632	60.5775	-12.0156
166.776	60.5151	-12.0156
167.95	60.7079	-12.0156
169.193	60.7102	-12.0156
170.254	60.5046	-12.0156
171.244	60.7526	13.343
172.048	60.8815	13.343
58.0569	57.555	-5.14841
58.9265	57.8504	-5.14841
59.8734	58.3467	-5.14841
61.0135	58.3508	-1.84375
62.164	58.3508	-1.84375
63.3144	58.3508	-1.84375
64.4648	58.3508	-1.84375
65.6152	58.3508	-1.84375
66.7657	58.3508	-1.84375
67.9161	58.3508	-1.84375
69.0665	58.3508	-1.84375
70.2169	58.3508	-1.84375
71.3673	58.3508	-1.84375
72.5178	58.3508	-1.84375
73.6682	58.3508	-1.84375
74.8186	58.3508	-5.14841
75.969	58.3508	-5.14841
77.1195	58.3508	-3.14578
78.2699	58.3508	-3.14578
79.4203	58.3508	-3.14578
80.5707	58.3508	-3.14578
81.7211	58.3508	-3.14578
82.8716	58.3508	-3.14578
84.022	58.3508	-7.31199
85.1724	58.3508	-7.31199
86.3228	58.3508	-7.31199
87.4733	58.3508	-7.31199
88.6237	58.3508	-7.31199
89.7741	58.3508	-7.31199
90.9245	58.3508	-7.31199
92.075	58.3508	-7.31199
93.2254	58.3508	-3.14578
94.3758	58.3508	-3.14578
95.5262	58.3508	-3.14578
96.6766	58.3508	-3.14578
97.8271	58.3508	-3.14578
98.9775	58.3508	-3.14578
100.128	58.3508	-10.6151
101.278	58.3508	-10.6151
102.429	58.3508	-10.6151
103.579	58.3508	-10.6151
104.73	58.3508	-10.6151
105.88	58.3508	-10.6151
107.03	58.3508	-10.6151
108.181	58.3508	-10.6151
109.331	58.3508	-10.6151
110.482	58.3508	-10.6151
111.632	58.3508	-12.0715
112.783	58.3508	-12.0715
113.933	58.3508	-12.0715
115.083	58.3508	-10.6151
116.234	58.3508	-10.6151
117.384	58.3508	-10.6151
118.535	58.3508	-10.6151
119.685	58.3508	-10.6151
120.836	58.3508	-10.6151
121.986	58.3508	-10.6151
123.136	58.3508	-10.6151
124.287	58.3508	-10.6151
125.437	58.3508	-12.0715
126.588	58.3508	-10.6151
127.738	58.3508	-10.6151
128.888	58.3508	NA
130.039	58.3508	NA
131.189	58.3508	NA
132.34	58.3508	NA
133.49	58.3508	NA
134.641	58.3508	NA
135.791	58.3508	NA
136.941	58.3508	NA
138.092	58.3508	NA
139.242	58.3508	-12.0715
140.323	58.5169	-7.31199
141.422	58.8805	-7.31199
142.207	59.1318	-7.31199
146.004	59.1633	13.343
151.239	59.0203	-12.0156
151.829	59.0286	-10.7202
152.802	59.072	-10.7202
154.079	59.1246	-12.0156
154.774	59.1717	13.343
156.972	57.7028	-12.0156
157.729	57.73	-12.0156
158.87	57.9453	-5.14841
159.987	58.2925	-12.0156
161.1	58.3508	-10.7202
162.147	58.395	-12.0156
163.013	57.7062	-6.59247
164.33	58.9803	-6.59247
57.7842	56.6321	-5.14841
58.7113	56.8197	-5.14841
59.8633	56.7439	-5.14841
61.0135	56.7438	-1.84375
62.164	56.7438	-1.84375
63.3144	56.7438	-1.84375
64.4648	56.7438	-1.84375
65.6152	56.7438	-1.84375
66.7657	56.7438	-1.84375
67.9161	56.7438	-1.84375
69.0665	56.7438	-1.84375
70.2169	56.7438	-1.84375
71.3673	56.7438	-1.84375
72.5178	56.7438	-1.84375
73.6682	56.7438	-1.84375
74.8186	56.7438	-1.84375
75.969	56.7438	-1.84375
77.1195	56.7438	-3.14578
78.2699	56.7438	-3.14578
79.4203	56.7438	-3.14578
80.5707	56.7438	-3.14578
81.7211	56.7438	-3.14578
82.8716	56.7438	-3.14578
84.022	56.7438	-3.14578
85.1724	56.7438	-5.14841
86.3228	56.7438	-1.84375
87.4733	56.7438	-1.84375
88.6237	56.7438	-1.84375
89.7741	56.7438	-1.84375
90.9245	56.7438	-1.84375
92.075	56.7438	-1.84375
93.2254	56.7438	-3.14578
94.3758	56.7438	-3.14578
95.5262	56.7438	-3.14578
96.6766	56.7438	-3.14578
97.8271	56.7438	-3.14578
98.9775	56.7438	-3.14578
100.128	56.7438	-3.14578
101.278	56.7438	-3.14578
102.429	56.7438	-3.14578
103.579	56.7438	-3.14578
104.73	56.7438	-3.14578
105.88	56.7438	-3.14578
107.03	56.7438	-10.6151
108.181	56.7438	-10.6151
109.331	56.7438	-12.0715
110.482	56.7438	-12.0715
111.632	56.7438	-10.6151
112.783	56.7438	-10.6151
113.933	56.7438	-10.6151
115.083	56.7438	-10.6151
116.234	56.7438	-10.6151
117.384	56.7438	-10.6151
118.535	56.7438	-10.6151
119.685	56.7438	-10.6151
120.836	56.7438	-10.6151
121.986	56.7438	-10.6151
123.136	56.7438	-10.6151
124.287	56.7438	-10.6151
125.437	56.7438	-10.6151
126.588	56.7438	-10.6151
127.738	56.7438	-10.6151
128.888	56.7438	-10.6151
130.039	56.7438	NA
131.189	56.7438	NA
132.34	56.7438	NA
133.49	56.7438	-10.6151
134.641	56.7438	-10.6151
135.791	56.7438	-10.6151
136.938	56.7486	-12.0715
138.003	56.9738	-7.31199
139.049	57.3361	-10.7202
139.832	57.5182	-10.7202
155.836	56.1605	-12.0156
156.571	56.5253	-5.14841
157.649	56.7438	-5.14841
158.799	56.7438	-7.31199
159.95	56.7438	-10.7202
161.1	56.7438	-12.0156
162.193	56.837	-12.0156
163.056	56.3815	-6.59247
57.693	54.9322	-5.14841
58.7455	54.8908	-5.14841
59.9092	55.2677	-5.14841
61.0135	55.2024	-1.84375
62.164	55.2024	-1.84375
63.3144	55.2024	-1.84375
64.4648	55.2024	-1.84375
65.6152	55.2024	-1.84375
66.7657	55.2024	-1.84375
67.9161	55.2024	-1.84375
69.0665	55.2024	-1.84375
70.2169	55.2024	-1.84375
71.3673	55.2024	-1.84375
72.5178	55.2024	-1.84375
73.6682	55.2024	-1.84375
74.8186	55.2024	-3.14578
75.969	55.2024	-3.14578
77.1195	55.2024	-3.14578
78.2699	55.2024	-3.14578
79.4203	55.2024	-3.14578
80.5707	55.2024	-3.14578
81.7211	55.2024	-3.14578
82.8716	55.2024	-1.84375
84.022	55.2024	-1.84375
85.1724	55.2024	-1.84375
86.3228	55.2024	-1.84375
87.4733	55.2024	-5.14841
88.6237	55.2024	-5.14841
89.7741	55.2024	-1.84375
90.9245	55.2024	-1.84375
92.075	55.2024	-1.84375
93.2254	55.2024	-1.84375
94.3758	55.2024	-1.84375
95.5262	55.2024	-1.84375
96.6766	55.2024	-1.84375
97.8271	55.2024	-1.84375
98.9775	55.2024	-3.14578
100.128	55.2024	-3.14578
101.278	55.2024	-3.14578
102.429	55.2024	-3.14578
103.579	55.2024	-3.14578
104.73	55.2024	-3.14578
105.88	55.2024	-3.14578
107.03	55.2024	-3.14578
108.181	55.2024	-3.14578
109.331	55.2024	-10.6151
110.482	55.2024	-10.6151
111.632	55.2024	-10.6151
112.783	55.2024	-10.6151
113.933	55.2024	-4.66965
115.083	55.2024	-4.66965
116.234	55.2024	-4.66965
117.384	55.2024	-4.66965
118.535	55.2024	-10.6151
119.685	55.2024	-10.6151
120.836	55.2024	-4.66965
121.986	55.2024	-4.66965
123.136	55.2024	-10.6151
124.287	55.2024	-10.6151
125.437	55.2024	-10.6151
126.588	55.2024	-10.6151
127.738	55.2024	-10.6151
128.888	55.2024	-10.6151
130.039	55.2024	-10.6151
131.189	55.2024	-10.6151
132.34	55.2024	-10.6151
133.49	55.2024	-10.6151
134.639	55.2036	-10.6151
135.729	55.561	-7.31199
136.696	55.8144	-10.7202
137.765	54.9368	-10.7202
155.765	55.2236	-9.83668
156.499	55.2024	-5.14841
157.649	55.2024	-10.7202
158.799	55.2024	-5.14841
159.95	55.2024	-12.0156
161.1	55.2431	13.343
161.824	55.1295	-6.59247
166.113	55.1815	-6.10634
166.459	54.8769	-6.10634
167.718	54.7137	-9.98875
57.9679	54.4261	-5.14841
59.0878	53.4978	-1.84375
59.8904	53.6696	-1.84375
61.0135	53.7181	-1.84375
62.164	53.7181	-1.84375
63.3144	53.7181	-1.84375
64.4648	53.7181	-1.22627
65.6152	53.7181	-1.84375
66.7657	53.7181	-1.84375
67.9161	53.7181	-1.84375
69.0665	53.7181	-1.84375
70.2169	53.7181	-1.22627
71.3673	53.7181	-1.22627
72.5178	53.7181	-1.22627
73.6682	53.7181	-1.84375
74.8186	53.7181	-1.22627
75.969	53.7181	-5.44083
77.1195	53.7181	-5.44083
78.2699	53.7181	-5.44083
79.4203	53.7181	-1.84375
80.5707	53.7181	-1.84375
81.7211	53.7181	-1.84375
82.8716	53.7181	-1.84375
84.022	53.7181	-1.84375
85.1724	53.7181	-1.84375
86.3228	53.7181	-1.84375
87.4733	53.7181	-5.14841
88.6237	53.7181	-12.0156
89.7741	53.7181	-1.84375
90.9245	53.7181	-1.22627
92.075	53.7181	-1.84375
93.2254	53.7181	-5.14841
94.3758	53.7181	-5.14841
95.5262	53.7181	-3.14578
96.6766	53.7181	-3.14578
97.8271	53.7181	-3.14578
98.9775	53.7181	-3.14578
100.128	53.7181	-1.84375
101.278	53.7181	-3.14578
102.429	53.7181	-5.44083
103.579	53.7181	-5.44083
104.73	53.7181	-5.44083
105.88	53.7181	-5.44083
107.03	53.7181	-3.14578
108.181	53.7181	-3.14578
109.331	53.7181	-3.14578
110.482	53.7181	-3.14578
111.632	53.7181	-4.66965
112.783	53.7181	-4.66965
113.933	53.7181	-4.66965
115.083	53.7181	-4.66965
116.234	53.7181	-4.66965
117.384	53.7181	-4.66965
118.535	53.7181	-4.66965
119.685	53.7181	-4.66965
120.836	53.7181	-4.66965
121.986	53.7181	-4.66965
123.136	53.7181	-4.66965
124.287	53.7181	-4.66965
125.437	53.7181	-4.66965
126.588	53.7181	-4.66965
127.738	53.7181	-4.66965
128.888	53.7181	-4.66965
130.039	53.7181	-10.6151
131.189	53.7181	-10.6151
132.34	53.7181	-10.6151
133.49	53.7181	-10.6151
134.641	53.7181	-12.0715
135.791	53.7181	-7.31199
136.9	53.6005	-3.14578
138.128	53.3345	-3.14578
139.255	53.6039	-7.31199
140.288	53.4504	-7.31199
141.163	53.1957	-12.0156
142.719	53.474	-12.0156
143.285	53.0648	-12.0156
155.853	54.2646	-9.83668
156.523	53.7389	-9.83668
157.649	53.7181	-12.0156
158.788	53.7481	-6.59247
159.722	53.893	-6.59247
160.536	54.4412	-6.59247
50.9833	51.6479	-1.84375
52.1455	51.648	-1.84375
52.4157	51.6281	-1.84375
59.0387	52.6895	-1.84375
59.973	52.561	-1.84375
61.0202	52.2957	-1.22627
62.164	52.284	-1.22627
63.3144	52.284	-1.22627
64.4648	52.284	-1.22627
65.6152	52.284	-1.22627
66.7657	52.284	-1.22627
67.9161	52.284	-1.84375
69.0665	52.284	-1.84375
70.2169	52.284	-1.84375
71.3673	52.284	-1.22627
72.5178	52.284	-1.22627
73.6682	52.284	-1.22627
74.8186	52.284	-1.22627
75.969	52.284	-1.22627
77.1195	52.284	-1.22627
78.2699	52.284	-1.22627
79.4203	52.284	-1.22627
80.5707	52.284	-1.22627
81.7211	52.284	-1.84375
82.8716	52.284	-1.84375
84.022	52.284	-1.84375
85.1724	52.284	-1.84375
86.3228	52.284	-1.84375
87.4733	52.284	-1.84375
88.6237	52.284	-5.14841
89.7741	52.284	-1.84375
90.9245	52.284	-3.14578
92.075	52.284	-3.14578
93.2254	52.284	-3.14578
94.3758	52.284	-3.14578
95.5262	52.284	-3.14578
96.6766	52.284	-3.14578
97.8271	52.284	-3.14578
98.9775	52.284	-3.14578
100.128	52.284	-3.14578
101.278	52.284	-3.14578
102.429	52.284	-1.84375
103.579	52.284	-1.22627
104.73	52.284	-3.14578
105.88	52.284	-3.14578
107.03	52.284	-5.44083
108.181	52.284	-5.44083
109.331	52.284	-5.44083
110.482	52.284	-5.44083
111.632	52.284	-5.44083
112.783	52.284	-5.44083
113.933	52.284	-5.44083
115.083	52.284	-4.66965
116.234	52.284	-4.66965
117.384	52.284	-4.66965
118.535	52.284	-4.66965
119.685	52.284	-4.66965
120.836	52.284	-4.66965
121.986	52.284	-4.66965
123.136	52.284	-4.66965
124.287	52.284	-5.44083
125.437	52.284	-5.44083
126.588	52.284	-5.44083
127.738	52.284	-5.44083
128.888	52.284	-4.66965
130.039	52.284	-4.66965
131.189	52.284	-10.6151
132.34	52.284	-10.6151
133.49	52.284	-10.6151
134.641	52.284	-12.0715
135.791	52.284	-3.14578
136.941	52.284	-3.14578
138.092	52.284	-10.6151
139.242	52.284	-3.14578
140.391	52.2849	-7.31199
141.93	52.2405	-5.14841
142.667	52.2909	-5.14841
143.299	52.7319	-12.0156
156.698	52.3617	-9.83668
157.631	52.3085	-6.59247
158.377	52.5656	-6.59247
47.5697	50.3096	-6.44656
48.8262	50.4223	-6.44656
49.5892	50.6249	-1.22627
50.6889	50.8524	-1.22627
51.8188	50.8739	-1.22627
52.9575	50.8508	-1.22627
54.0022	50.6551	-1.22627
55.1685	50.5053	-1.22627
56.4805	50.5796	-1.84375
57.5681	50.6133	-1.84375
58.6216	50.5702	-1.84375
59.9097	50.4523	-1.22627
61.0769	50.5017	-1.22627
62.1648	50.8941	-1.22627
63.3144	50.8946	-1.22627
64.4648	50.8946	-1.22627
65.6152	50.8946	-1.22627
66.7657	50.8946	-1.22627
67.9161	50.8946	-1.22627
69.0665	50.8946	-1.22627
70.2169	50.8946	-1.22627
71.3673	50.8946	-1.22627
72.5178	50.8946	-1.22627
73.6682	50.8946	-1.22627
74.8186	50.8946	-1.22627
75.969	50.8946	-1.22627
77.1195	50.8946	-1.22627
78.2699	50.8946	-1.22627
79.4203	50.8946	-1.22627
80.5707	50.8946	-1.22627
81.7211	50.8946	-1.84375
82.8716	50.8946	-1.84375
84.022	50.8946	-1.84375
85.1724	50.8946	-1.84375
86.3228	50.8946	-1.84375
87.4733	50.8946	-1.84375
88.6237	50.8946	-3.14578
89.7741	50.8946	-3.14578
90.9245	50.8946	-5.44083
92.075	50.8946	-5.44083
93.2254	50.8946	-5.44083
94.3758	50.8946	-5.44083
95.5262	50.8946	-5.44083
96.6766	50.8946	-5.44083
97.8271	50.8946	-5.44083
98.9775	50.8946	-5.44083
100.128	50.8946	-5.44083
101.278	50.8946	-5.44083
102.429	50.8946	-5.44083
103.579	50.8946	-3.14578
104.73	50.8946	-3.14578
105.88	50.8946	-5.44083
107.03	50.8946	-5.44083
108.181	50.8946	-5.44083
109.331	50.8946	-5.44083
110.482	50.8946	-5.44083
111.632	50.8946	-5.44083
112.783	50.8946	-5.44083
113.933	50.8946	-5.44083
115.083	50.8946	-5.44083
116.234	50.8946	-5.44083
117.384	50.8946	-4.66965
118.535	50.8946	-4.66965
119.685	50.8946	-4.66965
120.836	50.8946	-4.66965
121.986	50.8946	-4.66965
123.136	50.8946	-5.44083
124.287	50.8946	-5.44083
125.437	50.8946	-5.44083
126.588	50.8946	-5.44083
127.738	50.8946	-5.44083
128.888	50.8946	-5.44083
130.039	50.8946	-4.66965
131.189	50.8946	-10.6151
132.34	50.8946	-10.6151
133.49	50.8946	-10.6151
134.641	50.8946	-10.6151
135.791	50.8946	-3.14578
136.941	50.8946	-3.14578
138.092	50.8946	-3.14578
139.242	50.8946	-7.31199
140.233	50.9562	-7.31199
142.091	50.611	-12.0156
142.709	50.8901	-12.0156
143.466	50.7515	-12.0156
155.662	50.3463	-9.98875
156.809	51.3322	-6.10634
157.284	51.4276	-5.98592
47.3675	49.4921	-6.44656
48.337	49.45	-6.44656
49.5093	49.5451	-6.44656
50.6597	49.5451	-1.22627
51.8102	49.5451	-1.22627
52.9606	49.5451	-1.22627
54.111	49.5451	-1.22627
55.2614	49.5451	-1.22627
56.4118	49.5451	-1.22627
57.5623	49.5451	-1.22627
58.7127	49.5451	-1.22627
59.8631	49.5451	-1.22627
61.0135	49.5451	-1.22627
62.164	49.5451	-1.22627
63.3144	49.5451	-1.22627
64.4648	49.5451	-1.22627
65.6152	49.5451	-1.22627
66.7657	49.5451	-1.22627
67.9161	49.5451	-1.22627
69.0665	49.5451	-1.22627
70.2169	49.5451	-1.22627
71.3673	49.5451	-1.22627
72.5178	49.5451	-1.22627
73.6682	49.5451	-1.22627
74.8186	49.5451	-1.22627
75.969	49.5451	-1.22627
77.1195	49.5451	-1.22627
78.2699	49.5451	-1.22627
79.4203	49.5451	-1.22627
80.5707	49.5451	-1.22627
81.7211	49.5451	-1.22627
82.8716	49.5451	-1.84375
84.022	49.5451	-1.84375
85.1724	49.5451	-1.84375
86.3228	49.5451	-1.84375
87.4733	49.5451	-3.14578
88.6237	49.5451	-5.44083
89.7741	49.5451	-5.44083
90.9245	49.5451	-5.44083
92.075	49.5451	-6.3265
93.2254	49.5451	NA
94.3758	49.5451	-4.66965
95.5262	49.5451	-5.44083
96.6766	49.5451	-5.44083
97.8271	49.5451	-5.44083
98.9775	49.5451	-5.44083
100.128	49.5451	-5.44083
101.278	49.5451	-5.44083
102.429	49.5451	-5.44083
103.579	49.5451	-5.44083
104.73	49.5451	-5.44083
105.88	49.5451	-6.3265
107.03	49.5451	-5.44083
108.181	49.5451	-5.44083
109.331	49.5451	-5.44083
110.482	49.5451	-5.44083
111.632	49.5451	-5.44083
112.783	49.5451	-5.44083
113.933	49.5451	-6.3265
115.083	49.5451	-6.3265
116.234	49.5451	-6.3265
117.384	49.5451	-6.3265
118.535	49.5451	-6.3265
119.685	49.5451	-5.44083
120.836	49.5451	-5.44083
121.986	49.5451	-5.44083
123.136	49.5451	-5.44083
124.287	49.5451	-5.44083
125.437	49.5451	-5.44083
126.588	49.5451	-5.44083
127.738	49.5451	-5.44083
128.888	49.5451	-5.44083
130.039	49.5451	-5.44083
131.189	49.5451	-3.14578
132.34	49.5451	-3.14578
133.49	49.5451	-3.14578
134.641	49.5451	-3.14578
135.791	49.5451	-3.14578
136.941	49.5451	-3.14578
138.092	49.5451	-3.14578
139.242	49.5451	-7.31199
140.145	49.5852	-5.14841
142.073	49.0868	-12.0156
142.673	49.5725	-12.0156
143.729	49.7013	-12.0156
144.547	48.9308	-12.0156
154.703	49.3887	NA
155.407	50.1506	NA
46.5885	48.4905	-6.44656
47.3076	48.3986	-6.44656
48.3805	48.2656	-6.44656
49.5093	48.2315	-6.44656
50.6597	48.2315	-6.44656
51.8102	48.2315	-6.44656
52.9606	48.2315	-6.44656
54.111	48.2315	-1.22627
55.2614	48.2315	-1.22627
56.4118	48.2315	-1.22627
57.5623	48.2315	-1.22627
58.7127	48.2315	-1.22627
59.8631	48.2315	-1.22627
61.0135	48.2315	-1.22627
62.164	48.2315	-1.22627
63.3144	48.2315	-1.22627
64.4648	48.2315	-1.22627
65.6152	48.2315	-1.22627
66.7657	48.2315	-1.22627
67.9161	48.2315	-1.22627
69.0665	48.2315	-1.22627
70.2169	48.2315	-1.22627
71.3673	48.2315	-1.22627
72.5178	48.2315	-1.22627
73.6682	48.2315	-1.22627
74.8186	48.2315	-1.22627
75.969	48.2315	-1.22627
77.1195	48.2315	-1.22627
78.2699	48.2315	-1.22627
79.4203	48.2315	-1.22627
80.5707	48.2315	-1.22627
81.7211	48.2315	-1.22627
82.8716	48.2315	-1.22627
84.022	48.2315	-1.22627
85.1724	48.2315	-1.22627
86.3228	48.2315	-1.22627
87.4733	48.2315	-1.22627
88.6237	48.2315	-3.14578
89.7741	48.2315	-5.44083
90.9245	48.2315	-5.44083
92.075	48.2315	-6.3265
93.2254	48.2315	-6.3265
94.3758	48.2315	-6.3265
95.5262	48.2315	-6.3265
96.6766	48.2315	-5.44083
97.8271	48.2315	-5.44083
98.9775	48.2315	-5.44083
100.128	48.2315	-5.44083
101.278	48.2315	-5.44083
102.429	48.2315	-6.3265
103.579	48.2315	-6.3265
104.73	48.2315	-6.3265
105.88	48.2315	-6.3265
107.03	48.2315	-5.44083
108.181	48.2315	-5.44083
109.331	48.2315	-5.44083
110.482	48.2315	-6.3265
111.632	48.2315	-6.3265
112.783	48.2315	-6.3265
113.933	48.2315	-6.3265
115.083	48.2315	-6.3265
116.234	48.2315	-6.3265
117.384	48.2315	-6.3265
118.535	48.2315	-6.3265
119.685	48.2315	-5.44083
120.836	48.2315	-5.44083
121.986	48.2315	-5.44083
123.136	48.2315	-1.22627
124.287	48.2315	-5.44083
125.437	48.2315	-5.44083
126.588	48.2315	-5.44083
127.738	48.2315	-5.44083
128.888	48.2315	-5.44083
130.039	48.2315	-5.44083
131.189	48.2315	-5.44083
132.34	48.2315	-5.44083
133.49	48.2315	-3.14578
134.641	48.2315	-3.14578
135.791	48.2315	-1.84375
136.941	48.2315	-7.31199
138.092	48.2315	-7.31199
139.18	48.3162	-5.14841
139.996	48.6071	-5.14841
142.017	48.6772	-9.83668
142.421	48.3205	-9.83668
144.661	48.7874	13.343
154.087	48.8095	-9.98875
48.7348	47.3451	-6.44656
49.5214	46.9626	-6.44656
50.6597	46.9505	-6.44656
51.8102	46.9505	-6.44656
52.9606	46.9505	-6.44656
54.111	46.9505	-0.889528
55.2614	46.9505	-0.889528
56.4118	46.9505	-0.889528
57.5623	46.9505	0.508235
58.7127	46.9505	-1.22627
59.8631	46.9505	-1.22627
61.0135	46.9505	-1.22627
62.164	46.9505	0.508235
63.3144	46.9505	0.508235
64.4648	46.9505	0.508235
65.6152	46.9505	0.508235
66.7657	46.9505	0.508235
67.9161	46.9505	0.508235
69.0665	46.9505	0.508235
70.2169	46.9505	0.508235
71.3673	46.9505	-1.22627
72.5178	46.9505	-1.22627
73.6682	46.9505	-1.22627
74.8186	46.9505	-1.22627
75.969	46.9505	-1.22627
77.1195	46.9505	-1.22627
78.2699	46.9505	-1.22627
79.4203	46.9505	-1.22627
80.5707	46.9505	-1.22627
81.7211	46.9505	-1.22627
82.8716	46.9505	-1.22627
84.022	46.9505	-1.22627
85.1724	46.9505	-1.22627
86.3228	46.9505	0.508235
87.4733	46.9505	0.508235
88.6237	46.9505	0.508235
89.7741	46.9505	-5.44083
90.9245	46.9505	-5.44083
92.075	46.9505	-5.44083
93.2254	46.9505	-6.3265
94.3758	46.9505	-6.3265
95.5262	46.9505	-6.3265
96.6766	46.9505	-6.3265
97.8271	46.9505	-5.44083
98.9775	46.9505	-5.44083
100.128	46.9505	-5.44083
101.278	46.9505	-5.44083
102.429	46.9505	-6.3265
103.579	46.9505	-6.3265
104.73	46.9505	-6.3265
105.88	46.9505	-6.3265
107.03	46.9505	-6.3265
108.181	46.9505	-6.3265
109.331	46.9505	-6.3265
110.482	46.9505	-6.3265
111.632	46.9505	-6.3265
112.783	46.9505	-6.3265
113.933	46.9505	-6.3265
115.083	46.9505	-6.3265
116.234	46.9505	-6.3265
117.384	46.9505	-6.3265
118.535	46.9505	-6.3265
119.685	46.9505	-5.44083
120.836	46.9505	-1.22627
121.986	46.9505	-1.22627
123.136	46.9505	0.508235
124.287	46.9505	0.508235
125.437	46.9505	-5.44083
126.588	46.9505	-5.44083
127.738	46.9505	-1.22627
128.888	46.9505	-1.22627
130.039	46.9505	-1.22627
131.189	46.9505	-1.22627
132.34	46.9505	-1.22627
133.49	46.9505	-5.44083
134.641	46.9505	-1.84375
135.791	46.9505	-1.84375
136.941	46.9505	-7.31199
138.019	47.0142	-5.14841
138.835	47.4146	-5.14841
142.011	46.8354	-9.83668
142.558	47.0103	-9.83668
143.439	46.5479	-6.59247
151.982	46.9411	-9.98875
49.704	45.6292	-2.56046
50.6597	45.6991	-2.56046
51.8102	45.6991	-2.56046
52.9606	45.6991	-6.44656
54.111	45.6991	-0.889528
55.2614	45.6991	-0.889528
56.4118	45.6991	-0.889528
57.5623	45.6991	-0.889528
58.7127	45.6991	-1.22627
59.8631	45.6991	-1.84375
61.0135	45.6991	-1.22627
62.164	45.6991	-0.889528
63.3144	45.6991	-0.889528
64.4648	45.6991	-0.889528
65.6152	45.6991	-0.889528
66.7657	45.6991	-0.889528
67.9161	45.6991	-0.889528
69.0665	45.6991	-0.889528
70.2169	45.6991	-0.889528
71.3673	45.6991	-0.889528
72.5178	45.6991	0.508235
73.6682	45.6991	-1.22627
74.8186	45.6991	0.508235
75.969	45.6991	0.508235
77.1195	45.6991	0.508235
78.2699	45.6991	-0.889528
79.4203	45.6991	-6.44656
80.5707	45.6991	-6.44656
81.7211	45.6991	-1.22627
82.8716	45.6991	-1.22627
84.022	45.6991	0.508235
85.1724	45.6991	0.508235
86.3228	45.6991	-4.47821
87.4733	45.6991	0.508235
88.6237	45.6991	0.508235
89.7741	45.6991	0.508235
90.9245	45.6991	-6.3265
92.075	45.6991	-6.3265
93.2254	45.6991	-6.3265
94.3758	45.6991	-6.3265
95.5262	45.6991	-6.3265
96.6766	45.6991	-6.3265
97.8271	45.6991	-6.3265
98.9775	45.6991	-6.3265
100.128	45.6991	0.508235
101.278	45.6991	-6.3265
102.429	45.6991	0.508235
103.579	45.6991	0.508235
104.73	45.6991	-3.65609
105.88	45.6991	-6.3265
107.03	45.6991	-6.3265
108.181	45.6991	-3.65609
109.331	45.6991	-3.65609
110.482	45.6991	-3.65609
111.632	45.6991	-6.3265
112.783	45.6991	-6.3265
113.933	45.6991	-6.3265
115.083	45.6991	-6.3265
116.234	45.6991	-6.3265
117.384	45.6991	-6.3265
118.535	45.6991	-6.3265
119.685	45.6991	-1.22627
120.836	45.6991	0.508235
121.986	45.6991	0.508235
123.136	45.6991	0.508235
124.287	45.6991	0.508235
125.437	45.6991	0.508235
126.588	45.6991	-1.22627
127.738	45.6991	-1.22627
128.888	45.6991	-1.22627
130.039	45.6991	-1.22627
131.189	45.6991	-1.22627
132.34	45.6991	-1.22627
133.49	45.6991	-1.84375
134.641	45.6991	-1.84375
135.791	45.6991	-1.84375
136.877	45.7861	-5.14841
137.738	46.0996	-5.14841
141.868	45.249	-5.98592
142.232	45.1793	-5.98592
143.462	46.218	-6.59247
147.789	45.1347	-6.10634
148.336	45.304	-6.10634
149.861	45.8475	-6.10634
150.301	46.1099	NA
48.8474	44.7081	2.60662
49.5234	44.4857	2.60662
50.6597	44.4748	-1.67104
51.8102	44.4748	-6.44656
52.9606	44.4748	-0.889528
54.111	44.4748	-0.889528
55.2614	44.4748	-0.889528
56.4118	44.4748	-0.889528
57.5623	44.4748	-0.889528
58.7127	44.4748	-6.44656
59.8631	44.4748	-2.56046
61.0135	44.4748	-6.44656
62.164	44.4748	-0.889528
63.3144	44.4748	-0.889528
64.4648	44.4748	-0.889528
65.6152	44.4748	-0.889528
66.7657	44.4748	-0.889528
67.9161	44.4748	-0.889528
69.0665	44.4748	-0.889528
70.2169	44.4748	-0.889528
71.3673	44.4748	-0.889528
72.5178	44.4748	-0.889528
73.6682	44.4748	-0.889528
74.8186	44.4748	-0.889528
75.969	44.4748	-0.889528
77.1195	44.4748	-0.889528
78.2699	44.4748	-6.44656
79.4203	44.4748	-2.56046
80.5707	44.4748	-1.22627
81.7211	44.4748	-1.22627
82.8716	44.4748	0.508235
84.022	44.4748	-1.22627
85.1724	44.4748	0.508235
86.3228	44.4748	0.508235
87.4733	44.4748	0.508235
88.6237	44.4748	0.508235
89.7741	44.4748	0.508235
90.9245	44.4748	-4.47821
92.075	44.4748	-4.47821
93.2254	44.4748	-4.47821
94.3758	44.4748	-4.47821
95.5262	44.4748	-4.47821
96.6766	44.4748	-4.47821
97.8271	44.4748	-4.47821
98.9775	44.4748	0.508235
100.128	44.4748	0.508235
101.278	44.4748	-4.47821
102.429	44.4748	-4.47821
103.579	44.4748	-4.47821
104.73	44.4748	-4.47821
105.88	44.4748	-4.47821
107.03	44.4748	-4.47821
108.181	44.4748	-4.47821
109.331	44.4748	-4.47821
110.482	44.4748	-4.47821
111.632	44.4748	-3.65609
112.783	44.4748	-6.3265
113.933	44.4748	-6.3265
115.083	44.4748	-6.3265
116.234	44.4748	0.508235
117.384	44.4748	0.508235
118.535	44.4748	0.508235
119.685	44.4748	0.508235
120.836	44.4748	-0.889528
121.986	44.4748	0.508235
123.136	44.4748	0.508235
124.287	44.4748	0.508235
125.437	44.4748	-1.22627
126.588	44.4748	-1.22627
127.738	44.4748	-1.22627
128.888	44.4748	-1.22627
130.039	44.4748	-1.22627
131.189	44.4748	-1.22627
132.34	44.4748	-1.84375
133.49	44.4748	-1.84375
134.641	44.4748	-1.84375
135.678	44.6154	-5.14841
136.484	44.9656	-3.17953
141.912	44.4459	-5.98592
142.611	44.3714	-4.92787
143.717	44.0368	-4.92787
145.02	44.0276	-5.98592
146.052	44.2448	-5.98592
147.364	44.7913	-6.10634
147.926	45.039	-6.10634
40.5068	43.3454	-7.29381
41.4644	43.0261	-7.29381
42.5619	42.9284	-5.98592
43.4417	42.7804	-4.92787
44.5549	42.7123	-9.83668
49.6916	43.3873	2.60662
50.6597	43.2753	-1.67104
51.8102	43.2753	-1.37124
52.9606	43.2753	-0.745107
54.111	43.2753	-0.889528
55.2614	43.2753	-0.889528
56.4118	43.2753	-0.889528
57.5623	43.2753	-0.889528
58.7127	43.2753	-0.889528
59.8631	43.2753	-0.889528
61.0135	43.2753	-0.889528
62.164	43.2753	-5.08799
63.3144	43.2753	-5.08799
64.4648	43.2753	-5.08799
65.6152	43.2753	-5.08799
66.7657	43.2753	-5.08799
67.9161	43.2753	6.09455
69.0665	43.2753	-0.745107
70.2169	43.2753	-0.745107
71.3673	43.2753	-0.745107
72.5178	43.2753	-0.745107
73.6682	43.2753	-0.745107
74.8186	43.2753	-6.44656
75.969	43.2753	-6.44656
77.1195	43.2753	-2.56046
78.2699	43.2753	-6.44656
79.4203	43.2753	-6.44656
80.5707	43.2753	-6.44656
81.7211	43.2753	-6.44656
82.8716	43.2753	-1.22627
84.022	43.2753	-1.22627
85.1724	43.2753	-1.84375
86.3228	43.2753	-1.84375
87.4733	43.2753	-1.22627
88.6237	43.2753	0.508235
89.7741	43.2753	0.508235
90.9245	43.2753	-4.47821
92.075	43.2753	-4.47821
93.2254	43.2753	0.508235
94.3758	43.2753	0.508235
95.5262	43.2753	-4.47821
96.6766	43.2753	-4.47821
97.8271	43.2753	-4.47821
98.9775	43.2753	-4.47821
100.128	43.2753	-4.47821
101.278	43.2753	-4.47821
102.429	43.2753	-4.47821
103.579	43.2753	-4.47821
104.73	43.2753	-4.47821
105.88	43.2753	-4.47821
107.03	43.2753	-4.47821
108.181	43.2753	-4.47821
109.331	43.2753	-4.47821
110.482	43.2753	-4.47821
111.632	43.2753	-4.47821
112.783	43.2753	-4.47821
113.933	43.2753	0.508235
115.083	43.2753	0.508235
116.234	43.2753	0.508235
117.384	43.2753	-1.22627
118.535	43.2753	0.508235
119.685	43.2753	-0.889528
120.836	43.2753	-0.889528
121.986	43.2753	-0.889528
123.136	43.2753	-0.889528
124.287	43.2753	-6.44656
125.437	43.2753	-1.22627
126.588	43.2753	-1.22627
127.738	43.2753	-1.84375
128.888	43.2753	-1.22627
130.039	43.2753	-1.22627
131.142	43.3241	-2.56046
132.409	43.4246	-2.56046
133.471	43.3339	-3.17953
134.547	43.5484	-3.17953
135.328	43.7882	-3.17953
140.627	42.9558	-5.98592
141.645	43.2049	-4.92787
142.694	43.2753	-4.92787
143.806	43.3355	-4.92787
144.829	43.4054	-4.92787
145.675	43.3383	-5.98592
146.795	43.8105	-5.98592
26.7879	41.7599	-7.90272
27.5431	41.7598	-7.90272
28.2278	41.5166	-5.732
32.5144	41.6503	4.60881
33.4242	41.7435	-5.732
34.5705	41.7482	-5.732
35.5966	41.6108	-5.732
41.8243	42.1472	-7.29381
42.6068	42.0987	-5.61848
43.7507	42.0829	2.60662
44.8973	42.0869	2.60662
45.946	41.8544	-1.67104
46.8232	41.6377	2.60662
48.7238	41.7446	-1.67104
49.5656	42.026	2.60662
50.6597	42.0987	2.60662
51.8102	42.0987	-1.67104
52.9606	42.0987	-0.745107
54.111	42.0987	6.09455
55.2614	42.0987	-0.745107
56.4118	42.0987	6.09455
57.5623	42.0987	-5.08799
58.7127	42.0987	6.09455
59.8631	42.0987	6.09455
61.0135	42.0987	6.09455
62.164	42.0987	6.09455
63.3144	42.0987	6.09455
64.4648	42.0987	6.09455
65.6152	42.0987	6.09455
66.7657	42.0987	6.09455
67.9161	42.0987	6.09455
69.0665	42.0987	-0.745107
70.2169	42.0987	-1.37124
71.3673	42.0987	-2.56046
72.5178	42.0987	-2.56046
73.6682	42.0987	-2.56046
74.8186	42.0987	-2.56046
75.969	42.0987	-6.44656
77.1195	42.0987	-2.56046
78.2699	42.0987	-1.84375
79.4203	42.0987	-1.84375
80.5707	42.0987	-1.84375
81.7211	42.0987	-1.22627
82.8716	42.0987	-1.22627
84.022	42.0987	0.508235
85.1724	42.0987	0.508235
86.3228	42.0987	-0.889528
87.4733	42.0987	-5.08799
88.6237	42.0987	-5.08799
89.7741	42.0987	-4.4865
90.9245	42.0987	-4.4865
92.075	42.0987	-4.4865
93.2254	42.0987	-5.08799
94.3758	42.0987	-5.08799
95.5262	42.0987	-4.47821
96.6766	42.0987	-4.47821
97.8271	42.0987	-4.47821
98.9775	42.0987	-2.38979
100.128	42.0987	-4.4865
101.278	42.0987	-4.4865
102.429	42.0987	-2.38979
103.579	42.0987	-4.47821
104.73	42.0987	-4.47821
105.88	42.0987	-4.47821
107.03	42.0987	-4.47821
108.181	42.0987	-4.47821
109.331	42.0987	-4.47821
110.482	42.0987	0.508235
111.632	42.0987	0.508235
112.783	42.0987	0.508235
113.933	42.0987	0.508235
115.083	42.0987	0.508235
116.234	42.0987	-1.22627
117.384	42.0987	-1.22627
118.535	42.0987	-0.889528
119.685	42.0987	-0.889528
120.836	42.0987	-0.889528
121.986	42.0987	-0.889528
123.136	42.0987	-6.44656
124.287	42.0987	-6.44656
125.437	42.0987	-6.44656
126.588	42.0987	-2.56046
127.738	42.0987	-2.56046
128.888	42.0987	-1.84375
129.906	42.2619	-2.56046
130.703	42.4741	-2.56046
139.477	42.1482	-8.79518
140.346	42.1441	-8.79518
141.442	42.5744	-5.61848
142.787	42.4144	-4.92787
143.38	42.4727	-5.61848
26.6815	40.9632	-7.90272
27.5748	41.1929	-7.90272
28.6046	41.1913	-5.732
29.9619	40.7699	-5.732
31.136	40.772	-5.732
32.2583	40.9374	-7.90272
33.4034	40.9432	-1.67104
34.5538	40.9432	-1.67104
35.6968	40.9359	-7.90272
36.8305	40.8147	-7.90272
37.9734	40.6851	-5.732
39.1704	40.7034	2.60662
40.3411	40.699	-5.61848
41.4935	40.893	2.60662
42.6068	40.9432	-1.67104
43.7572	40.9432	-1.67104
44.9076	40.9432	-1.67104
46.058	40.9432	-1.67104
47.1682	40.8891	-1.67104
48.3824	40.9195	-1.67104
49.5093	40.9432	-1.67104
50.6597	40.9432	2.60662
51.8102	40.9432	-1.67104
52.9606	40.9432	-1.37124
54.111	40.9432	6.09455
55.2614	40.9432	6.09455
56.4118	40.9432	6.09455
57.5623	40.9432	6.09455
58.7127	40.9432	6.09455
59.8631	40.9432	6.09455
61.0135	40.9432	6.09455
62.164	40.9432	6.09455
63.3144	40.9432	6.09455
64.4648	40.9432	6.09455
65.6152	40.9432	6.09455
66.7657	40.9432	6.09455
67.9161	40.9432	6.09455
69.0665	40.9432	-0.278984
70.2169	40.9432	-1.37124
71.3673	40.9432	-1.37124
72.5178	40.9432	-1.37124
73.6682	40.9432	-1.67104
74.8186	40.9432	-2.56046
75.969	40.9432	-1.84375
77.1195	40.9432	-1.84375
78.2699	40.9432	-1.22627
79.4203	40.9432	-0.889528
80.5707	40.9432	-5.08799
81.7211	40.9432	-5.08799
82.8716	40.9432	-5.08799
84.022	40.9432	-5.08799
85.1724	40.9432	-5.08799
86.3228	40.9432	-4.4865
87.4733	40.9432	-4.4865
88.6237	40.9432	-4.4865
89.7741	40.9432	-4.4865
90.9245	40.9432	-4.4865
92.075	40.9432	-4.4865
93.2254	40.9432	-4.4865
94.3758	40.9432	-5.08799
95.5262	40.9432	-5.08799
96.6766	40.9432	-5.08799
97.8271	40.9432	-5.08799
98.9775	40.9432	-5.08799
100.128	40.9432	-4.4865
101.278	40.9432	-4.4865
102.429	40.9432	-4.4865
103.579	40.9432	-5.08799
104.73	40.9432	-4.4865
105.88	40.9432	-4.47821
107.03	40.9432	-4.47821
108.181	40.9432	-5.08799
109.331	40.9432	-5.08799
110.482	40.9432	0.508235
111.632	40.9432	-0.889528
112.783	40.9432	0.508235
113.933	40.9432	-0.889528
115.083	40.9432	-0.889528
116.234	40.9432	-0.889528
117.384	40.9432	-0.889528
118.535	40.9432	-6.44656
119.685	40.9432	-6.44656
120.754	41.0536	-1.37124
122.059	41.0734	-6.44656
123.136	40.9432	-6.44656
124.287	40.9432	-2.56046
125.437	40.9432	-2.56046
126.588	40.9432	-2.56046
127.738	40.9432	-1.84375
128.848	40.9877	-2.56046
129.598	41.1667	-3.17953
140.486	40.689	-8.79518
141.237	40.8091	-8.79518
25.8123	40.1582	3.72116
26.6781	39.8327	3.72116
27.6519	39.7961	-2.05923
28.8015	39.8067	-7.90272
29.9521	39.8074	-13.2229
31.1026	39.8074	-13.2229
32.253	39.8074	-13.2229
33.4034	39.8074	-1.37124
34.5538	39.8074	-1.37124
35.7042	39.8074	-1.37124
36.8547	39.8074	-1.37124
38.0051	39.8074	-1.67104
39.1555	39.8074	-1.67104
40.3059	39.8074	-1.67104
41.4564	39.8074	-2.56046
42.6068	39.8074	-1.67104
43.7572	39.8074	-6.44656
44.9076	39.8074	-1.37124
46.058	39.8074	-1.67104
47.2085	39.8074	-13.2229
48.3589	39.8074	-13.2229
49.5093	39.8074	-7.90272
50.6597	39.8074	2.60662
51.8102	39.8074	-7.90272
[truncated: 11,313 more rows]
