# Supplementary material for: The geography of climate and the global patterns of species diversity
Source: Nature. 2023 Sep 27;622(7983):537–44. doi: 10.1038/s41586-023-06577-5 (PMC10584679; doi:10.1038/s41586-023-06577-5)
Supplement: Supplementary file 12 — Source Data Extended Data Fig. 1 [file 41586_2023_6577_MOESM12_ESM.xls]

## Sheet: extended_fig1_a
Partial_Residuals	Climate_Area
-8.27822	432540
8.80538	231156
-10.8685	575555
-6.0128	739260
-5.90546	36963
8.54559	691816
8.66702	948237
-6.97408	2.65441e+06
-5.89587	1.0898e+06
-10.1307	50446.7
-4.81301	642886
-6.87351	714419
-5.95264	2.31846e+06
-7.07229	1873725
0.778313	480519
19.1268	95897.2
12.2725	278978
-5.38665	893041
-1.25242	2.49072e+06
0.41794	2.33177e+06
5.81313	1306026
2.93479	776223
-3.09288	61605
13.7997	99475.6
6.34197	182573
-5.51934	993907
1.30078	2.38768e+06
6.01188	2.99081e+06
11.0014	2937359
7.954	936396
1.80399	616050
-3.1056	24642
3.78175	10923
-3.7799	205842
0.352647	1.20274e+06
4.87204	2.11551e+06
2.11136	1.59083e+06
-2.91352	1.59991e+06
2.24244	1318347
2.75043	677655
-0.269425	431235
-0.696189	2575.7
-6.92845	34061.3
-2.70157	338300
3.99531	801983
11.2352	2262756
3.10844	1694883
-0.437749	1.53137e+06
-6.08779	1.50038e+06
6.24354	640692
-0.577327	36963
-7.6481	24597.7
-1.41213	53199.6
-8.24011	133035
-9.52754	201780
-1.358	856711
2.0142	1.41504e+06
-1.01908	1.32016e+06
-9.4022	1.12319e+06
-5.57579	1059606
-2.44592	998001
5.46693	800865
-0.71676	2855.1
-11.0783	65649.5
-12.5514	109628
-12.4271	269064
-3.1234	300667
4.85971	1.86408e+06
5.44631	1.13046e+06
-2.32732	1.45797e+06
0.56788	1.59983e+06
-2.96746	1.34617e+06
10.078	1.70656e+06
0.917817	1.82137e+06
-15.5944	22199.8
-11.8612	86915.8
-11.376	78772.4
-13.5581	145500
4.65556	289164
10.2959	1.34101e+06
6.04446	777436
2.59039	1.26387e+06
-0.523127	1.46145e+06
3.74046	2.86832e+06
6.67338	1.95674e+06
10.1575	1.64557e+06
0.539234	1.63427e+06
-0.503618	492840
-4.00601	653013
-10.4675	13250.1
1.46169	14850
-14.7334	26739
-18.2415	52253.8
-16.0969	17132.4
-8.04485	120656
2.78939	428452
3.34712	676026
-1.34426	670365
3.66575	1.37062e+06
-0.498892	1.71423e+06
3.24223	1.63245e+06
-2.23824	1.43424e+06
11.8529	1242165
2.13688	2142107
-1.65395	492840
-5.56218	160173
-12.1137	20163.5
2.61397	7454.7
-10.1761	35241.8
-14.0963	83541.1
3.86925	346724
11.0613	1.09805e+06
14.9178	3.46395e+06
19.5746	3.66342e+06
13.9287	2.5856e+06
-5.13776	1.97777e+06
-5.82936	1.20381e+06
-0.852104	985680
-6.01058	86247
11.9069	12672.7
-4.34347	48468
6.1031	154520
18.2543	1.54585e+06
12.835	3.38763e+06
8.91633	2.96112e+06
-6.40824	1.32935e+06
-17.1452	995687
-5.34822	523022
-20.0589	61605
-5.12522	38096.4
18.682	331884
21.891	1.37843e+06
14.0287	2553823
-8.11349	1.01562e+06
-26.0713	326649
-34.6819	130359
-5.456	89276
14.8635	569260
16.3426	1.11891e+06
12.7634	1.16083e+06
-19.1883	367378
-13.6147	21693.2
14.9614	36001.1
4.9912	306497
11.3015	532116
0.775701	226648
-25.195	35578.1
-11.524	30649.8
-19.988	14466.9
-3.17913	424
0.107545	35102.4
2.82104	76245.3
4.21379	133353
3.10909	13895.6
0.749802	4211.6
-9.78507	748.4
-11.9205	11276.3
11.3733	12441.1
-0.649169	12507.2
-0.342993	57153.8
24.2584	15562.1
-2.52144	3455.3
-4.20774	1256.4
-11.1371	11627.7

## Sheet: extended_fig1_b
Partial_Residuals	Climate_Isolation
-8.65595	470.285
13.3779	515.305
-4.45378	2392.03
-5.63938	547.821
1.96065	0
5.5828	1497.72
6.67859	2117.46
-6.20656	2595.58
-6.79999	1697.26
-7.36508	1956.58
-6.86053	2232.6
-5.33678	2980.76
-6.13326	3169.31
-6.10194	3238.62
1.17525	474.55
19.1787	1285.45
13.3901	2213.8
-6.74921	3664.9
-1.62573	3939.59
4.62038	4497.75
-2.54356	1177.8
-0.969741	606.124
2.73003	357.739
11.5696	1410.39
12.6346	3662.12
-9.31009	4267.63
-0.152111	4656.26
6.60744	4576.21
5.29954	2836.44
2.68691	1694.37
0.49635	884.556
1.06248	0
1.66144	1669.11
0.923844	4194.22
-9.92422	4104.52
-3.43551	4221.51
3.5583	5907.93
2.5203	6070.15
0.30359	3748.88
-0.247571	1273.92
0.631692	841.547
-8.41689	539.859
-1.46237	4843.09
-1.33604	4714.75
-4.43723	4387.37
-0.822605	4409.78
-0.573515	5782.49
4.09891	6745.47
-1.62919	6120.17
0.217429	1204.77
1.71249	234.138
-8.77652	4835.13
-6.33366	2939.32
-3.89174	5690.33
2.0846	8721.65
-7.95084	6123.35
-6.80338	6613.98
-1.53123	8562.83
-4.50496	9367.39
4.2846	7788.91
4.72019	5830.84
-4.53486	929.606
-13.1848	0
-5.49444	7685.52
-5.30676	7296.95
-4.36382	8337.6
9.12966	9393.41
-4.36929	7841.16
2.49163	9122.54
-2.60015	9056.4
3.53039	9565.83
5.44894	8616.43
7.98037	4482.34
-6.15171	2759.11
-13.744	8785.48
-8.57709	7641.8
-3.18383	9405.82
-2.80335	9690
15.341	10047.9
-2.51896	8754.37
9.1312	9619.77
0.444827	9431.56
0.988074	9652.95
12.2456	8298.22
16.6314	7565.76
5.70972	3673.55
-8.66064	1739.23
-1.10166	910.589
-4.82127	1009.58
-14.4599	7165.17
-15.223	362.975
-12.8118	8930.47
-13.9923	8367.26
-5.82185	9156.77
3.73199	9756.45
9.41763	8887.88
2.80019	10041.7
5.60813	9285.5
0.375594	8790.61
-0.0534894	7488.48
5.59349	6674.99
3.75234	6797.82
5.59625	3328.1
-7.03476	1736.15
-1.58724	1336.07
-1.28908	1136.84
-13.2286	8994.93
-13.7367	703.442
1.80262	8626.56
-0.0202703	9978.65
16.3047	8600.55
-0.607482	8884.46
-2.85713	6979.83
-1.61646	5830.88
7.85438	5533.72
-4.18032	6057.95
-10.7597	4215.8
-11.688	1823.53
0.225594	1508.99
-2.96235	15839.4
10.1107	9091.83
22.5583	9851.35
-1.78975	8424.39
-5.19674	8244.02
0.290746	7354.19
-7.39216	8126.01
-9.38403	7276.24
-8.22281	2670.66
-4.37984	3338.99
1.83935	6030.84
27.2074	8583.06
-1.65726	9886.58
1.18802	8374.13
-12.2303	8087.14
4.73392	8358.38
-3.09668	6087.27
2.92138	7291.23
8.51437	9895.26
-3.56281	9742.26
-3.87451	9942.02
-0.229075	9551.58
-13.6168	16098.2
-0.0655229	1044.73
9.29946	9098.32
10.4103	7468.2
17.0421	7069.46
6.3908	8771.38
-11.3305	1622.37
-25.7026	0
-10.55	2561.47
5.55616	6438.29
11.5086	6754.21
15.3244	6739.8
-1.04209	1881.31
-7.90227	0
-15.1309	0
-17.2661	0
-3.56083	0
5.49262	9660.17
6.62517	10625.6
9.57881	426.821
-2.26229	2658.52
-11.7989	0
-15.812	0

## Sheet: extended_fig1_c
Partial_Residuals	PC1
-13.9186	-4.82701
5.46496	-5.0063
-13.6064	-4.86302
-10.721	-4.91395
-3.60193	-5.22363
-2.31496	-4.37701
-2.12114	-4.39735
-17.8449	-4.45588
-12.07	-4.38137
-12.2792	-3.54372
-13.2206	-3.77114
-13.2987	-3.80889
-14.7253	-3.77733
-13.0078	-3.74662
-0.644669	-3.63038
14.2272	-3.18127
7.63041	-3.12123
-13.5737	-3.09284
-11.6775	-3.12295
-7.22788	-3.08601
-0.638798	-3.13891
-1.114	-3.04173
-0.0376219	-2.926
9.49055	-2.50445
5.22848	-2.50412
-14.6464	-2.45409
-9.01713	-2.46662
-9.57914	-2.52844
-0.863583	-2.46819
4.23394	-2.4195
-0.778715	-2.44222
-0.966467	-2.17424
2.21074	-1.73934
-4.191	-1.82318
-9.41318	-1.88077
-2.75204	-1.82848
-4.62609	-1.8257
-8.06176	-1.8478
-0.156634	-1.86349
0.537646	-1.88562
-1.84809	-1.86309
-3.8088	-1.00242
-6.41434	-1.1415
-4.35298	-1.18975
-1.5989	-1.20373
4.6491	-1.17733
-1.43545	-1.20075
-5.71594	-1.2273
-8.94702	-1.165
5.68238	-1.17839
3.82829	-0.913488
-11.3649	-0.516628
-3.22774	-0.510292
-9.22378	-0.628009
-15.238	-0.549534
-8.11461	-0.521891
-6.09288	-0.534797
-13.5334	-0.531276
-21.4475	-0.5521
-10.3235	-0.556623
-2.12368	-0.522279
2.48871	-0.482894
-4.79687	-0.0110391
-16.0322	0.0102509
-13.3832	0.103301
-15.627	0.111657
-5.44236	0.0690828
-4.86198	0.0740699
-5.46502	0.0878521
-10.4316	0.128641
-9.44355	0.194741
-11.6168	0.121784
9.37004	0.120957
-3.4319	0.214231
-23.0019	0.851956
-15.0708	0.774647
-14.7186	0.737109
-13.2753	0.788273
4.55061	0.723996
-0.137551	0.699929
3.40286	0.644994
-2.73758	0.682542
-7.67849	0.640955
-11.4114	0.651037
2.52717	0.725863
7.09374	0.672845
-6.43044	0.755337
-5.64433	0.822986
-12.4291	0.816156
-17.0964	1.41841
-1.8536	1.29369
-21.1516	1.22847
-20.3502	1.30295
-13.9731	1.3186
-4.68933	1.28839
7.49572	1.41808
2.96838	1.41372
6.49448	1.35307
7.98437	1.42855
9.57817	1.40374
12.4417	1.36853
1.42339	1.32113
11.6685	1.3669
-3.87578	1.3193
-4.70581	1.23299
-8.45656	1.12214
-19.4761	1.99519
5.25266	2.21405
-2.92636	1.97588
-5.34377	2.02564
18.2756	2.02635
12.8252	1.9982
-0.140721	2.0838
5.84136	2.03924
31.3619	2.05915
10.8083	2.01321
4.5257	2.01136
0.543654	1.88411
1.56023	1.73722
6.11253	2.65643
5.44757	2.69589
18.894	2.71085
18.85	2.71496
-10.2229	2.63684
13.6705	2.5701
11.4488	2.52694
5.00269	2.49388
14.8086	2.44352
3.84046	2.38089
8.82049	3.38766
27.0984	3.4063
9.71639	3.3409
12.9012	3.27658
7.26792	3.16402
10.9889	3.23297
9.16072	3.14456
2.61661	4.10658
4.47192	4.01508
1.01802	3.91411
3.61337	3.87524
0.228656	3.78623
0.108664	3.89785
17.9978	4.71311
2.01884	4.55645
13.7085	4.51083
20.4811	4.44154
1.81164	4.4904
10.6556	4.50695
-5.1488	4.32937
-1.78356	5.46999
4.81835	5.29579
10.1288	5.17131
15.0098	5.10815
15.4322	5.12526
12.0996	5.21702
3.29268	5.38508
3.63609	4.97115
8.73961	6.00967
-6.31187	5.9008
-5.79578	5.82604
26.9811	5.63454
9.29148	5.66716
3.18097	5.84203
-0.921474	6.02223

## Sheet: extended_fig1_d
Partial_Residuals	PC2
-9.84184	-2.10787
11.0729	-1.52655
-8.85154	-0.772812
-6.82384	-0.195274
-0.111193	0.268231
3.72924	-2.20296
4.09108	-1.53605
-10.7615	-0.777627
-7.80991	-0.220061
-8.0419	-2.68495
-7.68056	-2.23229
-7.27675	-1.46129
-8.05482	-0.800177
-7.69542	-0.237969
3.6536	0.489694
20.9214	-2.72115
14.5366	-2.22597
-6.77591	-1.44606
-2.92876	-0.788301
1.49872	-0.19538
3.36066	0.57319
2.60803	1.27917
3.42229	1.72888
15.5117	-2.78061
12.7473	-2.18769
-7.41616	-1.47833
0.467064	-0.836742
3.3409	-0.107675
7.85253	0.524992
7.86961	1.24931
2.4958	1.9775
1.90512	2.42356
6.92172	-2.77139
2.43953	-2.2029
-3.13623	-1.46816
4.02358	-0.864077
4.32191	-0.0947285
0.209942	0.588256
3.13526	1.26812
3.24367	2.01908
0.816564	2.6802
-1.07331	-3.43142
-0.673388	-2.87173
2.0207	-2.20443
4.14867	-1.50438
10.5815	-0.805187
5.28809	-0.172165
2.5947	0.664953
-3.70615	1.24263
7.26054	1.97595
5.56483	2.41081
-8.68614	-4.33151
-0.900449	-3.61017
-3.36751	-2.93687
-2.16916	-2.22481
-1.51514	-1.48293
0.71485	-0.830555
-1.62894	-0.115056
-9.13379	0.590609
-2.66807	1.35398
-0.318733	2.02711
1.80238	2.65963
-4.35612	-4.48115
-9.1189	-3.54269
-6.77844	-2.90941
-6.1166	-2.22113
7.17809	-1.49149
2.36938	-0.779917
4.39484	-0.177963
-3.34501	0.62818
-2.92054	1.32217
-7.19335	2.02142
4.62871	2.75973
-8.1044	3.36944
-19.1059	-4.37117
-11.3679	-3.69398
-6.79961	-2.92641
-4.72512	-2.15067
14.8799	-1.51028
4.76461	-0.792396
10.8081	-0.101173
1.05855	0.611554
-4.67465	1.35613
-5.47756	2.06769
-0.147898	2.66643
-0.839099	3.48294
-12.6071	4.06829
-8.56804	4.89855
-15.4134	5.56403
-19.6497	-5.72621
-4.45092	-4.9885
-18.264	-4.30082
-17.6179	-3.70938
-8.90596	-2.91142
1.96454	-2.22094
11.4808	-1.53685
6.72221	-0.7763
8.3132	-0.0907394
3.71057	0.652428
1.26545	1.33196
1.87254	2.05279
-8.12315	2.62055
0.0129152	3.53997
-11.8709	4.13261
-9.17346	4.70103
-10.5435	5.64729
-20.6743	-5.09049
1.43726	-3.66309
-1.01722	-2.90965
-1.78357	-2.17973
18.5505	-1.49302
8.04817	-0.783416
-1.23741	-0.0631977
1.34746	0.574925
16.9963	1.30233
-4.03348	1.98801
-10.2918	2.71013
-10.0017	3.4347
-2.8055	3.88854
4.04743	-3.6493
5.60511	-2.93055
19.7992	-2.19331
8.32124	-1.4785
-8.88748	-0.800721
5.62991	-0.115607
-1.9694	0.563718
-8.88608	1.27239
3.33786	1.97294
-3.04503	2.46402
2.08888	-3.6216
22.1631	-2.86957
0.604002	-2.19594
4.46367	-1.54792
-4.61089	-0.878914
4.58127	-0.125304
0.933762	0.468581
-4.41887	-4.24274
-2.14584	-3.6079
-8.81268	-2.93874
-5.69225	-2.31636
-3.34875	-1.60779
-3.39684	-0.745637
9.44257	-5.02171
-4.85715	-4.33045
2.4091	-3.70853
12.5543	-3.05686
-0.516385	-2.32083
4.21942	-1.67693
-9.32595	-1.09024
-10.3845	-6.34924
-5.21991	-5.62373
0.621176	-5.02227
5.72465	-4.44076
8.04374	-3.74771
6.76539	-2.94127
-1.24589	-2.39671
-1.09166	-1.72685
0.238671	-7.0935
-14.035	-6.45274
-11.8247	-5.76678
18.0513	-5.34522
1.62768	-4.27618
-1.7541	-3.77255
-5.18936	-3.04384
