# Supplementary material for: The geography of climate and the global patterns of species diversity
Source: Nature. 2023 Sep 27;622(7983):537–44. doi: 10.1038/s41586-023-06577-5 (PMC10584679; doi:10.1038/s41586-023-06577-5)
Supplement: Supplementary file 13 — Source Data Extended Data Fig. 2 [file 41586_2023_6577_MOESM13_ESM.xls]

## Sheet: extended_fig2_a
Partial_Residuals	Climate_Area
9.58232	231156
-9.05369	575555
-5.89764	739260
-5.41695	36963
7.74994	691816
10.05	948237
-7.92757	2.65441e+06
-6.60563	1.0898e+06
-5.52022	642886
-7.17636	714419
-7.20615	2.31846e+06
-7.26217	1873725
-3.37376	480519
32.289	95897.2
12.7893	278978
-5.77795	893041
-3.29328	2.49072e+06
-5.95916	2.33177e+06
-1.64745	1306026
-4.10603	776223
-5.4164	61605
25.4576	99475.6
8.28511	182573
-4.80358	993907
-3.59968	2.38768e+06
-1.14098	2.99081e+06
1.46089	2937359
-1.3077	936396
-5.45254	616050
-2.37264	205842
-1.99058	1.20274e+06
1.55945	2.11551e+06
0.748569	1.59083e+06
-4.38413	1.59991e+06
-1.34464	1318347
-4.7633	677655
-4.80637	431235
-1.84746	2575.7
-4.699	34061.3
-2.12397	338300
0.241975	801983
3.28971	2262756
2.54045	1694883
-0.683479	1.53137e+06
-1.78574	1.50038e+06
3.55953	640692
-3.50906	36963
-6.92321	24597.7
-2.32899	53199.6
-6.90576	133035
-8.47712	201780
-2.72094	856711
0.0926479	1.41504e+06
0.171617	1.32016e+06
-5.02511	1.12319e+06
5.7361	1059606
4.79119	998001
1.00017	800865
-9.90446	65649.5
-10.7925	109628
-10.2948	269064
-4.94628	300667
9.08826	1.86408e+06
4.45483	1.13046e+06
4.23205	1.45797e+06
2.89066	1.59983e+06
-0.203473	1.34617e+06
9.46799	1.70656e+06
-0.299365	1.82137e+06
-14.2089	22199.8
-10.8503	86915.8
-13.155	78772.4
-13.5812	145500
4.11455	289164
12.2999	1.34101e+06
5.79589	777436
3.42469	1.26387e+06
-2.45374	1.46145e+06
1.80008	2.86832e+06
6.20919	1.95674e+06
12.0879	1.64557e+06
-3.37197	1.63427e+06
-2.29497	492840
-3.57384	653013
-10.7269	13250.1
-0.736655	14850
-12.8887	26739
-16.9234	52253.8
-15.8353	17132.4
-9.95658	120656
0.594	428452
0.403005	676026
-5.25454	670365
3.05227	1.37062e+06
1.43102	1.71423e+06
4.5917	1.63245e+06
-0.298943	1.43424e+06
6.65537	1242165
-1.74673	2142107
-4.39224	492840
-3.98946	160173
-13.4222	20163.5
3.91314	7454.7
-7.61032	35241.8
-17.7757	83541.1
-0.783352	346724
5.34984	1.09805e+06
14.656	3.46395e+06
22.3067	3.66342e+06
13.3361	2.5856e+06
-5.70379	1.97777e+06
-6.69833	1.20381e+06
-3.99897	985680
-6.19065	86247
15.3098	12672.7
-10.9675	48468
3.63938	154520
16.8043	1.54585e+06
9.69717	3.38763e+06
9.50379	2.96112e+06
-8.13017	1.32935e+06
-15.2885	995687
-0.143742	523022
-15.4366	61605
-9.74475	38096.4
10.5017	331884
18.0877	1.37843e+06
14.2656	2553823
-13.5066	1.01562e+06
-20.8496	326649
-25.7511	130359
-3.61173	89276
16.6358	569260
17.2355	1.11891e+06
16.7845	1.16083e+06
-24.0498	367378
-15.722	21693.2
9.75535	36001.1
3.13017	306497
11.3456	532116
1.43433	226648
-23.0839	35578.1
-10.6285	30649.8
-14.3792	14466.9
0.515996	424
5.75017	35102.4
-0.971658	76245.3
-2.82914	133353
3.26925	13895.6
-0.560891	4211.6
-8.17217	748.4
-9.35989	11276.3
10.9965	12441.1
-3.68278	12507.2
-1.21243	57153.8
16.43	15562.1
0.211911	3455.3
1.79276	1256.4
-6.03544	11627.7

## Sheet: extended_fig2_b
Partial_Residuals	Climate_Isolation
13.8691	515.305
-4.76592	2392.03
-4.95876	547.821
-0.748209	0
6.42363	1497.72
9.51607	2117.46
-6.46453	2595.58
-6.49225	1697.26
-6.45359	2232.6
-6.0991	2980.76
-6.67949	3169.31
-6.1642	3238.62
-3.06597	474.55
32.0649	1285.45
13.2813	2213.8
-6.75717	3664.9
-3.18465	3939.59
-3.14421	4497.75
-6.219	1177.8
-6.06563	606.124
-3.13029	357.739
22.8364	1410.39
11.898	3662.12
-7.76232	4267.63
-4.57311	4656.26
-0.691901	4576.21
-1.99167	2836.44
-4.63525	1694.37
-6.29328	884.556
-0.358794	4194.22
-9.57123	4104.52
-4.65553	4221.51
1.08062	5907.93
-1.23982	6070.15
-3.50754	3748.88
-6.70137	1273.92
-4.75742	841.547
-6.76033	539.859
-2.2496	4843.09
-2.49877	4714.75
-6.93258	4387.37
-5.8982	4409.78
-1.31039	5782.49
1.90848	6745.47
0.535779	6120.17
-1.11078	1204.77
-2.99452	234.138
-8.4668	4835.13
-6.45327	2939.32
-5.11733	5690.33
-0.295005	8721.65
-9.1689	6123.35
-7.94077	6613.98
-0.280202	8562.83
-0.680715	9367.39
13.5334	7788.91
8.97232	5830.84
-5.78931	929.606
-6.44481	7685.52
-6.28584	7296.95
-4.47059	8337.6
4.74987	9393.41
0.863314	7841.16
2.13703	9122.54
4.55531	9056.4
6.66875	9565.83
7.2699	8616.43
6.73991	4482.34
-5.57191	2759.11
-12.8791	8785.48
-8.84067	7641.8
-6.65622	9405.82
-4.53223	9690
14.0439	10047.9
0.678822	8754.37
9.11031	9619.77
2.39117	9431.56
0.22955	9652.95
10.6024	8298.22
15.2543	7565.76
7.80312	3673.55
-9.16579	1739.23
-2.82303	910.589
-4.05564	1009.58
-14.4671	7165.17
-13.6466	362.975
-11.2623	8930.47
-13.6374	8367.26
-7.06557	9156.77
0.746783	9756.45
6.92336	8887.88
1.07748	10041.7
1.77045	9285.5
0.903769	8790.61
1.99849	7488.48
6.28342	6674.99
4.77122	6797.82
1.0529	3328.1
-7.72385	1736.15
-4.60725	1336.07
-1.89824	1136.84
-14.2349	8994.93
-11.0206	703.442
3.77967	8626.56
-4.36872	9978.65
11.2175	8600.55
-5.18101	8884.46
-1.92729	6979.83
1.21286	5830.88
6.92938	5533.72
-5.2174	6057.95
-12.0894	4215.8
-12.4475	1823.53
-2.87832	1508.99
2.13949	15839.4
2.87348	9091.83
21.3269	9851.35
-2.65219	8424.39
-5.52009	8244.02
2.38816	7354.19
-8.33034	8126.01
-8.13699	7276.24
-4.7741	2670.66
-4.85741	3338.99
-5.01935	6030.84
19.4393	8583.06
-3.79256	9886.58
3.8111	8374.13
-17.3458	8087.14
11.0315	8358.38
2.71364	6087.27
3.80348	7291.23
11.5575	9895.26
-1.80637	9742.26
1.38025	9942.02
-4.39223	9551.58
-14.63	16098.2
-4.1553	1044.73
7.90308	9098.32
9.6638	7468.2
16.0273	7069.46
7.54882	8771.38
-12.6029	1622.37
-20.2403	0
-7.48126	2561.47
9.62316	6438.29
5.51098	6754.21
5.53234	6739.8
-2.16685	1881.31
-8.71465	0
-13.591	0
-15.0018	0
-3.01288	0
1.80743	9660.17
5.64354	10625.6
3.05042	426.821
-1.63389	2658.52
-6.02097	0
-11.0727	0

## Sheet: extended_fig2_c
Partial_Residuals	PC1
8.46147	-5.0063
-10.0959	-4.86302
-7.59858	-4.91395
-2.85927	-5.22363
-0.133272	-4.37701
1.68666	-4.39735
-14.6172	-4.45588
-9.89676	-4.38137
-11.2432	-3.77114
-11.9527	-3.80889
-13.4026	-3.77733
-11.5494	-3.74662
-3.78453	-3.63038
26.8802	-3.18127
8.10382	-3.12123
-13.0488	-3.09284
-12.1937	-3.12295
-12.6239	-3.08601
-5.50334	-3.13891
-6.13307	-3.04173
-3.96639	-2.926
20.2641	-2.50445
5.24923	-2.50412
-13.9946	-2.45409
-13.3984	-2.46662
-14.9483	-2.52844
-7.63639	-2.46819
-4.12368	-2.4195
-6.92581	-2.44222
-4.9846	-1.82318
-11.976	-1.88077
-6.85465	-1.82848
-8.23699	-1.8257
-11.4815	-1.8478
-5.00899	-1.86349
-6.42986	-1.88562
-5.94701	-1.86309
-3.994	-1.00242
-6.53352	-1.1415
-6.22667	-1.18975
-7.20339	-1.20373
-4.65694	-1.17733
-4.95505	-1.20075
-8.63884	-1.2273
-7.35588	-1.165
2.45665	-1.17839
-1.53021	-0.913488
-10.5431	-0.516628
-4.58587	-0.510292
-10.0744	-0.628009
-16.4492	-0.549534
-12.3743	-0.521891
-11.0381	-0.534797
-14.9818	-0.531276
-18.9784	-0.5521
-2.03782	-0.556623
1.94994	-0.522279
-1.30682	-0.482894
-15.7773	0.0102509
-13.6679	0.103301
-15.7688	0.111657
-9.66062	0.0690828
-3.62066	0.0740699
-8.67419	0.0878521
-5.53736	0.128641
-7.67545	0.194741
-9.95341	0.121784
6.91011	0.120957
-4.28915	0.214231
-20.6942	0.851956
-14.5785	0.774647
-17.1352	0.737109
-14.4638	0.788273
2.61409	0.723996
-0.345209	0.699929
2.11142	0.644994
-2.22362	0.682542
-9.19651	0.640955
-12.701	0.651037
1.5983	0.725863
8.2335	0.672845
-8.14121	0.755337
-5.71063	0.822986
-9.27332	0.816156
-15.1938	1.41841
-2.17681	1.29369
-18.4053	1.22847
-18.8788	1.30295
-14.0924	1.3186
-7.0659	1.28839
4.7802	1.41808
0.521921	1.41372
3.17119	1.35307
8.97511	1.42855
12.3433	1.40374
13.5591	1.36853
2.90985	1.32113
6.00221	1.3669
-5.69829	1.3193
-6.40366	1.23299
-6.05312	1.12214
-18.4069	1.99519
6.89444	2.21405
0.168288	1.97588
-8.47325	2.02564
14.2741	2.02635
8.48118	1.9982
0.0073112	2.0838
9.02804	2.03924
31.8179	2.05915
10.3649	2.01321
2.12279	2.01136
-2.52851	1.88411
-1.15629	1.73722
10.6453	2.65643
-0.116152	2.69589
18.9243	2.71085
19.0272	2.71496
-13.5747	2.63684
17.4613	2.5701
13.531	2.52694
9.08367	2.49388
18.2595	2.44352
3.16838	2.38089
2.89903	3.38766
20.2834	3.4063
6.13875	3.3409
15.2655	3.27658
3.87095	3.16402
21.0829	3.23297
17.9826	3.14456
5.32495	4.10658
6.13688	4.01508
0.335077	3.91411
6.96462	3.87524
-2.9226	3.78623
-3.45533	3.89785
13.2032	4.71311
0.965694	4.55645
13.1173	4.51083
20.4578	4.44154
4.29171	4.4904
5.74367	4.50695
-4.34207	4.32937
2.47639	5.46999
11.0671	5.29579
5.8727	5.17131
6.40384	5.10815
13.0697	5.12526
7.75994	5.21702
0.520222	5.38508
1.45679	4.97115
10.1848	6.00967
-7.60248	5.9008
-5.64361	5.82604
19.4059	5.63454
9.34411	5.66716
7.79836	5.84203
1.0212	6.02223

## Sheet: extended_fig2_d
Partial_Residuals	PC2
11.3522	-1.52655
-7.87644	-0.772812
-6.1947	-0.195274
-2.36125	0.268231
4.94883	-2.20296
7.12178	-1.53605
-9.87027	-0.777627
-7.55617	-0.220061
-6.8119	-2.23229
-7.33848	-1.46129
-8.27716	-0.800177
-7.61646	-0.237969
-1.97565	0.489694
34.108	-2.72115
14.3911	-2.22597
-6.51737	-1.44606
-4.19855	-0.788301
-5.38047	-0.19538
-2.78553	0.57319
-4.22054	1.27917
-2.95461	1.72888
27.0842	-2.78061
12.3644	-2.18769
-5.88416	-1.47833
-4.04605	-0.836742
-2.60995	-0.107675
-0.161727	0.524992
-1.41611	1.24931
-5.23669	1.9775
1.13623	-2.2029
-3.97798	-1.46816
1.01721	-0.864077
2.03374	-0.0947285
-2.62081	0.588256
-1.13095	1.26812
-4.65682	2.01908
-4.49269	2.6802
-1.82143	-3.43142
-1.05203	-2.87173
0.658773	-2.20443
0.259435	-1.50438
2.8335	-0.805187
3.79642	-0.172165
1.1796	0.664953
-0.533619	1.24263
3.95516	1.97595
-1.02565	2.41081
-7.10728	-4.33151
-1.84156	-3.61017
-3.85454	-2.93687
-3.08878	-2.22481
-2.8462	-1.48293
-0.849557	-0.830555
-0.02969	-0.115056
-4.55786	0.590609
7.79595	1.35398
5.64279	2.02711
-1.10666	2.65963
-8.04017	-3.54269
-6.59097	-2.90941
-5.38135	-2.22113
3.05606	-1.49149
7.33277	-0.779917
3.95997	-0.177963
3.58298	0.62818
0.179839	1.32217
-3.84038	2.02142
4.78145	2.75973
-6.35343	3.36944
-15.714	-4.37117
-9.80845	-3.69398
-9.16107	-2.92641
-6.33842	-2.15067
13.0216	-1.51028
7.92275	-0.792396
10.1163	-0.101173
2.31098	0.611554
-5.82239	1.35613
-5.74203	2.06769
-0.133107	2.66643
3.08585	3.48294
-11.2639	4.06829
-7.03523	4.89855
-10.0706	5.56403
-15.9728	-5.72621
-3.52503	-4.9885
-14.4981	-4.30082
-15.6702	-3.70938
-9.5764	-2.91142
-1.29462	-2.22094
8.39112	-1.53685
3.77895	-0.7763
3.17763	-0.0907394
2.95736	0.652428
2.26569	1.33196
2.27868	2.05279
-6.45781	2.62055
-2.80839	3.53997
-10.8882	4.13261
-9.02343	4.70103
-7.15716	5.64729
-18.6729	-5.09049
3.45916	-3.66309
1.05829	-2.90965
-6.96434	-2.17973
12.3174	-1.49302
2.72407	-0.783416
-0.0811202	-0.0631977
5.5262	0.574925
14.8925	1.30233
-6.09323	1.98801
-11.4463	2.71013
-10.6785	3.4347
-4.95059	3.88854
9.01361	-3.6493
-1.69458	-2.93055
16.9774	-2.19331
7.36015	-1.4785
-10.4328	-0.800721
6.25505	-0.115607
-4.61787	0.563718
-8.88327	1.27239
5.65245	1.97294
-4.34538	2.46402
-3.66508	-3.6216
14.4769	-2.86957
-1.92994	-2.19594
5.34679	-1.54792
-10.642	-0.878914
8.27861	-0.125304
5.04629	0.468581
-1.55005	-4.24274
1.76516	-3.6079
-6.39376	-2.93874
-1.02198	-2.31636
-9.36257	-1.60779
-8.27542	-0.745637
6.75088	-5.02171
-3.99542	-4.33045
4.23759	-3.70853
12.2639	-3.05686
-0.403511	-2.32083
-0.297815	-1.67693
-7.94225	-1.09024
-3.76105	-6.34924
2.83256	-5.62373
-1.32059	-5.02227
-0.540925	-4.44076
7.06253	-3.74771
3.43463	-2.94127
-3.0026	-2.39671
-2.67884	-1.72685
4.44313	-7.0935
-12.12	-6.45274
-8.62933	-5.76678
13.2125	-5.34522
3.61954	-4.27618
3.87078	-3.77255
-2.1181	-3.04384
