# Supplementary material for: The geography of climate and the global patterns of species diversity
Source: Nature. 2023 Sep 27;622(7983):537–44. doi: 10.1038/s41586-023-06577-5 (PMC10584679; doi:10.1038/s41586-023-06577-5)
Supplement: Supplementary file 14 — Source Data Extended Data Fig. 3 [file 41586_2023_6577_MOESM14_ESM.xls]

## Sheet: extended_fig3_a
Partial_Residuals	Climate_Area
9.87303	231156
11.0294	691816
12.3443	948237
-11.5533	2.31846e+06
-11.0603	1873725
-6.7522	480519
30.5683	95897.2
14.089	278978
-10.975	893041
-5.89029	2.49072e+06
-3.50868	2.33177e+06
-3.99564	1306026
-6.73741	776223
-7.80247	61605
20.995	99475.6
8.96258	182573
-11.1688	993907
-2.68793	2.38768e+06
0.773759	2.99081e+06
2.45691	2937359
0.583349	936396
-5.66648	616050
-6.06912	24642
-9.46738	205842
-6.50109	1.20274e+06
1.28679	2.11551e+06
-2.10343	1.59083e+06
-7.72191	1.59991e+06
-0.979023	1318347
-5.71467	677655
-6.29498	431235
-9.41834	34061.3
-7.90866	338300
-3.11979	801983
9.28411	2262756
1.02448	1694883
-2.04104	1.53137e+06
-2.03919	1.50038e+06
6.05082	640692
-1.33436	36963
-9.79047	53199.6
-9.2541	133035
-14.5842	201780
-3.50633	856711
-0.541635	1.41504e+06
-5.09866	1.32016e+06
-13.8398	1.12319e+06
-5.18096	1059606
3.17781	998001
9.52003	800865
-9.91021	65649.5
-12.3819	109628
-12.5799	269064
-3.61276	300667
9.09793	1.86408e+06
6.7828	1.13046e+06
1.003	1.45797e+06
3.0528	1.59983e+06
-1.61021	1.34617e+06
14.8589	1.70656e+06
4.95613	1.82137e+06
-15.6498	22199.8
-15.6322	86915.8
-14.2914	78772.4
-12.7651	145500
5.22972	289164
11.9132	1.34101e+06
6.94408	777436
6.11848	1.26387e+06
5.42144	1.46145e+06
12.1379	2.86832e+06
13.6413	1.95674e+06
14.1138	1.64557e+06
-0.193726	1.63427e+06
-2.28327	492840
-5.99055	653013
-9.52218	13250.1
3.11615	14850
-17.7115	26739
-19.9957	52253.8
-16.65	17132.4
-9.23372	120656
4.42292	428452
5.61576	676026
0.231379	670365
3.57309	1.37062e+06
-0.066826	1.71423e+06
7.8034	1.63245e+06
1.38712	1.43424e+06
10.789	1242165
0.763004	2142107
-4.5628	492840
-7.46903	160173
-15.1279	20163.5
6.35206	7454.7
-14.7148	35241.8
-16.0201	83541.1
2.42251	346724
9.6882	1.09805e+06
21.2714	3.46395e+06
27.8816	3.66342e+06
17.8297	2.5856e+06
-7.2552	1.97777e+06
-6.82386	1.20381e+06
-8.11537	985680
-11.0566	86247
12.3682	12672.7
-12.1375	48468
-0.72737	154520
23.3617	1.54585e+06
12.9358	3.38763e+06
14.1145	2.96112e+06
-14.1384	1.32935e+06
-28.5152	995687
-12.8699	523022
-24.5199	61605
-4.20743	38096.4
14.4101	331884
23.4893	1.37843e+06
14.0012	2553823
-10.4981	1.01562e+06
-32.5184	326649
-40.7813	130359
-4.71533	89276
11.0536	569260
15.6519	1.11891e+06
14.9525	1.16083e+06
-24.8272	367378
-12.7835	21693.2
16.6997	36001.1
1.38714	306497
9.85722	532116
5.59222	226648
-27.2534	35578.1
-7.22742	30649.8
-17.5964	14466.9
-0.257978	424
1.64929	35102.4
3.93742	76245.3
5.22796	133353
12.3092	13895.6
3.63741	4211.6
-4.74801	748.4
-9.18158	11276.3
6.64455	12441.1
-1.44679	12507.2
-1.08409	57153.8
22.1063	15562.1
6.25908	3455.3
2.02966	1256.4
-3.7846	11627.7

## Sheet: extended_fig3_b
Partial_Residuals	Climate_Isolation
17.3534	515.305
12.9301	1497.72
15.4522	2117.46
-9.9049	3169.31
-8.43418	3238.62
-4.01181	474.55
32.6951	1285.45
16.4747	2213.8
-10.5765	3664.9
-5.23787	3939.59
0.511181	4497.75
-6.96887	1177.8
-6.80719	606.124
-2.48433	357.739
19.6899	1410.39
13.7151	3662.12
-13.4232	4267.63
-4.39582	4656.26
1.29731	4576.21
-1.49919	2836.44
-1.86377	1694.37
-4.87236	884.556
-1.66959	0
-7.47772	4194.22
-15.0095	4104.52
-7.79069	4221.51
-2.19963	5907.93
-3.93128	6070.15
-3.33079	3748.88
-7.00673	1273.92
-4.43426	841.547
-7.33413	4843.09
-8.9677	4714.75
-12.1107	4387.37
-6.04912	4409.78
-5.79603	5782.49
0.556923	6745.47
0.397047	6120.17
0.527934	1204.77
1.11609	234.138
-14.6961	2939.32
-8.07872	5690.33
-4.98931	8721.65
-12.6414	6123.35
-12.7185	6613.98
-6.07603	8562.83
-7.47381	9367.39
5.52906	7788.91
9.18305	5830.84
-1.04092	929.606
-6.11516	7685.52
-7.61198	7296.95
-5.7455	8337.6
8.74419	9393.41
-4.89735	7841.16
3.81848	9122.54
0.82051	9056.4
7.91795	9565.83
10.3613	8616.43
8.95282	4482.34
-5.13156	2759.11
-14.1132	8785.48
-13.9023	7641.8
-6.24107	9405.82
-1.1434	9690
17.4317	10047.9
-3.4262	8754.37
12.2508	9619.77
5.24285	9431.56
9.75317	9652.95
23.9832	8298.22
26.8063	7565.76
6.86297	3673.55
-10.9813	1739.23
-1.01414	910.589
-4.85973	1009.58
-14.4768	7165.17
-14.479	362.975
-15.8297	8930.47
-16.1152	8367.26
-5.55056	9156.77
4.28472	9756.45
12.8973	8887.88
7.85988	10041.7
11.376	9285.5
1.47619	8790.61
-0.90107	7488.48
9.11426	6674.99
9.77256	6797.82
2.90944	3328.1
-10.3675	1736.15
-2.44117	1336.07
-0.0630852	1136.84
-15.674	8994.93
-12.3753	703.442
-1.61386	8626.56
1.5819	9978.65
18.0482	8600.55
-1.60762	8884.46
-1.85058	6979.83
-0.688423	5830.88
4.03719	5533.72
-9.08598	6057.95
-14.1745	4215.8
-19.5805	1823.53
-2.40045	1508.99
-5.78071	15839.4
4.89719	9091.83
20.4705	9851.35
-0.244367	8424.39
-6.55282	8244.02
1.16525	7354.19
-12.7941	8126.01
-16.8971	7276.24
-17.0675	2670.66
-6.92315	3338.99
0.523723	6030.84
25.848	8583.06
-0.528149	9886.58
-2.15038	8374.13
-13.2712	8087.14
7.33347	8358.38
-6.7085	6087.27
3.1041	7291.23
7.64477	9895.26
-3.09069	9742.26
-0.289326	9942.02
0.0828179	9551.58
-16.9683	16098.2
0.509023	1044.73
7.3215	9098.32
8.40577	7468.2
21.0282	7069.46
7.18599	8771.38
-9.91668	1622.37
-24.5214	0
-8.85656	2561.47
4.59574	6438.29
10.1354	6754.21
13.6007	6739.8
5.03101	1881.31
-6.2152	0
-11.5694	0
-15.8618	0
-6.2134	0
4.3257	9660.17
5.69719	10625.6
7.28986	426.821
2.96735	2658.52
-6.79951	0
-10.0183	0

## Sheet: extended_fig3_c
Partial_Residuals	PC1
3.14342	-5.0063
-2.16556	-4.37701
-2.04323	-4.39735
-23.0467	-3.77733
-20.5582	-3.74662
-10.0052	-3.63038
21.6483	-3.18127
5.96667	-3.12123
-20.785	-3.09284
-20.9226	-3.12295
-17.6047	-3.08601
-11.6471	-3.13891
-11.703	-3.04173
-7.33326	-2.926
13.7041	-2.50445
3.19421	-2.50412
-22.2395	-2.45409
-18.71	-2.46662
-21.9038	-2.52844
-13.8922	-2.46819
-5.28969	-2.4195
-9.64414	-2.44222
-5.63779	-2.17424
-13.2311	-1.82318
-18.2312	-1.88077
-11.2104	-1.82848
-15.5117	-1.8257
-19.6355	-1.8478
-7.52672	-1.86349
-9.28176	-1.88562
-9.20929	-1.86309
-12.0703	-1.1415
-12.6678	-1.18975
-11.3426	-1.20373
-2.76058	-1.17733
-9.67574	-1.20075
-14.3311	-1.2273
-11.062	-1.165
4.25763	-1.17839
2.3228	-0.913488
-11.9148	-0.510292
-13.1204	-0.628009
-24.918	-0.549534
-13.777	-0.521891
-13.6029	-0.534797
-24.306	-0.531276
-32.3813	-0.5521
-15.3286	-0.556623
-0.0438891	-0.522279
6.22544	-0.482894
-17.2173	0.0102509
-15.821	0.103301
-19.1459	0.111657
-10.1568	0.0690828
-6.81162	0.0740699
-9.1177	0.0878521
-11.9545	0.128641
-12.4096	0.194741
-15.14	0.121784
12.1665	0.120957
-0.952271	0.214231
-23.4181	0.851956
-19.3764	0.774647
-19.3006	0.737109
-14.0914	0.788273
3.34185	0.723996
-1.34987	0.699929
3.39953	0.644994
-0.40014	0.682542
-4.0432	0.640955
-13.0885	0.651037
6.58075	0.725863
10.4849	0.672845
-7.80673	0.755337
-7.82033	0.822986
-16.777	0.816156
-14.4434	1.41841
1.65736	1.29369
-23.7216	1.22847
-21.8761	1.30295
-14.4619	1.3186
-5.64173	1.28839
11.1018	1.41808
7.68123	1.41372
12.7381	1.35307
12.7705	1.42855
15.2972	1.40374
22.3443	1.36853
8.95669	1.32113
13.3995	1.3669
-5.35947	1.3193
-6.75572	1.23299
-10.969	1.12214
-20.5503	1.99519
11.4458	2.21405
-5.6097	1.97588
-4.36686	2.02564
21.9398	2.02635
16.6788	1.9982
1.88059	2.0838
10.8722	2.03924
41.442	2.05915
16.2576	2.01321
10.3303	2.01136
-2.57267	1.88411
0.160897	1.73722
8.35575	2.65643
0.620981	2.69589
16.5219	2.71085
28.4227	2.71496
-16.7657	2.63684
21.0783	2.5701
14.6013	2.52694
4.95789	2.49388
13.645	2.44352
5.95862	2.38089
11.5881	3.38766
26.4632	3.4063
12.699	3.3409
12.7531	3.27658
12.7634	3.16402
16.4943	3.23297
11.3171	3.14456
4.59308	4.10658
1.65396	4.01508
0.377866	3.91411
6.46898	3.87524
-0.54061	3.78623
1.17684	3.89785
21.1856	4.71311
-1.43403	4.55645
12.5877	4.51083
25.9788	4.44154
0.804632	4.4904
15.7012	4.50695
-1.00412	4.32937
1.38951	5.46999
5.45822	5.29579
9.9584	5.17131
14.2507	5.10815
24.5564	5.12526
14.8521	5.21702
8.01359	5.38508
6.58634	4.97115
5.39404	6.00967
-8.30553	5.9008
-8.50945	5.82604
25.1335	5.63454
16.3222	5.66716
8.82421	5.84203
5.34509	6.02223

## Sheet: extended_fig3_d
Partial_Residuals	PC2
12.5839	-1.52655
8.13212	-2.20296
9.77802	-1.53605
-13.2479	-0.800177
-11.5628	-0.237969
-4.31508	0.489694
31.6595	-2.72115
15.4855	-2.22597
-11.8913	-1.44606
-8.15997	-0.788301
-3.5027	-0.19538
-5.49433	0.57319
-6.05511	1.27917
-2.58554	1.72888
21.4242	-2.78061
13.2481	-2.18769
-13.0411	-1.47833
-5.34415	-0.836742
-1.94991	-0.107675
-0.650776	0.524992
1.21203	1.24931
-3.92191	1.9775
-1.13753	2.42356
-6.3808	-2.2029
-10.6743	-1.46816
-2.57456	-0.864077
-1.54494	-0.0947285
-5.24549	0.588256
0.00677293	1.26812
-4.24885	2.01908
-3.90968	2.6802
-6.206	-2.87173
-5.90686	-2.20443
-4.9035	-1.50438
4.09719	-0.805187
0.198506	-0.172165
0.642891	0.664953
0.865635	1.24263
7.85896	1.97595
5.3212	2.41081
-10.8762	-3.61017
-6.85993	-2.93687
-8.45668	-2.22481
-5.86714	-1.48293
-5.03308	-0.830555
-6.05708	-0.115056
-11.065	0.590609
1.5511	1.35398
8.77107	2.02711
7.05615	2.65963
-9.2252	-3.54269
-8.48002	-2.90941
-7.33847	-2.22113
6.85337	-1.49149
1.22361	-0.779917
5.71362	-0.177963
0.534127	0.62818
1.79186	1.32217
-0.601245	2.02142
10.4813	2.75973
-3.84339	3.36944
-20.0724	-4.37117
-16.6227	-3.69398
-10.4777	-2.92641
-3.82186	-2.15067
16.3108	-1.51028
2.45553	-0.792396
14.1396	-0.101173
6.05374	0.611554
4.06145	1.35613
5.60215	2.06769
10.5161	2.66643
4.41046	3.48294
-13.0059	4.06829
-7.11277	4.89855
-14.4857	5.56403
-20.1246	-5.72621
-5.23269	-4.9885
-22.1764	-4.30082
-20.5657	-3.70938
-9.81053	-2.91142
1.17657	-2.22094
13.622	-1.53685
10.3527	-0.7763
13.9745	-0.0907394
4.58393	0.652428
2.29854	1.33196
8.69243	2.05279
0.232417	2.62055
1.49435	3.53997
-14.0548	4.13261
-8.45461	4.70103
-8.57673	5.64729
-24.8693	-5.09049
1.79143	-3.66309
-5.92616	-2.90965
-2.09666	-2.17973
18.8592	-1.49302
4.41149	-0.783416
0.287559	-0.0631977
6.78124	0.574925
17.9822	1.30233
-5.45277	1.98801
-8.6308	2.71013
-15.1967	3.4347
-3.55771	3.88854
3.1114	-3.6493
-1.63356	-2.93055
15.1976	-2.19331
5.19086	-1.4785
-15.0726	-0.800721
5.65158	-0.115607
-7.33455	0.563718
-13.7627	1.27239
-1.72062	1.97294
-2.20205	2.46402
1.28025	-3.6216
18.4915	-2.86957
-5.1743	-2.19594
-4.58567	-1.54792
-6.71971	-0.878914
8.12175	-0.125304
0.787128	0.468581
-3.67684	-4.24274
-5.8428	-3.6079
-13.5579	-2.93874
-6.9661	-2.31636
-4.02503	-1.60779
-2.63226	-0.745637
9.45655	-5.02171
-6.56572	-4.33045
1.48089	-3.70853
18.3818	-3.05686
1.44597	-2.32083
6.66762	-1.67693
-7.9352	-1.09024
-7.12627	-6.34924
-2.38302	-5.62373
2.85637	-5.02227
7.59013	-4.44076
15.53	-3.74771
7.81081	-2.94127
2.28509	-2.39671
0.0117849	-1.72685
-2.63652	-7.0935
-10.3537	-6.45274
-8.21684	-5.76678
15.4288	-5.34522
9.2748	-4.27618
3.38027	-3.77255
1.05415	-3.04384
