# Supplementary material for: The geography of climate and the global patterns of species diversity
Source: Nature. 2023 Sep 27;622(7983):537–44. doi: 10.1038/s41586-023-06577-5 (PMC10584679; doi:10.1038/s41586-023-06577-5)
Supplement: Supplementary file 15 — Source Data Extended Data Fig. 4 [file 41586_2023_6577_MOESM15_ESM.xls]

## Sheet: extended_figure_4_a
Number_of_Climate Fragments	Climate_Area
1	27574.6
7	127014
7	112478
2	49284
8	184815
1	36963
14	379394
26	360259
21	207301
43	845277
49	1164886
16	431235
21	334700
42	352840
37	514665
43	836702
44	1.04007e+06
16	394272
1	13586.2
32	339212
20	171615
38	516760
54	889592
64	1.40949e+06
23	517482
8	209457
16	72377.6
23	202463
19	109917
23	303903
59	1.16008e+06
55	1.20049e+06
22	492840
21	517482
9	271062
8	60380.1
13	97404.1
23	197430
38	590620
44	799275
79	1.71992e+06
41	825507
26	603729
12	480519
15	468198
2	61605
9	77805.6
13	59925.2
18	116874
28	434003
49	1.09891e+06
54	1.10449e+06
74	1.66044e+06
73	1.72988e+06
25	554445
10	258741
13	357309
1	24201.8
3	11362.3
9	36308.5
26	314516
47	795162
57	1.16958e+06
16	743244
34	844775
38	1.05618e+06
27	788544
22	542124
14	283383
15	381951
2	36963
2	693.3
12	58470.8
16	183455
36	586344
51	993508
36	746904
37	722971
28	694918
32	674335
16	492840
11	295704
9	184815
1	209457
2	6671.5
5	7977.7
13	116952
25	238631
24	391072
45	897400
52	973448
40	746587
32	609240
49	1.06894e+06
18	344988
13	308025
1	61605
2	18795.5
7	17221.9
13	67410.2
16	115795
12	140211
23	341170
40	767670
44	978485
27	494810
21	420734
31	588612
32	739260
19	381951
7	283383
1	10396.3
8	23121.7
9	19604.6
13	62068.2
13	75608.1
17	182953
36	596382
38	674624
38	577011
29	582811
21	492738
22	432545
24	517482
21	443556
21	579087
16	406593
3	9351.3
7	40530.8
11	57953.9
10	91655.8
12	113879
17	188562
48	783433
48	881992
28	382042
30	558700
30	582220
21	413509
22	517482
25	468198
37	870756
15	616050
2	61605
1	4992.4
4	20798.1
9	24392.6
8	59298.6
7	53668.7
15	105760
13	138245
37	645144
37	724107
34	451720
42	676234
49	841230
75	1.45768e+06
70	1.52548e+06
48	1.0616e+06
41	836754
49	1.34868e+06
32	874488
10	197136
2	36963
2	6595.3
3	12900
6	47160.4
4	38765
7	42714.5
7	84118.7
17	75715.9
12	152790
29	572651
32	398599
22	273298
29	416174
30	452013
26	385360
30	534527
68	1.52042e+06
29	542571
27	541759
33	911476
21	562344
15	283383
9	357309
2	468198
1	5865.3
2	9194.6
3	26331.1
6	38504.9
4	15127.9
3	13148.7
9	35203.1
11	139305
12	156800
15	203514
24	416292
16	270498
28	342557
34	507494
43	819882
41	723992
45	989993
33	536639
20	351393
42	951441
30	1133532
18	468198
3	49284
2	135531
2	7381.6
1	5892.2
1	1513.3
4	2398.9
1	752.5
8	182372
17	213257
29	364957
31	439046
38	577208
68	1.26297e+06
52	1.02168e+06
51	928351
38	726231
35	692893
16	365420
23	541313
31	899433
7	197136
2	10546.3
1	5921.6
3	6587.6
2	1522
4	33279.4
7	32399
8	96728.5
20	122555
27	292718
60	1.03819e+06
113	2.30596e+06
93	1.74941e+06
78	1.5283e+06
57	1.17324e+06
49	1025277
31	724326
20	463503
12	320346
3	61605
4	15710.8
3	2808.2
8	35811.7
17	138062
51	775930
94	1544967
104	1.81183e+06
91	1.71796e+06
52	873055
39	704914
27	508511
18	399986
10	184640
3	15858.8
10	59110.6
20	131910
46	557642
79	1.16599e+06
70	1.03869e+06
46	789293
23	253995
13	189913
7	118053
2	36928.8
7	18905.4
9	39880.3
30	278564
56	628046
71	1.09107e+06
69	1.10817e+06
19	309651
11	108894
10	115730
2	36144.5
3	5404.7
14	163128
33	382210
52	589549
55	718504
34	410344
12	199726
1	24454.8
1	23559
14	177121
35	336907
36	338043
28	303060
21	186873
4	30717.5
1	14466.9
3	16515
10	74661.1
15	122193
18	194827
12	127827
4	11377.8
2	21462
1	3212
1	17338.6
3	15002.9
3	13512.7
7	107213
10	85471.9
1	12240.8
1	1267.1
1	11244.8
1	317.1
1	339.4
2	57062.5
3	17009.7
2	4412.4
1	1016.9
1	748.4
1	12441.1
1	12069.7
1	11468.3
1	8927.5

## Sheet: extended_figure_4_b
Number_of_Climate Fragments	Climate_Area
3	82046.1
3	52187.8
3	98568
1	24642
1	36963
2	49284
14	383256
6	77895.8
7	63349.1
11	185612
17	328454
19	406593
7	209457
6	139348
17	249742
20	236434
22	231397
31	594214
51	1051708
13	276615
4	172494
16	239531
11	63194.4
19	150240
23	330166
25	464010
26	544473
22	480519
4	160173
19	191908
14	135833
11	69701.5
26	413398
28	424653
43	704382
30	706540
9	197136
3	73926
6	49181.5
15	169712
20	145433
9	67362.4
12	163958
33	675440
26	513980
34	723630
11	246420
12	283383
1	110889
12	53111.7
14	77371.3
9	72003.3
8	67462.3
20	305587
34	608031
31	723744
36	791674
14	283383
21	468198
13	283383
5	123210
3	86247
5	30473.8
7	55698.2
11	73904.9
15	133740
29	386251
19	286126
38	872818
40	911726
14	344988
15	295704
8	258741
8	357309
7	209457
2	61605
7	59165
7	38779.7
8	44321.2
15	133036
22	271993
28	508998
28	546120
50	1.04423e+06
43	856139
48	1059606
18	357309
8	184815
7	135531
13	295704
3	28277.5
5	20793.2
11	78678.9
16	189178
25	399700
40	857183
19	475381
26	495532
24	594916
36	941357
23	579087
20	443556
9	172494
3	73926
9	234099
1	24642
1	1725.4
7	21828.8
7	78844.2
21	201802
27	449331
32	614822
20	423763
17	327932
21	399052
21	432428
16	384450
20	468198
9	258741
11	160173
14	308025
6	197136
1	36963
2	693.3
7	23357.9
10	81810.7
18	148418
23	403188
35	637468
24	439451
18	358680
26	505161
21	419218
21	363811
18	308025
10	283383
7	147852
2	61605
2	73926
2	123210
2	5547
2	3871
8	48849.8
14	109640
16	168754
18	307740
27	474151
26	550178
27	542588
19	319603
20	357309
28	563780
26	591408
6	86247
7	147852
1	135531
2	2575.7
2	1950.1
6	22693.2
12	93845.2
10	85965.4
16	143188
16	182300
32	524020
33	714407
30	580135
14	252557
10	216020
21	394259
18	403810
23	418914
9	221778
7	135531
2	36963
3	18594.6
5	10399.5
9	22059.7
12	62359.2
5	23791
7	54040.9
11	110266
10	256846
27	399085
17	284831
17	324929
16	292164
14	248405
13	257525
8	160173
22	357309
10	221778
12	197136
9	221778
1	14921.9
2	6396.3
4	17809.2
3	5662.9
6	42952.9
7	47566.5
6	76381.4
11	129828
23	359772
19	376344
25	354782
21	315146
21	387925
16	320572
14	296687
11	221778
12	320346
11	234099
17	344988
16	344988
4	234099
2	9085
4	10614.5
3	20724.9
6	24424.1
7	32842.8
6	84430.2
6	47957.1
12	118278
29	378656
28	555124
31	388650
14	151059
16	264250
9	234756
13	205218
9	197136
16	308025
13	295704
15	320346
15	357309
10	271062
1	73926
1	10543.3
3	35406.7
4	6730.5
8	57748
8	57129.2
15	94661.7
8	47970.9
8	86460.7
26	395681
32	534621
30	340981
21	249765
26	420867
32	538099
30	546535
36	650937
20	352215
20	390225
23	488399
27	540503
43	946647
17	529738
1	5038.9
2	12042.6
1	8831.9
5	11052.5
2	23940.6
2	12987.2
5	33081.1
12	58587
8	78303.3
20	282062
28	452719
22	264719
26	278504
33	422421
25	354952
26	374066
36	646218
41	768519
56	1.21506e+06
26	509145
26	497293
25	467551
23	613073
25	579087
10	184815
4	73926
4	61605
1	160173
2	6595.3
2	10565.6
3	33995
4	32046.3
2	12359.5
4	31419.8
5	47504.7
9	51927.2
8	22892.5
8	129381
21	282348
14	323883
9	112095
10	122118
12	206295
20	280201
15	159558
19	281610
18	311468
29	573269
38	766606
14	183696
12	232486
15	332465
21	587172
14	283197
5	147852
10	209457
4	172494
1	320346
1	5865.3
1	8786.7
2	18292.8
5	37875.6
2	12864.9
2	2892.3
3	13148.7
8	27427.4
4	42844.3
8	72748.4
8	101657
10	126901
11	212557
11	190119
13	158001
16	179132
22	298582
19	320098
24	400464
17	323134
32	607064
31	606232
18	242659
14	240504
19	386422
24	601982
21	739260
13	295704
6	110889
3	61605
2	98568
1	5867
1	1517.8
1	1513.3
1	1091.4
1	3905.1
2	46479.4
8	135707
12	118339
14	149792
19	186777
9	87373.1
13	234872
24	312940
38	579968
27	528217
34	465455
26	338146
25	364103
24	474738
7	110612
9	160173
21	455066
22	529803
13	271062
5	86247
1	4641.3
2	338
1	1273.4
1	699.5
6	43068.6
11	101453
7	117037
24	221736
25	428308
29	490970
42	677290
53	946975
32	614173
26	427755
31	582460
21	461516
24	480335
15	271062
15	321396
17	357309
15	443556
6	86247
1	9339.7
3	6587.6
1	867.1
3	33107.8
1	4161.7
5	35611.3
7	32214.5
16	96019.9
15	132198
23	315806
55	806793
75	1.48889e+06
61	1.03794e+06
57	1.06433e+06
44	825115
42	750271
32	619907
20	416015
18	406592
10	204762
6	160173
1	24642
3	15153.2
1	1823.9
5	22029.5
6	22819
15	137679
22	227981
50	750549
70	1.16262e+06
62	996619
62	1.09508e+06
36	548694
31	500068
23	460144
21	357819
13	301449
6	221573
4	61605
3	3097.3
6	28393.6
6	31061.8
9	78610
28	360916
50	819277
55	787514
43	686948
26	454323
25	415095
14	170314
7	110278
7	141667
2	36057.1
3	6987.3
3	9776.1
5	44067.4
16	139163
31	310751
49	648336
50	714367
33	489926
22	318303
14	196399
7	68335.7
4	70446.4
2	36088.8
4	17392.7
2	12573.3
12	71223.3
24	206817
32	386791
46	541722
50	707089
34	484032
10	174050
5	33340.3
5	12348.2
8	49566.1
1	23823.5
4	32993.8
12	114991
19	224376
34	387896
39	441977
31	323559
18	186988
9	143986
1	23559
9	65496.7
16	186961
23	234314
29	252684
19	253950
29	304802
7	90495.9
4	30140.5
1	12869.2
3	62695.1
19	145434
23	165341
17	183635
16	108646
10	89290.6
3	25510
2	21287.3
1	14466.9
2	14554.6
4	8577.3
10	41825
7	56542.7
11	107014
8	76125.8
5	28711.6
1	3464.6
2	4798
2	37280
5	96166
4	25582.9
1	12240.8
1	11276.3
2	424
3	22709.6
1	10162.3
1	24005
1	9470.8
1	2133.6
1	748.4
1	36963
2	15562.1
1	1610.7
1	20007.5

## Sheet: extended_figure_4_c
Number_of_Climate Fragments	Climate_Area
1	45699.6
1	14328.4
1	27349
1	49284
1	36963
2	98166.1
4	73368.2
4	84433.9
3	24674.6
5	79978.1
8	184815
12	283383
1	36963
2	61605
11	287150
6	93350.4
8	61488.6
9	90682.5
16	293763
18	465850
21	505161
8	172494
5	98568
4	98568
7	127121
15	190190
21	164641
17	261938
10	217365
26	621658
24	472962
6	172494
3	86247
9	125328
9	83335.6
15	80362.9
14	108268
10	143375
16	296814
14	241089
13	295611
16	406593
9	85073.5
15	164125
7	67834.7
8	70981.7
15	294388
21	305317
19	259392
24	523394
18	406593
3	61605
1	36963
3	15218.9
11	124660
10	70924
9	64080.3
9	66750
13	188339
22	431254
16	246628
30	613981
11	283341
9	172494
7	147852
2	73926
13	62350.4
7	64407.4
8	54498.2
6	37223
7	33546.3
11	125214
16	286632
14	357139
23	452701
14	344988
5	98568
8	197136
6	147852
4	61605
1	24642
9	28872
9	53427.2
7	77334.5
3	18251.9
7	91334.4
18	272140
22	397979
32	671145
21	344707
25	554445
11	221778
17	369630
9	197136
9	209457
6	172494
1	36963
5	27590.9
6	47766.3
3	11319.4
9	64262
17	181047
15	200396
11	143239
21	383530
32	665277
26	554445
9	234099
9	184815
9	160173
5	147852
9	246420
5	147852
2	61605
5	32450.6
4	33297.6
3	5743.9
11	68816.8
11	152313
13	160570
20	374416
15	300995
28	613806
35	788544
24	468198
30	653013
15	320346
5	110889
3	86247
5	110889
7	160173
1	24642
4	38578.8
5	21066.6
7	20998.4
3	37298.4
10	129233
7	85021.7
24	459587
27	511185
10	222703
22	416776
23	410230
38	738423
22	505161
18	344988
8	172494
4	98568
7	135531
5	110889
3	4787.9
3	19454.8
5	27929.6
16	149777
14	152612
27	533824
19	442681
13	254413
17	298274
17	303337
17	312210
17	348468
17	381951
14	283383
18	332667
4	61605
7	98568
8	135531
4	135531
2	36963
3	5088.3
4	34487.3
7	75861.5
10	126151
13	237751
19	363254
15	273304
13	282201
9	172494
13	217048
13	238219
15	320042
7	172494
8	209457
6	197136
7	123210
5	147852
6	160173
7	123210
3	86247
2	693.3
5	21059.9
9	40325
7	72467.2
7	79929.9
17	293982
24	469448
15	265092
14	247816
18	333429
16	283383
13	246420
13	230779
16	308025
8	147852
7	172494
4	110889
2	36963
2	36963
1	24642
1	49284
1	5421.3
2	913.9
5	23335.2
6	44602.4
14	134530
9	104769
15	216728
19	338300
15	308025
21	370446
21	348852
8	164158
12	221778
15	231113
24	455877
11	221778
3	49284
6	123210
3	110889
2	2859.2
3	4879.2
4	8968.1
5	35923.6
2	44259.3
8	53555.9
6	51907.9
13	203069
17	257581
26	496023
17	287045
15	263189
11	197834
9	141042
18	295691
17	283383
18	357309
8	184815
3	86247
4	110889
1	49284
2	18243
1	552.5
1	647.8
1	6312.1
9	39679.1
6	49506.8
7	61742.1
5	38530
10	90265.7
10	120318
23	334998
17	302172
20	377783
16	297592
7	148629
11	163209
10	232883
14	258741
10	218995
14	258741
11	209457
5	86247
5	123210
1	5751.7
1	6535.8
3	5380.3
10	44782.1
3	9099.7
1	2397.6
4	32702.2
7	46561.8
9	100178
4	203566
13	178163
18	269747
10	159310
11	173569
15	232495
6	160173
7	135531
3	49284
9	160173
10	160173
6	123210
4	86247
11	209457
11	197136
4	17499.6
1	1693.4
2	11570.4
4	31007.9
6	24929.3
4	59391.3
3	48706.1
11	157048
16	250251
13	305671
20	204664
15	221984
14	226185
14	228430
11	222004
9	185798
12	221778
10	160173
10	184815
7	184815
13	234099
9	184815
8	160173
2	160173
1	8025.2
2	3857
2	16524.9
3	16761.3
4	19335.7
5	13586
4	62940.1
3	24563.4
6	47277.4
8	83287
22	253633
17	360741
23	282958
20	254961
4	42940
10	154554
5	126059
9	184784
10	155934
4	86247
10	160173
11	234099
9	123210
10	197136
9	246420
9	160173
2	61605
1	24642
1	17558.9
3	13480.5
2	398.4
2	22345.2
5	31843.8
8	80369.6
4	50903.9
3	37558.7
6	53755.8
18	225598
28	445786
23	227552
18	215913
15	169181
16	248373
21	339873
19	326817
18	296266
17	265511
13	169160
13	242373
10	197136
20	333421
19	420082
18	455877
11	357309
1	10543.3
1	2198.1
2	12595
5	20627.8
5	35402.8
3	12814.3
6	26285.4
6	22393.3
5	60767.4
10	142576
17	331135
16	283627
16	178762
16	222434
17	296020
12	153754
23	367813
28	463370
36	626713
34	639268
27	645152
15	302561
18	374198
14	300293
25	502513
20	591105
12	344988
3	49284
3	73926
1	2707.9
1	15270.6
3	10330.1
1	1819.9
1	11938.5
5	34438.5
12	49493.8
4	16375.6
11	88919
15	217366
13	189181
17	199276
11	150972
13	133114
19	189437
12	142460
22	299403
12	170231
17	205028
15	244158
31	503608
31	712844
12	195866
11	203972
12	192850
14	268398
21	455801
13	234099
6	110889
1	36963
7	123210
6	147852
3	172494
3	17057
2	29562.6
1	22308.6
2	11853.6
4	30981.4
5	40995.1
4	31177.1
6	32779.5
2	5170.8
4	87552.6
10	136882
11	169192
10	151138
5	55287.5
7	72784.3
6	106160
12	177990
13	160023
9	82214.7
13	158082
11	178302
7	319893
24	448750
16	323455
13	162259
10	173059
7	137570
14	332465
13	377715
9	196950
5	110889
5	123210
3	49284
4	135531
5	234099
1	5865.3
1	8786.7
2	18292.8
1	10535
3	14992.3
1	1837.9
1	11397.4
4	20450.7
2	14773
5	56359.7
5	38193.6
6	72458.7
5	49571.7
7	119180
9	115296
5	67304.3
10	142197
11	92693.6
12	194014
14	193220
11	174194
14	182466
11	174919
20	383825
22	417483
19	340362
10	122935
7	103017
14	260697
19	384675
21	394272
18	431235
10	234099
5	110889
2	61605
2	86247
1	1517.8
2	23469.1
1	4822.8
1	10623.3
4	71129.8
3	36163.2
4	62275.1
2	44750.4
13	186350
14	147553
4	116123
8	130455
9	102114
14	210523
20	323684
19	296694
22	385570
20	268546
18	207342
23	434745
6	231639
5	60143.4
6	98568
9	171683
16	332667
19	443556
15	283383
4	123210
1	24642
1	5892.2
2	1107.8
1	12459
4	54513.8
10	125482
5	43739.6
13	157150
14	94411.3
5	62978.3
8	102808
14	182294
27	391298
27	485692
26	449848
20	367656
23	327411
18	267337
14	286981
15	272350
5	110889
5	113143
6	135531
11	283383
14	344988
5	110889
1	24642
1	5921.6
2	667.5
1	179.1
2	1577.9
2	4246.1
3	4694.2
2	51569.3
5	53444.4
8	90155.1
10	127809
14	149675
26	450268
30	575676
39	667979
38	674750
25	511835
23	391680
12	173996
13	286471
18	279896
15	299844
12	208521
12	267497
9	203148
12	234099
10	246420
3	73926
1	2289.2
1	4298.4
2	32786.9
4	34794.1
1	9009.2
6	33374.3
14	79443.5
8	67383.8
16	168610
26	364402
43	664839
55	953323
40	628647
46	724380
38	673662
34	553652
33	537726
22	438289
13	280650
13	295538
11	209456
5	72796.6
4	86247
2	668.8
1	1360.2
1	12361.5
2	4565.5
8	56478.8
9	71919.6
14	124590
32	402768
38	621310
50	830123
46	728109
45	760873
29	388123
27	454098
21	331764
19	285909
18	296214
12	239883
9	221534
4	98568
3	4015.9
3	13613.1
2	12987.7
9	37760.3
6	42880.4
23	329598
36	595978
38	599747
28	427552
29	489218
19	310438
26	459678
10	110527
5	81273.6
8	123941
5	98568
1	23736.1
4	29139.1
8	50555.5
10	103894
16	229676
24	326014
27	341254
38	564519
29	345199
21	295389
11	164135
2	29342.4
5	48093.3
7	86368.6
2	36928.8
2	16859
3	9928.7
6	23514.1
6	46227.7
11	128589
17	113487
33	357656
47	583951
35	552680
12	142224
9	112871
10	103307
3	32710.9
7	65019.1
3	54715.4
1	22819.1
4	17392.7
14	96509.5
16	143840
22	260575
28	318104
35	381017
30	386727
17	209321
8	130540
4	21665.3
5	24848.8
3	26935.6
1	8325.2
4	39507.8
13	103416
10	80466.3
28	314048
30	352534
25	230227
17	189004
8	98046.9
8	107220
4	24688.4
8	100484
16	172438
21	233749
24	255614
12	160310
25	214988
9	115351
9	93565.6
2	17927.1
3	12144.3
8	89659.4
17	163033
11	68181.2
11	77508.4
7	66990.7
9	83414.5
9	89919.8
2	13085.2
1	11026.3
2	19531
1	14466.9
2	13457.1
10	134091
10	49967.4
8	59862
14	108337
8	81299.3
9	91372.8
2	14151.3
1	2233.6
3	14171.7
3	9419.2
4	10958.8
2	46032.8
7	58428.4
9	99417.5
2	6226.2
1	4568.8
4	33866.5
6	65467.7
1	12542.1
1	12240.8
1	11244.8
2	14931.1
1	8943.9
1	12671.6
2	23712
4	32104.1
2	32420.5
2	7131.2
1	3797.9
1	11468.3

## Sheet: extended_figure_4_d
Number_of_Climate Fragments	Climate_Area
1	39092
1	36963
1	24642
1	20411.9
4	83136.9
5	79403.9
2	26410.2
2	36963
5	123210
8	220036
10	205341
1	18728
1	14991.2
5	50010.5
3	37556.6
7	143387
12	269813
13	271062
7	184815
2	61605
3	73926
4	85432.2
5	93020.3
7	43169.6
11	81211.5
6	61088.2
10	222270
21	442064
24	470606
6	153405
6	135531
2	49284
3	86247
6	84249.6
5	69865
18	189647
12	83113.9
18	251475
5	102559
17	368934
20	415956
10	221778
7	147852
2	49284
6	74707.2
10	89496.4
7	34871.9
9	58455.3
6	91573.4
6	88502.3
12	210434
10	154776
13	266807
5	135531
8	197136
5	52831.6
16	147705
5	44847.9
3	29514.5
8	67310.3
14	217259
14	205735
11	160127
18	332739
14	312268
5	123210
1	13586.2
8	99647.1
5	39028.6
6	63687.1
7	33565.2
6	55348
11	176843
13	277890
16	245840
20	357888
21	406593
12	258741
6	123210
3	98568
3	86247
5	36860.5
4	49377.2
9	73471.7
11	72289.9
4	20324.2
7	61202.9
6	53052.6
15	297865
8	188315
13	252056
21	403284
8	172494
3	61605
5	147852
2	49284
2	61605
8	23196.1
4	13811
9	65802.8
3	14675.1
8	54240.8
11	135407
16	237121
18	436776
6	123111
20	422044
9	147852
8	110889
7	172494
6	147852
7	135531
2	61605
1	24632.7
3	9382.2
3	27968
5	21955.1
5	47272
6	52135.1
6	57325.8
16	223283
13	205509
13	306149
23	439210
17	369630
11	209457
8	135531
11	221778
10	197136
5	135531
6	123210
9	197136
3	73926
5	26365.2
4	32834.8
2	14646.2
8	40012.7
8	58010.5
11	125527
12	184484
7	88280.6
13	199336
23	455226
22	455849
16	295704
7	184815
5	123210
3	61605
3	110889
5	110889
5	110889
5	86247
2	49284
1	13989.3
3	27138.8
4	33297.6
6	31144.9
8	45942.5
7	138375
8	102811
14	270757
9	162163
19	346045
22	505161
27	579087
19	381951
21	418896
10	209457
5	73926
7	110889
4	61605
3	73926
4	98568
1	36963
3	12663.2
3	24014.3
1	6453.6
6	20027.9
3	14190
2	25596.6
8	81636.2
9	111181
20	356711
16	309280
7	96169
8	157114
20	402440
16	296966
27	584042
18	517482
12	258741
8	110889
3	49284
3	73926
6	135531
4	86247
1	9566
2	17284.2
1	151
6	59877.7
10	112046
8	76341
16	299977
14	280028
16	335064
5	231464
13	235869
13	257554
11	174670
19	369654
15	308025
11	197136
9	221778
11	184815
1	49284
2	36963
2	61605
6	160173
1	24642
1	1725.4
3	14570.5
2	4302.8
4	58828.4
9	83763.9
10	136949
18	281895
17	319857
11	234630
7	152701
6	123210
8	144299
11	268251
10	186313
9	192194
9	184815
7	184815
11	271062
2	36963
5	86247
7	98568
2	86247
3	110889
1	24642
1	2685.2
4	16651
4	41045.5
7	65485.3
8	91524.1
9	161578
17	326291
9	185177
12	235448
8	134349
6	98568
11	180085
9	135836
14	251058
8	160173
8	160173
7	135531
7	197136
6	110889
4	61605
5	98568
3	49284
4	61605
4	86247
2	693.3
4	20852.3
5	18282.3
3	28623.6
5	48300.5
9	98022.5
15	235220
18	321596
7	160443
11	179361
12	197746
13	234861
12	209457
11	184815
8	123210
11	181495
11	172494
6	98568
3	61605
3	49284
3	73926
1	24642
1	36963
1	24642
1	5421.3
3	21282.3
4	31725.8
10	70388.3
9	87837.5
8	85312.4
8	128971
14	252054
9	209457
12	229197
14	227496
15	253315
6	139516
8	135531
8	160173
15	280397
13	234099
6	110889
2	36963
5	86247
2	61605
1	24642
4	5457.2
3	2520.5
3	23799.6
3	40143.8
5	26287.9
8	54117.6
3	27215.5
9	149573
13	224585
10	211305
18	300743
13	216012
13	217527
9	136229
11	147852
10	165684
15	258741
15	295704
9	135531
4	61605
3	73926
3	86247
1	36963
1	925.6
1	1609
1	3547.7
2	15505.6
6	43364.4
6	50997
5	30311.2
6	77743.3
6	44319.5
12	146893
15	212253
14	284317
17	338845
18	291256
6	121147
6	92383.8
6	74977.2
4	98568
12	209444
11	182032
12	258741
12	184815
6	110889
4	86247
2	73926
2	36963
2	18243
3	14391.6
3	20381.8
8	27975.1
1	5751.4
3	15682.6
2	19632.1
3	12524.3
1	23301.4
6	126656
9	166780
9	104320
11	178869
9	169514
12	163429
8	117850
7	88570.7
8	158618
8	123210
4	73926
8	123210
12	172494
3	73926
8	110889
4	61605
4	110889
1	5751.7
1	6535.8
3	4220.5
6	8218
6	18750.5
3	16505.1
4	21742.8
6	38722.9
6	73391
9	124211
9	180045
7	89604.4
11	173758
10	130255
7	102875
5	78499.4
11	170890
7	172494
6	123210
6	110889
3	61605
9	135531
5	98568
5	110889
2	61605
7	123210
6	135531
7	147852
1	36963
4	10834.2
1	7166.1
3	26820.6
2	15052.7
4	10707.9
3	26652.3
2	46382.7
4	24456
10	123003
12	169124
11	241758
13	169504
14	160194
13	183686
8	149083
11	184339
9	111114
6	85920
9	149162
5	110889
7	135531
9	147852
7	172494
6	98568
10	184815
7	135531
4	86247
2	135531
1	7955.2
1	1129.8
2	10221.8
2	9675.7
2	15919.6
2	11107.1
3	11132.5
3	29773.1
3	38095.1
2	11751.5
6	63474.5
6	59462.1
14	168258
15	192911
12	225339
19	208365
12	135813
2	32380.4
4	56179.9
5	145275
4	115335
6	98568
7	110889
3	49284
6	86247
8	147852
7	98568
4	86247
9	172494
8	135531
7	135531
3	49284
1	18067.7
1	2565.6
2	353.4
4	30573.8
4	15236.4
2	35513.8
4	47773.3
2	16259.3
3	30378
4	35247.9
12	159134
15	263130
22	271937
18	176352
11	108189
10	105660
10	147945
13	209300
17	261668
8	106650
10	130126
6	123210
9	135531
9	147852
8	147852
6	135531
16	291670
12	271062
11	271062
5	160173
2	49284
2	19429
1	8579.7
2	3766.7
1	264.4
4	35401.2
2	9377.4
3	30908.7
9	51253.6
4	25835.3
4	32606.1
2	25651.9
9	113105
14	281831
10	188437
11	149534
10	115755
7	98407.7
13	183951
12	140774
12	197543
18	250269
20	378703
20	352126
13	229536
12	217200
7	135531
12	246420
11	182648
11	184954
24	466128
16	431235
8	246355
5	11052.5
2	2156.2
6	26514.4
3	24222.6
4	55764.1
10	100517
13	149690
14	237448
14	148688
8	82285.8
14	155271
16	245403
13	106105
17	216147
10	177270
21	315757
26	411091
26	421855
33	656887
24	502077
10	177574
6	208360
14	260792
10	189216
12	262103
12	307787
10	308025
4	86247
5	110889
1	24642
1	11438.4
2	13165.4
2	30146.8
3	21718.8
7	36279.5
5	10407.7
3	27524.4
5	37045.1
12	126115
11	208766
15	140358
6	77027.1
8	87320.6
6	74969.4
10	111249
7	85142.4
9	164052
8	73069.3
7	110093
8	86564.7
8	145615
10	161326
16	455634
18	381951
6	116554
9	152021
7	122905
11	231435
10	209179
12	308025
2	86247
4	73926
4	86247
6	123210
3	160173
4	197136
1	24642
1	6591.9
1	10465.1
1	10711.2
1	10481.2
4	30981.4
5	40995.1
2	21404.8
4	9563.2
3	19465.5
2	17877
3	70343.1
8	102344
8	135426
8	140347
4	40865.9
4	51415.6
5	59592.5
4	71684.9
9	148097
11	115988
10	98903.7
5	49125.3
11	139576
10	129018
7	98568
11	297342
23	385492
9	177445
8	96551.4
7	111454
4	75964.7
6	135531
13	258741
10	242184
7	159987
5	98568
4	86247
3	49284
1	24642
4	98568
5	147852
1	5865.3
1	8786.7
1	11054.6
1	10535
2	2892.3
4	20450.7
1	3923.4
2	17985.6
3	9374.3
3	36052.7
4	43252.2
3	37214
5	65838.9
7	144848
5	83895
3	29590.6
9	118406
6	49090
8	114427
8	98652.1
8	88425.5
10	159439
10	132838
8	126094
10	222087
11	219415
16	290234
15	235132
6	83494.9
4	57041.8
8	144879
12	226249
14	293957
14	308025
14	308025
5	172494
7	98568
1	24642
1	24642
3	73926
1	61605
2	15320.1
1	5717.4
2	5111.6
3	41932
4	70013.4
2	25591.2
4	51904
1	1202.2
7	99258.8
7	79674.6
11	107874
2	85092.8
3	37408.7
7	92369.6
8	86670.3
17	188082
8	132335
15	262451
19	265154
8	172778
15	203033
15	192969
15	287375
7	157869
5	60143.4
6	75545.8
5	73926
7	184815
13	246420
13	308025
10	209457
5	123210
3	73926
1	1517.8
1	1513.3
1	1091.4
2	25535.5
5	98683.8
8	75966.3
3	17614.2
9	75999.4
7	89858.1
8	82132.3
2	31008.9
2	31226.7
8	145862
9	139242
19	296450
21	305639
15	258741
11	223362
16	191488
12	156088
13	129143
14	210840
11	202043
4	86091.4
1	31858.4
4	61605
7	134720
12	283383
13	271062
7	123210
3	73926
1	1250.5
1	57
1	752.5
3	28577.3
5	29575.9
1	24642
6	95034.9
12	109425
8	89674.9
15	222084
8	103821
11	147300
19	252820
21	451032
23	376244
15	281090
13	176206
19	291932
14	221570
12	155410
15	285590
12	193762
5	86247
6	116901
6	130569
8	135531
10	209457
13	258741
6	86247
1	5921.6
1	654.9
1	12641.9
1	939.2
2	6156.4
1	17213.8
5	60944.6
1	7348.8
2	10831.5
8	94339.3
8	68782.2
11	183865
23	394212
22	399253
35	593384
28	450113
27	437784
22	327700
19	296902
12	174490
12	193730
14	218581
12	234099
8	134595
9	172494
10	218213
4	110889
8	172494
5	110889
3	61605
1	2289.2
1	4298.4
2	25302.8
1	4598.5
3	13971.6
7	38351.2
10	66023.5
6	33453.3
10	96142.7
15	200282
22	259835
41	692611
39	620711
32	456163
28	405348
30	477947
24	425749
28	460445
22	344578
18	339974
12	232623
9	183139
11	234098
6	122081
2	36963
1	2794.6
1	1612
1	12361.5
2	2190
3	21766.3
6	40588.6
5	39743.1
12	99948.3
20	260118
29	427946
38	616540
40	551686
33	522553
34	575574
21	302997
20	322631
17	252344
17	309888
13	191894
16	231276
11	202920
7	160104
3	123035
4	61605
1	12847.1
1	1168.1
4	21260.2
2	933.7
7	74773.2
19	281723
24	354516
31	462181
28	394723
33	434584
15	209022
19	331391
19	288445
11	128431
8	118996
5	58139.6
5	84542.4
4	61605
1	23736.1
1	36963
2	14750.8
3	15125.9
4	25462.9
2	5722.9
5	64822.8
11	159405
24	269760
16	225396
24	314072
21	222424
19	255045
19	296408
6	91286.7
9	94750.3
5	47495.6
5	49152.1
3	49167.4
3	55817.2
2	36928.8
1	13949.9
2	15284
7	50721.9
8	50002.6
18	189128
15	144285
27	316018
29	354818
23	343810
15	158385
13	137212
10	100627
3	46494.5
5	21463.1
3	46383
3	46882.5
1	1320.6
2	15913.4
2	16897
5	21885.2
9	75089.8
12	122253
18	129414
17	206225
27	335624
36	453043
16	262796
8	102882
6	89825.5
5	65528.5
4	42333.9
3	37235.4
3	49922.8
1	23823.5
1	1389
2	3874.8
4	7009.7
9	86570.7
12	95018.8
17	183108
20	193271
23	254304
21	294912
14	221362
16	170965
6	96310
2	20633.9
1	1031.4
4	12527.8
2	16044.2
1	17298
4	39840.5
10	68598.8
7	80692
23	249500
19	247651
20	181878
16	156221
9	108466
7	122728
4	37518.6
1	528.3
4	49310.6
7	93171.3
13	124690
10	149081
19	186075
10	73281.4
19	158489
12	130485
8	106001
5	39654.9
4	30751.9
1	23559
6	59967.2
8	79703.6
10	69917.6
9	91980.3
12	102410
7	65279.9
11	143987
15	141754
5	31929.5
1	13267.3
3	52933.1
7	63875.2
14	104480
10	82805.1
8	71297.1
10	72355.7
6	62879.4
5	30914
1	8400.7
1	11026.3
1	14466.9
1	2361.8
1	2623
4	64215.5
9	52808.5
5	17023.6
3	22826.7
6	44819.4
6	78706.1
4	44439.3
3	10382.7
2	13733.2
2	4542.1
2	3280.5
2	16158.3
1	36202.2
5	43361
7	83819.9
1	24959
1	33520
7	65467.7
1	12240.8
1	11244.8
1	12392.8
1	2610.1
1	8943.9
2	36326
2	12408.1
3	19783.1
1	339.4
1	20099.5
1	24642
2	15562.1
1	12069.7
