# Supplementary material for: The geography of climate and the global patterns of species diversity
Source: Nature. 2023 Sep 27;622(7983):537–44. doi: 10.1038/s41586-023-06577-5 (PMC10584679; doi:10.1038/s41586-023-06577-5)
Supplement: Supplementary file 16 — Source Data Extended Data Fig. 5 [file 41586_2023_6577_MOESM16_ESM.xls]

## Sheet: Extended_Figure_5_a
Average_Distance_Among_Fragments	Average_Latitude
0	79.8687
366.015	79.0779
282.443	71.5242
244.962	66.2543
293.168	64.6838
0	61.8079
334.513	75.8851
787.708	79.6524
1610.51	73.5489
2289.31	70.6349
1188.49	66.7699
510.883	63.0505
1605.84	76.4215
1692.8	76.3922
2390.19	71.495
2643.69	67.3243
3001.54	64.7413
582.745	60.5859
0	74.7073
1913.77	75.0102
2623.77	70.8005
2966.21	67.8426
2875.58	65.9053
2977.03	63.444
750.997	57.3067
272.572	53.9045
1509.14	76.5051
2286.09	71.7656
2589.55	67.6801
3171.13	65.3526
3632.47	62.6251
3213.93	60.3043
1971.51	54.8367
1133.21	51.6175
770.773	49.3223
1638.98	76.6786
1957.12	71.2731
3198.68	65.8123
3951.69	61.0983
3999.13	60.5856
4333.47	57.284
4292.77	52.2905
1292.4	49.8161
948.875	48.2844
563.755	46.4963
357.739	45.4542
1511.71	71.5824
3145.66	69.2329
3286.29	63.1327
4374.7	56.9982
4466.14	58.0832
4774.43	54.5521
4636.23	51.5535
2136.97	46.4014
1977.54	43.8705
1284.75	44.0023
634.527	44.0207
0	62.7689
1369.21	72.103
3753.35	62.8352
4383.33	58.5424
3457.85	62.6254
4353.95	56.35
4803.22	52.6801
5514.46	47.1104
5068.97	44.0506
2408.94	42.4275
1687.83	42.3875
799.554	40.1311
630.444	41.3299
160.433	40.9498
2893.9	70.4782
4210.17	53.4602
4787.75	55.4181
4246.05	55.6193
3879.06	55.0451
5224.89	47.775
6271	42.2239
6189.89	42.7392
6086.15	41.7142
1912.87	41.1795
1773.19	40.1182
794.501	39.7437
0	39.8139
490.125	65.3569
3865.37	53.3782
4815.54	56.1928
4778.94	53.5964
4773.91	50.4668
4759.24	49.091
4880.77	44.9494
5750.13	41.1373
7188.89	39.9017
5560.68	40.8742
6544.92	39.1102
854.451	39.5778
0	40.5035
7526.92	54.1338
4590.82	52.8621
4127.59	54.1558
5093.46	50.4736
4572.73	50.8966
3846.87	49.8121
5204.53	45.0707
5391.2	43.2428
7172.38	41.0294
7918.87	39.1337
7438.38	38.1593
6815.39	37.4069
2985.66	36.625
780.132	36.9767
0	62.3828
2996.36	55.4906
3518.03	55.1942
6354.14	60.0749
8685.34	51.1613
7505.68	50.2903
6196.42	46.243
5787.57	41.5807
7990.33	38.5392
8715.88	38.3894
7740.01	38.5687
8152.98	37.0167
7297.86	32.8436
7110.54	33.5094
3469.63	34.3929
705.645	32.9722
1717.27	58.9891
7410.23	56.219
5171.53	53.8106
3896.4	50.3489
7849.9	46.7402
7254.84	42.3262
7548.63	37.4317
7765.27	35.4356
8982.37	36.034
8833.61	36.3912
8807.14	33.9719
8127.96	30.4069
6932.02	30.3001
6332.98	31.7238
3512.85	30.5567
2896.02	30.6663
388.161	30.8788
0	57.3228
9603.31	56.1575
7333.07	52.8809
10258.3	45.9174
6920.33	42.6705
9640.98	38.3658
9540.87	36.7103
9359.11	32.5791
8981.99	31.4131
9701.88	32.3235
9579.56	32.6383
9412.91	31.3653
9256.03	30.0395
8890.33	28.5728
9112.69	28.4417
4836.43	28.5205
2667.48	27.5919
2325.69	27.0429
748.37	24.5411
1251.62	25.3745
343.834	54.7079
8548.95	52.2479
8107.62	51.5332
9585.05	50.0285
8602.15	39.0842
8477.43	38.7014
10391.2	37.4704
9482.67	30.9126
9501.87	30.3327
10095	27.8952
8909.29	29.0043
9104.77	27.8701
9149.51	26.2547
9663.02	25.5336
9161.59	24.963
6949.12	24.0213
6254.69	25.0735
3279.31	24.7965
1731.29	23.4848
1677.32	21.535
870.772	21.2228
772.39	24.4919
832.946	23.1918
0	60.2529
462.848	47.604
10956.7	47.6423
8600.28	44.7623
8564.12	41.6626
6653.4	37.5176
9517.5	34.8652
10156.7	30.0106
7955.73	21.1991
10045	23.5543
10040.8	24.5936
9745.5	24.0142
9667.19	22.6408
8807.02	21.1903
8154.49	21.1472
6137.74	20.2016
7062	21.0141
6451.65	21.5045
2676.14	20.0965
3093.69	19.1839
1568.78	19.3514
1344.59	19.3616
381.89	21.5903
1086.99	22.264
412.853	52.0239
0	45.491
0	49.4439
10723.6	26.7664
0	22.0567
10466.9	24.6958
9946.16	23.0945
9239.06	21.8131
8935.46	22.3508
8440	17.5973
6669.99	14.5941
5641.92	15.3095
5292.82	15.3282
5026.64	16.8274
6256.47	17.9188
5929.16	16.2711
2249.72	15.4825
1863.45	17.0328
2105.93	17.7205
12289.1	47.1663
0	48.4592
763.417	27.0875
644.185	24.6306
10653.9	18.9123
9690.08	23.4686
7515.63	22.1491
8475.97	18.5045
9297.01	16.274
8065.08	14.7413
6486.25	13.5542
5598.75	10.6672
5791.91	10.6682
6564.01	12.0064
6309.29	12.7499
4518.42	12.7283
2000.7	14.1042
2051.11	14.9269
3469.77	16.6135
10314.6	19.0848
5854.7	19.3707
9183.42	13.8743
9697.41	15.7125
7151.72	6.64719
8153.36	8.94773
8136.4	10.3667
7573.07	11.3362
7752.74	9.9836
7269.32	9.61067
5485.54	9.58644
2584.14	8.03109
2743.45	8.37633
12018.4	13.7221
9856.35	12.2996
10291.3	9.54712
8857.38	6.20757
8832.09	8.05397
8514.07	8.63614
8960.86	10.0535
8974.85	11.2341
10137	12.8941
8703.63	8.36924
3296.99	8.38355
3480.31	13.6698
5718.81	6.82364
8547.59	5.74033
10045.7	5.32809
9557.09	6.40511
7842.58	6.24359
8048.54	6.22209
9015.23	8.21612
7542.82	11.1433
194.414	16.5614
1226.57	11.5538
8837.48	4.32558
10151.9	3.91722
9768.31	3.82858
10011.6	5.63972
9943.71	6.59076
9569.45	6.91147
0	14.2986
0	4.13284
8909.62	4.50742
9096.01	3.83886
8367.4	3.90594
8758.53	3.41029
10046.6	6.37822
2826.07	10.8322
0	18.3697
1393.6	9.39805
7265.59	4.34722
6252.18	3.25985
4079.46	3.82835
1997.62	3.83004
8745.77	6.54964
2365.61	11.954
0	14.0187
0	12.1105
802.737	6.16777
10108.5	4.29736
5989.67	5.40056
7694.4	4.30635
0	4.09759
0	10.924
0	15.6943
0	12.5151
0	12.5507
15796	4.85246
10963.3	5.02143
1936.02	5.23658
0	11.1872
0	15.0589
0	8.33935
0	7.20258
0	4.40339
0	6.35348

## Sheet: Extended_Figure_5_b
Average_Distance_Among_Fragments	Average_Latitude
174.432	80.1656
195.402	71.0851
192.604	66.5494
0	62.7491
0	61.8079
435.822	74.7164
436.762	79.3222
368.911	77.3115
272.46	72.8414
1182.08	71.5715
1115.31	67.9241
546.238	65.4443
318.261	62.3871
537.43	75.1096
788.053	79.3352
1093.39	76.4123
2163.96	72.5052
2378.36	70.6637
2339.5	67.2804
1997.65	65.3261
349.568	62.369
1539.65	75.5378
1749.05	76.9697
1693.54	74.7891
2527.07	70.5405
2609.02	67.3431
2935.47	65.0759
2023.62	61.7916
422.254	60.7303
1804.81	75.9181
2084.99	74.0869
2885.29	69.5703
2929.2	68.2605
2813.26	65.9614
2192	65.5762
2649.32	60.8985
633.813	57.2129
291.067	54.7076
2085.24	75.4953
2270.67	71.5882
2202.94	68.7013
2613.14	66.4374
3222.06	65.7396
3355.58	63.7922
2968.62	63.2042
3390	60.0717
930.371	55.0467
454.261	53.1671
0	51.5166
1474.46	76.3109
1941.31	73.2483
2029.54	66.0743
2928.97	66.1617
3498.04	64.29
3856.58	61.6149
3626.81	61.9438
3679.64	57.8802
1195.58	53.2245
1206.22	50.8108
893.22	49.1083
984.61	48.6289
1162.97	47.6825
934.939	78.5697
1567.44	73.2559
2678.18	66.7728
3733.7	64.2521
4041.58	59.9565
3795.03	59.4238
3828.68	59.2455
4551.64	54.0908
1515.38	51.011
1322.33	49.5734
1048.64	48.8667
492.489	47.1819
817.673	45.7792
357.739	45.4542
1615.02	72.0237
3217.42	70.3009
3823.38	64.9567
3808.45	59.8529
4333.12	57.7297
4219.01	59.7683
4631.78	54.7494
4398.68	54.0161
4316.56	50.9772
1869.1	48.2687
2115.47	44.5652
1714.22	44.2613
888.825	44.7089
714.158	44.126
1449.96	70.9607
3072.52	65.5945
4385.68	61.6525
4525.69	57.5946
3988.43	61.7357
4417.12	57.6675
5012.48	54.7907
4631.43	51.5567
5359.82	49.5073
4394.61	43.5245
1739.21	42.682
2046.57	43.1648
1226.18	41.7294
1059.98	40.9624
662.146	42.2375
0	42.0987
0	72.6722
3723.57	61.2463
4352.49	55.5391
4205.73	60.8718
3535.11	62.033
4346.54	56.361
3845.55	53.2176
4845.68	46.9912
5577.82	43.4417
5773.16	45.7823
5328.31	41.5827
2895.24	41.8736
1948.74	43.0058
976.092	39.0549
939.584	40.2244
888.752	41.1623
0	39.8074
2893.9	70.4782
4357.91	52.0303
4903.32	52.8323
4731.91	55.7727
4169.25	55.2837
3748.9	55.1258
5013.04	49.0369
5938.45	45.7196
6170.58	42.0232
6407.03	41.7063
5945.78	42.1091
5605.49	40.3524
2052.49	41.6157
1609.32	40.8902
732.066	38.6931
1012.08	38.5091
608.016	39.6992
1975.64	67.4908
1712.97	48.7719
4376.95	57.6182
4769.58	55.2312
4892.39	53.5434
4790.33	49.6985
4541.15	51.5199
3683.25	46.454
5769.09	43.7779
6117.43	40.2567
6388.07	40.8358
5889.64	40.684
5282.87	41.3912
2443.34	38.6021
717.191	40.4471
0	41.1635
539.859	52.5345
8059.19	55.8184
4633.96	50.2219
5026.85	52.9036
4930.2	51.6258
4956.73	50.8776
3488.08	49.9345
4786.23	46.0073
3737.73	45.3536
5370.31	42.8666
6379.04	41.9241
6877.01	39.2856
6853.97	38.5527
6541.66	38.6926
6405.17	37.9063
919.509	36.2674
811.149	37.661
234.138	36.9332
5243.87	54.8529
2270.26	54.6315
4665.24	56.103
4179.51	57.4916
5536.21	50.0912
6068.46	47.0542
7622.83	49.1757
5164.96	48.8324
5773.59	43.3165
6512.96	40.7256
6887.19	41.7864
8327.4	38.997
10009.3	38.2512
6331.77	37.8954
8487.22	35.1579
7253.12	35.2424
4938.44	36.7631
631.286	36.2717
685.333	35.5351
0	60.3651
132.111	56.0174
1183.16	55.5358
4793.99	62.5293
9016.03	57.5615
9340.05	52.677
10219.5	49.7845
3845.75	48.6422
6208.81	45.378
6171.53	41.7782
6897.29	39.351
7133.32	37.0813
8847.39	38.0389
8678.34	38.7649
7775.87	38.5585
8085.27	34.4259
6819.29	32.9817
6388.43	32.4056
5398.8	33.5654
1195.09	33.5108
1197.92	33.1259
892.812	56.7473
9727.79	55.3414
1732.52	57.4504
3345.02	53.5191
4961.16	48.5307
3458.22	49.8622
3100.13	44.7897
7297.35	42.6731
6652.49	39.3691
6290.83	35.2465
7460.25	36.1635
8890.04	36.9052
7574.91	38.184
7422.66	36.5344
7255.92	33.0626
8011.44	28.9503
6443.45	29.738
7559.55	31.208
5430.88	32.0501
2187.3	31.4786
959.555	31.1557
0	31.2843
0	56.7685
4577.28	57.845
10963.2	53.4187
6541.53	50.5666
8201.02	47.4393
9097.85	42.8751
9055.73	39.3182
10038.7	39.0818
9086.25	33.3634
8278.29	33.259
9566.68	33.6406
9891.83	35.2406
9124.86	33.3139
9594.24	32.6132
9500.12	32.0357
9613.53	30.6986
9602.31	30.6663
8493.54	30.6187
5925.97	29.9043
3796.05	28.4341
2437.83	28.3563
2856.49	28.7339
0	55.5614
13916.7	53.5592
0	55.4469
5696.18	49.6301
136.569	42.1075
8535.66	39.9465
11649.9	39.3777
9216.39	35.6614
10864	34.4243
10087.8	31.8752
9479.32	30.6647
9610.26	30.2903
9514.13	30.0868
9360.67	32.5093
9931.73	30.2047
9857.2	29.1464
9599.14	29.1511
8117.37	27.9858
8007.75	26.7334
7763.7	27.2717
4678.37	27.9682
2458.4	26.5936
2381.53	26.0709
1707.93	25.7274
968.571	24.5523
727.214	24.4184
547.388	24.2213
0	25.7419
343.834	54.7079
12665.3	50.5936
8371.89	51.9018
3699.96	51.1926
17487.5	40.765
8259.11	38.6795
7280.09	39.3467
10435.2	36.9683
8718.84	35.5724
8767.72	29.3674
9929.4	30.7123
8061.14	26.8579
9898.14	29.8254
9698.9	29.6685
8214.99	25.4148
8958.78	26.0403
8874.37	25.9999
9504.88	25.4467
9647.65	24.6097
7302.6	23.2173
6658.68	24.0582
3371.55	24.1875
2132.89	24.6567
3383.52	23.2937
1436.77	22.4835
1914.94	20.2579
1300.14	20.3438
1036.3	22.4763
793.989	23.9436
0	22.7734
0	60.2529
0	49.1758
12367.8	48.066
8820.6	45.0309
11514	45.237
277.451	38.5843
6653.4	37.5176
9625.85	35.6551
8061.74	32.1043
9041.61	25.9843
8126.52	21.1653
10586.3	25.5823
10207.5	26.7215
9442.71	23.8459
9942.94	25.0196
10038.2	23.1972
9791.94	23.1329
9728.9	21.723
9196.37	22.1505
7379.84	21.0293
6400.45	21.1873
6548.21	21.4454
6246.96	21.4529
2695.57	20.6694
3385.77	19.8295
2880.68	19.3035
1512.7	19.6695
1547.94	19.3412
915.966	20.239
318.902	21.9618
1101	22.4034
0	52.0368
0	51.7927
0	49.4439
0	28.914
0	31.9169
321.302	27.6858
5289.48	24.7658
10183.2	22.5076
10293.6	22.6255
9971.59	23.5245
10734.3	22.8514
9875.83	21.2497
8686.57	17.4514
7048.12	17.4137
6816.19	17.0017
6643.02	17.0771
3829.53	17.6899
6645.85	18.6195
6774.72	19.6
4481.55	20.3211
2975.66	15.7368
2519.49	17.3316
2205.63	17.5124
2126.51	18.4336
1689.63	18.804
0	52.8058
432.149	26.1041
0	25.8788
0	21.5671
10500.1	23.9785
6249.12	23.3652
9768.33	23.1024
9433.19	21.4466
8130.42	20.7356
7661.33	17.3918
7132.37	15.07
5920.16	13.5532
5390.25	12.5049
5556.17	14.038
4145.78	15.7332
5389.8	16.0259
6385.37	15.6921
5599.42	15.2081
1678.73	14.042
1781.33	14.735
1952.07	16.3499
1508.99	16.3303
0	44.3512
763.417	27.0875
0	23.224
12134	17.4474
0	22.0607
10854.9	25.3115
10453.2	20.8063
8019.15	17.647
9806.21	16.8297
7592.01	14.0887
7568.23	12.6909
6504.51	13.0294
5550.52	10.4702
5597.17	9.59629
5687.74	10.8531
6254.26	11.216
5734.46	11.8423
4325.74	12.6697
2693.79	12.4075
2713.87	14.6377
2498.47	15.1698
0	15.6221
12312.1	19.2701
0	19.0942
8651.24	13.2548
6839.05	14.1217
10019.8	17.2157
7959.47	6.68198
8140.03	8.85917
7845.96	9.69545
7167.73	10.3337
7898.97	11.1821
6740.98	9.53196
6482.28	9.5955
7196.89	9.23413
4899.22	10.0673
2999.04	7.94545
3321.77	7.59097
3338.99	11.0795
1333.41	17.9399
10314.6	11.0643
9242.83	10.432
9206.75	9.50139
8453.6	7.84335
7834.39	6.31479
8122.79	9.37559
9183.66	10.5224
9391.25	10.5924
8301.82	11.827
9822.56	12.1495
7049.1	12.8497
7399.94	7.28118
256.66	10.5137
12231.8	13.7194
7010.46	14.7955
11314.9	10.5188
10060.5	8.76497
9257.34	6.20078
9171.18	6.88335
8536.78	7.35776
8051.23	7.25959
8940.4	8.99395
7223.36	8.75352
8621.05	9.55762
7078.17	15.1224
312.086	10.1077
1396	11.7493
14554.4	8.07009
8550.89	5.81473
7373.66	5.65855
10100.1	5.0736
10058.3	5.56708
8270.79	6.21096
8703.9	6.82448
6808.53	5.65666
9639.68	10.2188
7754.51	11.5584
6675.29	13.0087
0	16.1114
10117.9	7.31231
9688.1	4.50442
10152.5	3.57681
9979.78	4.1358
9994.16	5.91577
10069.9	6.21635
9620.35	6.43384
9642.26	7.82389
0	4.13284
7845.62	7.197
10183.8	3.8969
10161.3	3.5634
9129.96	3.08565
8452.36	3.05986
9742.92	4.80326
9867.04	5.13159
3518.38	10.3679
0	9.85967
251.089	2.64392
9742.02	3.32574
8622.2	4.10227
6812.96	3.87607
1747.56	4.37287
10918.8	4.73209
10992.6	13.3914
2490.47	13.4216
0	18.3697
2047.28	9.38142
739.118	5.29027
7973.75	4.66088
3153.48	3.31133
1868.75	3.22515
2063.11	3.53598
1379.06	5.9192
0	12.2308
632.407	4.50463
15720.7	8.24827
7488.47	3.44685
992.946	4.11482
0	4.09759
0	13.8764
2561.47	13.1426
10109.5	2.98479
0	4.46966
0	5.83975
0	5.22022
0	8.66971
0	15.0589
0	5.89786
426.821	4.94064
0	12.1874
0	3.87754

## Sheet: Extended_Figure_5_c
Average_Distance_Among_Fragments	Average_Latitude
0	79.7702
0	70.8671
0	70.6706
0	67.3487
0	61.8079
474.408	76.8952
299.183	79.5308
414.311	78.7561
154.355	72.8713
324.232	71.8528
516.26	66.3137
416.826	64.7634
0	61.2167
435.822	74.3866
380.912	78.2906
301.111	80.918
540.995	74.7223
1948.59	72.7922
2047.89	71.7345
1816.66	69.9652
980.666	66.7087
523.475	64.3031
421.754	61.3917
405.185	73.2038
875.78	78.7746
857.769	78.7969
1700.34	75.6746
2361.88	71.5518
2258.57	69.9267
2691.06	66.6811
2531.96	65.8743
832.772	62.407
406.532	61.3167
1670.47	75.7085
1938.49	76.0993
1799.44	75.4141
2220.66	72.9604
2665.23	69.3465
2619.62	67.3949
2509.31	65.7767
3052.71	65.036
692.339	60.7958
1778.09	76.0094
1764.16	75.5468
2314.1	72.6718
2912.39	69.3967
2768.51	68.931
2892.67	66.186
1803.87	67.4629
2613.37	63.9567
1114.07	58.8906
390.046	56.4884
0	54.7076
1893.21	77.8006
1741	72.2909
2462.63	72.2342
2758.8	67.5875
2993.92	67.7115
3267.25	65.8239
3163.35	64.38
2468.02	65.4488
2919.94	62.6387
1612.82	59.0796
649.927	54.8024
426.312	53.9738
200.36	52.2915
1695.54	75.9676
2122.73	72.9078
2008.78	71.3252
2022.98	64.7001
3099.87	65.7166
2628.47	64.2777
3834.93	62.1803
3243.98	63.2188
3132.28	60.9296
3702.14	58.258
1136.77	53.5751
767.66	52.3876
962.406	51.3681
1236.5	49.815
0	49.5451
1378.95	76.5767
1894.59	73.3115
2016.82	69.1711
1503.32	62.4606
3442.94	65.8126
3859.53	63.0197
3520.83	60.3855
3228.33	62.107
3817.4	59.4333
4160.29	56.3383
1611.09	50.8771
1174.83	50.7397
1196.56	48.9837
841.529	48.5525
875.049	47.7808
0	47.8045
936.154	78.2643
1620.44	72.4184
3217.75	61.7969
2775.21	68.9673
3632.03	60.273
4203.05	60.6794
3918.28	60.2726
4042.36	60.2075
4513.6	55.3601
4757	53.9531
1627.14	51.015
1684.64	49.3058
1018.96	49.0585
895.369	48.2476
866.401	46.5809
822.714	45.5993
357.739	45.4542
1542.2	74.2165
1485.44	71.8696
4671.04	66.1205
3778.55	63.893
3946.24	57.1472
4254.91	58.6105
4100.52	60.0627
4523.89	54.8679
4522.38	55.0105
4807.75	53.3109
2460.35	50.1628
1883.28	48.7273
2266.88	46.5222
1699.66	43.0963
1573.53	45.1892
607.977	45.0274
676.577	44.4767
0	44.4748
615.812	67.7312
3227.08	67.8474
3814.87	66.0241
4437.91	60.3768
4454.16	57.7929
4732.55	56.1318
4233.64	59.5231
5121.9	54.1109
3597.08	54.8553
5140.39	51.6538
4814.58	50.4323
3714.5	44.9099
1691.31	42.9438
1929.06	42.9433
2309.88	43.3633
1124.58	43.287
789.739	42.6466
648.118	43.5418
1369.37	74.93
827.878	65.3718
1319.92	58.2049
4612.56	57.1599
4117.09	63.3655
3324.31	62.8469
3573.18	57.3013
4641.02	56.0408
3421.49	53.3356
5086.88	47.5477
5227.34	44.8764
5724.31	46.0195
4426.07	43.2425
2099.56	42.69
2181.51	42.4437
1808.03	40.9894
785.605	39.4213
809.044	41.2726
380.201	41.6804
807.283	42.0987
4340.82	58.6221
5609.23	52.0307
4563.04	57.4613
4301.34	57.4126
4107.39	58.1825
3567.57	58.5058
4900.76	52.5017
5231.15	50.6507
5546.87	44.34
6238.7	42.575
6336.59	43.6049
4860.02	41.7076
4397.79	38.1865
2396.81	42.6496
2185.28	43.3905
1023.6	39.0353
980.018	39.8165
1039.72	40.2512
722.505	40.3829
417.471	39.8126
2893.9	70.4782
4835.32	52.9257
4823.15	52.1287
4881.32	57.1217
4977.64	52.8808
4098.43	56.0778
3708.84	55.1233
4220.98	48.914
6024.48	46.4675
6203.26	43.4473
6522.08	42.2624
6599.41	41.2025
4358.13	43.6233
6267.67	41.6904
4481.43	40.7974
2136.52	40.2766
1192.54	41.4956
159.112	38.6953
469.472	37.9559
0	39.2485
0	39.528
0	65.7909
1711.48	52.4672
5162.26	59.259
5756.96	54.9254
5000.01	54.2754
4553.6	52.9187
4999.32	49.373
4665.45	52.631
3839.69	49.2937
5809.8	44.6194
5977.71	41.0809
6508.88	40.4789
6269.24	41.6791
6162.73	41.3415
5068.88	41.8994
6442.69	41.1998
1126.48	38.5322
783.513	40.2323
365.178	41.5852
7721	57.0311
5471.18	57.0944
2321.56	51.1424
5638.7	53.0119
4860.52	54.6614
5104.59	53.3863
6416.11	47.9709
3316.07	49.1229
5328.44	45.2271
3887.1	46.3087
4597.33	43.3557
5860.86	42.8773
6642.93	42.3312
6709.82	40.0655
8051.18	37.9898
6644	39.1337
4475.31	39.7933
7084.95	38.3529
584.069	36.2438
798.311	39.1282
0	39.8074
7426	57.4902
0	49.0991
0	50.4118
0	54.1444
4390.72	55.2888
5643.57	52.7191
5177.9	48.7842
5917.72	52.1803
4100.44	51.462
4665.75	49.6181
4164.42	45.6382
5116.21	44.3634
5511.29	43.646
4608.02	42.612
6354.66	39.9011
6801.64	38.5372
6535.97	39.1876
7788.25	37.3243
5767.1	36.9978
6207.5	37.2483
2746.29	36.7402
917.529	34.3974
732.933	36.5646
0	55.5835
0	56.6951
1812.67	53.0832
3873.9	57.4099
5668.17	58.3778
0	49.0737
11074.5	48.5799
8211.35	50.4939
7759.38	48.8683
6574.7	48.4581
6343.35	43.2206
6339.66	40.4327
6342.47	40.3818
8349.71	38.9832
9830.86	39.1095
10318.2	38.3707
10840.3	36.8937
9640.62	35.5944
8182.88	32.1703
6279.07	34.9641
4950.73	36.0961
556.95	36.8351
636.786	34.9867
615.918	33.2321
834.162	55.745
0	59.9321
2127.01	58.3333
9788.25	56.2416
8852.32	52.4279
9969.82	52.9055
6464.29	46.351
2931.45	47.4868
6588.79	44.7984
5506.88	43.1143
7126.17	39.7344
6248.17	36.9392
7076.38	36.7129
8908.12	38.7606
8769.46	38.3566
8370.15	39.7613
7742.28	37.177
6776.69	33.1234
6794.21	32.1124
5800.7	32.1548
6102.28	33.3218
4425.44	34.4088
1051.94	33.1145
486.297	33.2591
0	58.4024
704.232	57.8193
2169.45	54.02
4436.79	59.2733
717.264	54.0787
5987.76	45.9871
4754.81	51.1551
903.277	46.3994
3575.51	46.6872
8046.02	43.6162
6780.85	39.2408
5503.53	36.6197
5724.44	36.1134
7213.06	35.6642
5118.57	39.4672
6413.6	38.6601
7747.23	38.4195
7056.79	35.2236
7255.19	30.5818
10707.6	32.4818
7334.66	30.7624
7072.34	30.4929
6140.1	32.5327
4392.25	31.5597
1762.5	31.8654
1109.63	31.4511
279.012	30.6812
0	31.2825
0	57.2607
12750.7	56.8547
8936.65	50.6183
240.042	54.5284
3072.64	51.3505
5830.06	47.1226
11041.2	43.5894
2788.6	35.4566
7759.29	38.7124
8568.65	36.2772
8356.17	32.8658
8026.2	35.19
9191.09	34.2498
9733.19	35.8604
9334.15	33.7779
9738.31	33.2332
9604.56	33.0214
9065.88	31.673
7744.41	29.8068
8849.32	29.9188
8804.82	30.3733
6569.07	30.8767
4126.3	30.0908
3557.95	29.1554
2485.29	29.6637
3046.2	30.0745
0	56.7685
0	57.7878
6476.51	56.3429
6651.88	46.228
9505.47	48.5856
6669.83	40.4526
9686.3	37.8437
11158.7	38.2091
11518.7	35.743
10396.1	33.3647
9107.45	31.8923
7481.43	31.5356
9981.26	31.4793
10002.2	32.4357
9765.48	33.1609
9963.74	32.1582
9359.56	30.9303
9239.92	30.5409
9301.57	29.9071
8488.72	29.2314
8379.17	27.9052
7470	29.7245
6601.38	29.2768
3923.9	28.3469
2327.62	27.0544
2173.47	27.6182
2133.43	26.8948
1686.91	25.6155
894.832	24.5812
0	56.5401
0	48.795
4807.97	53.6227
0	41.6018
0	41.1984
5961.93	38.4033
10234.5	37.6236
13182.2	36.2608
10640.2	32.7793
9573.46	31.6118
9499.86	30.4041
9052.65	30.3182
9719.89	27.0934
8990.6	30.0874
9805.94	31.8041
10099.9	30.5467
9950.56	28.9427
9607.7	26.1747
9052.7	27.9001
10156.9	26.7026
8945.65	26.3219
6593.99	25.2425
5888.37	26.1579
4529.77	26.9607
3007.22	25.7455
2645.7	25.1585
2239.01	24.9111
1402.74	24.9731
1187.7	24.3226
0	24.0933
785.156	24.0424
793.472	25.2196
426.177	24.7553
8653.13	50.2127
359.28	52.7996
0	49.58
17878.3	39.6254
8256.34	39.8777
7283.66	39.7109
13143.1	36.931
9902.8	35.6528
7393.53	33.4017
4873.26	30.1009
9021.47	31.1776
10050.6	25.8713
9941.36	27.4314
3541.62	31.7459
9225.97	27.7679
8146.2	25.3096
8544.74	25.1605
9246.75	25.1494
8010.01	25.7648
9507.62	25.2851
9608.13	24.4121
9589.63	22.2925
6682.62	23.6955
6254.93	24.1041
3485.67	23.7624
2403.24	24.3845
1225.98	23.779
2782.04	22.8018
2165.76	21.7363
2041.4	20.0244
1337.63	20.3451
1013.84	21.4003
604.749	20.8814
737.382	23.983
554.285	22.4697
0	60.2529
0	49.1758
12367.8	48.066
0	51.6934
10388.7	43.014
0	39.3783
0	39.2667
11800.2	36.249
214.977	31.0792
10265.2	30.5631
10233.2	22.2375
9776.6	20.5946
3632.78	25.5947
9407.41	26.4026
9576.55	28.1507
10940.4	23.6061
9824.29	23.8509
10282.1	22.7592
9596.99	23.379
8994.27	22.5627
10510.8	22.4322
8883.56	22.6647
9416.99	21.995
5184.64	21.1999
7269.35	21.3184
6186.03	22.0852
2642.4	20.6168
1492.26	21.2641
3584.25	19.8273
3085.41	20.1702
2788.75	19.6748
2105.14	19.7306
1602.45	19.3855
1028.37	20.3419
362.459	22.7092
1064.23	22.2525
0	51.7927
11740.7	45.5941
0	40.062
0	36.6907
301.266	27.154
176.566	27.3837
4815.42	21.2518
18930.3	25.5417
10367.8	22.4781
10304.3	23.2213
12455.8	24.062
10733	21.6929
6702.69	19.7757
8200.63	20.5064
8747.04	18.7684
8580.61	19.2409
7705.82	18.9693
3719.47	18.3571
5265.76	19.6202
6651.66	19.2347
7109.23	20.9953
3310.89	20.9954
3722.07	17.4669
3363.82	17.1848
3162.89	18.409
2304.61	17.919
2169.65	18.8899
1944.05	18.8041
0	19.2628
0	45.491
738.751	28.2014
0	24.7294
6415.34	26.5237
8489.39	22.6186
10705.5	24.7476
10343.4	23.0102
9690.86	21.0412
5253.7	23.3185
9978.24	23.2953
7934.38	18.0557
7000.95	15.0936
5637.43	14.4218
5684.12	15.1415
3436.26	15.9061
4843.11	14.9103
3328.63	15.5121
6340.05	18.9931
6181.38	17.6183
5784.87	17.983
2126.37	15.4626
1191.05	14.5969
1717.7	15.7192
1966.46	17.1432
1450.46	16.9786
0	16.9762
0	48.4592
644.185	25.4639
0	24.9204
8105.72	24.0112
6128.51	21.8948
8895.84	21.6032
19402.4	25.7904
8610.9	20.6738
10364.5	22.3722
10675.9	21.9632
9590.6	20.0256
6865.4	18.5264
7532.17	14.9566
6958.84	14.3886
5480.31	12.8234
4786.41	11.3069
6921.26	13.5409
5653.67	13.7739
5844.13	16.6667
6018.46	15.7643
6400.33	13.9875
5063	13.3805
3995.86	13.5853
2183.52	14.3242
1805.33	14.6015
2453.87	15.8459
3380.38	16.6767
0	27.8085
0	26.3664
16863.4	16.2055
10976.9	25.5832
0	21.4462
10152.6	18.9888
8405.08	17.8977
8746.09	17.2412
8879.05	12.8727
7245.05	11.8942
7057.47	13.3195
6552.18	12.9525
5825.7	10.0551
5020.18	9.23875
6311.27	9.60385
5738.57	11.0551
6123.04	10.9552
5409.78	11.2327
4023.46	11.9154
2800.88	12.5853
2824.65	13.2223
3236.59	14.8674
2746.33	15.298
179.249	20.2825
0	19.2722
0	11.2015
14363.8	17.8592
8024.02	13.7834
9897.26	16.9669
8757.99	7.79618
8169.24	9.50626
7639.06	8.74876
7726.53	9.88798
7238.36	11.1417
7550.88	11.1558
6794.33	9.57147
6466.31	9.64385
5548.87	8.80907
7435.31	9.38782
4982.79	10.2882
2714.61	7.07299
2922.62	9.30704
3567.55	7.96631
1334.4	17.8871
13193.3	10.4912
6879.88	9.64806
10078.3	13.0563
10562.3	16.218
6394.42	6.01271
6608.71	5.83386
7924.01	9.17378
6856.67	9.95116
9062.14	11.3057
8444.45	10.7705
7953.18	11.8694
7302.45	11.8237
10233.8	13.7706
10158	10.2212
5139.99	6.2299
0	12.8216
9150.51	11.4712
8665.41	11.1856
8328.24	7.56714
8890.33	4.50304
9386.77	8.03875
8885.44	8.53198
7968.5	7.74841
9985.48	10.181
8448.47	9.70698
6098.85	8.62203
3368.95	9.0717
11663.4	14.5026
10712.1	10.5913
5948.85	6.77371
3349.17	13.333
9365.4	10.6952
6108.92	11.46
10422.4	9.00842
9899.88	7.16474
9375.23	5.50496
10034.3	7.032
8819.31	6.28983
7384.18	6.88176
8470.79	5.89262
2066.13	6.76869
9429.91	8.14784
10988.6	11.6645
10679.1	8.95022
3415.3	16.6502
0	7.81375
1396	11.7493
5774.79	5.12963
8969.1	4.30213
10150.9	4.36773
10021.4	5.53838
9719.46	5.78252
9147	6.95507
8872.04	7.28083
8059.5	5.85549
9503.75	11.6028
9091.07	15.8424
4944.61	11.7195
0	8.28271
10053.5	6.93057
10033.5	3.62474
10080.5	3.88476
10199	4.5526
9946.65	5.63971
10179	5.90132
10238.6	7.25551
8508.44	5.75512
10093.9	7.53214
7753.62	8.13329
6288.05	5.11069
10349.8	3.25202
10242.1	3.33724
9511.05	3.17149
1700.01	2.74557
8703.14	5.33933
10176.1	5.93037
10577.8	5.88788
2813.53	8.05907
1879.86	8.98327
4113.09	2.77746
10254.7	3.29465
7492.35	4.59348
2600.21	3.71248
10931.1	5.04585
10792.3	4.0492
9528.99	6.28587
2731.06	9.8394
0	12.985
4767.6	12.7754
0	18.3697
584.674	8.4654
10413.6	3.94331
5890.09	2.89655
8930.71	4.19376
6137.47	4.74573
2183.15	3.73487
1714.15	3.6583
1721.57	5.61533
0	10.6855
1134.5	5.66835
4189.05	5.59252
1488.4	3.81594
2118.44	1.54649
1022.58	2.2375
1550.95	3.43023
283.525	5.2606
0	5.19291
2093.58	5.0752
2090.06	3.52843
0	4.27524
0	4.09759
0	15.6943
15161.4	2.30259
0	3.40181
0	6.26208
872.257	7.50569
10037.4	4.75547
254.783	5.60903
426.821	4.59231
0	5.23807
0	4.40339

## Sheet: Extended_Figure_5_d
Average_Distance_Among_Fragments	Average_Latitude
0	79.7702
0	70.8671
0	70.6706
0	67.3487
0	61.8079
474.408	76.8952
299.183	79.5308
414.311	78.7561
154.355	72.8713
324.232	71.8528
516.26	66.3137
416.826	64.7634
0	61.2167
435.822	74.3866
380.912	78.2906
301.111	80.918
540.995	74.7223
1948.59	72.7922
2047.89	71.7345
1816.66	69.9652
980.666	66.7087
523.475	64.3031
421.754	61.3917
405.185	73.2038
875.78	78.7746
857.769	78.7969
1700.34	75.6746
2361.88	71.5518
2258.57	69.9267
2691.06	66.6811
2531.96	65.8743
832.772	62.407
406.532	61.3167
1670.47	75.7085
1938.49	76.0993
1799.44	75.4141
2220.66	72.9604
2665.23	69.3465
2619.62	67.3949
2509.31	65.7767
3052.71	65.036
692.339	60.7958
1778.09	76.0094
1764.16	75.5468
2314.1	72.6718
2912.39	69.3967
2768.51	68.931
2892.67	66.186
1803.87	67.4629
2613.37	63.9567
1114.07	58.8906
390.046	56.4884
0	54.7076
1893.21	77.8006
1741	72.2909
2462.63	72.2342
2758.8	67.5875
2993.92	67.7115
3267.25	65.8239
3163.35	64.38
2468.02	65.4488
2919.94	62.6387
1612.82	59.0796
649.927	54.8024
426.312	53.9738
200.36	52.2915
1695.54	75.9676
2122.73	72.9078
2008.78	71.3252
2022.98	64.7001
3099.87	65.7166
2628.47	64.2777
3834.93	62.1803
3243.98	63.2188
3132.28	60.9296
3702.14	58.258
1136.77	53.5751
767.66	52.3876
962.406	51.3681
1236.5	49.815
0	49.5451
1378.95	76.5767
1894.59	73.3115
2016.82	69.1711
1503.32	62.4606
3442.94	65.8126
3859.53	63.0197
3520.83	60.3855
3228.33	62.107
3817.4	59.4333
4160.29	56.3383
1611.09	50.8771
1174.83	50.7397
1196.56	48.9837
841.529	48.5525
875.049	47.7808
0	47.8045
936.154	78.2643
1620.44	72.4184
3217.75	61.7969
2775.21	68.9673
3632.03	60.273
4203.05	60.6794
3918.28	60.2726
4042.36	60.2075
4513.6	55.3601
4757	53.9531
1627.14	51.015
1684.64	49.3058
1018.96	49.0585
895.369	48.2476
866.401	46.5809
822.714	45.5993
357.739	45.4542
1542.2	74.2165
1485.44	71.8696
4671.04	66.1205
3778.55	63.893
3946.24	57.1472
4254.91	58.6105
4100.52	60.0627
4523.89	54.8679
4522.38	55.0105
4807.75	53.3109
2460.35	50.1628
1883.28	48.7273
2266.88	46.5222
1699.66	43.0963
1573.53	45.1892
607.977	45.0274
676.577	44.4767
0	44.4748
615.812	67.7312
3227.08	67.8474
3814.87	66.0241
4437.91	60.3768
4454.16	57.7929
4732.55	56.1318
4233.64	59.5231
5121.9	54.1109
3597.08	54.8553
5140.39	51.6538
4814.58	50.4323
3714.5	44.9099
1691.31	42.9438
1929.06	42.9433
2309.88	43.3633
1124.58	43.287
789.739	42.6466
648.118	43.5418
1369.37	74.93
827.878	65.3718
1319.92	58.2049
4612.56	57.1599
4117.09	63.3655
3324.31	62.8469
3573.18	57.3013
4641.02	56.0408
3421.49	53.3356
5086.88	47.5477
5227.34	44.8764
5724.31	46.0195
4426.07	43.2425
2099.56	42.69
2181.51	42.4437
1808.03	40.9894
785.605	39.4213
809.044	41.2726
380.201	41.6804
807.283	42.0987
4340.82	58.6221
5609.23	52.0307
4563.04	57.4613
4301.34	57.4126
4107.39	58.1825
3567.57	58.5058
4900.76	52.5017
5231.15	50.6507
5546.87	44.34
6238.7	42.575
6336.59	43.6049
4860.02	41.7076
4397.79	38.1865
2396.81	42.6496
2185.28	43.3905
1023.6	39.0353
980.018	39.8165
1039.72	40.2512
722.505	40.3829
417.471	39.8126
2893.9	70.4782
4835.32	52.9257
4823.15	52.1287
4881.32	57.1217
4977.64	52.8808
4098.43	56.0778
3708.84	55.1233
4220.98	48.914
6024.48	46.4675
6203.26	43.4473
6522.08	42.2624
6599.41	41.2025
4358.13	43.6233
6267.67	41.6904
4481.43	40.7974
2136.52	40.2766
1192.54	41.4956
159.112	38.6953
469.472	37.9559
0	39.2485
0	39.528
0	65.7909
1711.48	52.4672
5162.26	59.259
5756.96	54.9254
5000.01	54.2754
4553.6	52.9187
4999.32	49.373
4665.45	52.631
3839.69	49.2937
5809.8	44.6194
5977.71	41.0809
6508.88	40.4789
6269.24	41.6791
6162.73	41.3415
5068.88	41.8994
6442.69	41.1998
1126.48	38.5322
783.513	40.2323
365.178	41.5852
7721	57.0311
5471.18	57.0944
2321.56	51.1424
5638.7	53.0119
4860.52	54.6614
5104.59	53.3863
6416.11	47.9709
3316.07	49.1229
5328.44	45.2271
3887.1	46.3087
4597.33	43.3557
5860.86	42.8773
6642.93	42.3312
6709.82	40.0655
8051.18	37.9898
6644	39.1337
4475.31	39.7933
7084.95	38.3529
584.069	36.2438
798.311	39.1282
0	39.8074
7426	57.4902
0	49.0991
0	50.4118
0	54.1444
4390.72	55.2888
5643.57	52.7191
5177.9	48.7842
5917.72	52.1803
4100.44	51.462
4665.75	49.6181
4164.42	45.6382
5116.21	44.3634
5511.29	43.646
4608.02	42.612
6354.66	39.9011
6801.64	38.5372
6535.97	39.1876
7788.25	37.3243
5767.1	36.9978
6207.5	37.2483
2746.29	36.7402
917.529	34.3974
732.933	36.5646
0	55.5835
0	56.6951
1812.67	53.0832
3873.9	57.4099
5668.17	58.3778
0	49.0737
11074.5	48.5799
8211.35	50.4939
7759.38	48.8683
6574.7	48.4581
6343.35	43.2206
6339.66	40.4327
6342.47	40.3818
8349.71	38.9832
9830.86	39.1095
10318.2	38.3707
10840.3	36.8937
9640.62	35.5944
8182.88	32.1703
6279.07	34.9641
4950.73	36.0961
556.95	36.8351
636.786	34.9867
615.918	33.2321
834.162	55.745
0	59.9321
2127.01	58.3333
9788.25	56.2416
8852.32	52.4279
9969.82	52.9055
6464.29	46.351
2931.45	47.4868
6588.79	44.7984
5506.88	43.1143
7126.17	39.7344
6248.17	36.9392
7076.38	36.7129
8908.12	38.7606
8769.46	38.3566
8370.15	39.7613
7742.28	37.177
6776.69	33.1234
6794.21	32.1124
5800.7	32.1548
6102.28	33.3218
4425.44	34.4088
1051.94	33.1145
486.297	33.2591
0	58.4024
704.232	57.8193
2169.45	54.02
4436.79	59.2733
717.264	54.0787
5987.76	45.9871
4754.81	51.1551
903.277	46.3994
3575.51	46.6872
8046.02	43.6162
6780.85	39.2408
5503.53	36.6197
5724.44	36.1134
7213.06	35.6642
5118.57	39.4672
6413.6	38.6601
7747.23	38.4195
7056.79	35.2236
7255.19	30.5818
10707.6	32.4818
7334.66	30.7624
7072.34	30.4929
6140.1	32.5327
4392.25	31.5597
1762.5	31.8654
1109.63	31.4511
279.012	30.6812
0	31.2825
0	57.2607
12750.7	56.8547
8936.65	50.6183
240.042	54.5284
3072.64	51.3505
5830.06	47.1226
11041.2	43.5894
2788.6	35.4566
7759.29	38.7124
8568.65	36.2772
8356.17	32.8658
8026.2	35.19
9191.09	34.2498
9733.19	35.8604
9334.15	33.7779
9738.31	33.2332
9604.56	33.0214
9065.88	31.673
7744.41	29.8068
8849.32	29.9188
8804.82	30.3733
6569.07	30.8767
4126.3	30.0908
3557.95	29.1554
2485.29	29.6637
3046.2	30.0745
0	56.7685
0	57.7878
6476.51	56.3429
6651.88	46.228
9505.47	48.5856
6669.83	40.4526
9686.3	37.8437
11158.7	38.2091
11518.7	35.743
10396.1	33.3647
9107.45	31.8923
7481.43	31.5356
9981.26	31.4793
10002.2	32.4357
9765.48	33.1609
9963.74	32.1582
9359.56	30.9303
9239.92	30.5409
9301.57	29.9071
8488.72	29.2314
8379.17	27.9052
7470	29.7245
6601.38	29.2768
3923.9	28.3469
2327.62	27.0544
2173.47	27.6182
2133.43	26.8948
1686.91	25.6155
894.832	24.5812
0	56.5401
0	48.795
4807.97	53.6227
0	41.6018
0	41.1984
5961.93	38.4033
10234.5	37.6236
13182.2	36.2608
10640.2	32.7793
9573.46	31.6118
9499.86	30.4041
9052.65	30.3182
9719.89	27.0934
8990.6	30.0874
9805.94	31.8041
10099.9	30.5467
9950.56	28.9427
9607.7	26.1747
9052.7	27.9001
10156.9	26.7026
8945.65	26.3219
6593.99	25.2425
5888.37	26.1579
4529.77	26.9607
3007.22	25.7455
2645.7	25.1585
2239.01	24.9111
1402.74	24.9731
1187.7	24.3226
0	24.0933
785.156	24.0424
793.472	25.2196
426.177	24.7553
8653.13	50.2127
359.28	52.7996
0	49.58
17878.3	39.6254
8256.34	39.8777
7283.66	39.7109
13143.1	36.931
9902.8	35.6528
7393.53	33.4017
4873.26	30.1009
9021.47	31.1776
10050.6	25.8713
9941.36	27.4314
3541.62	31.7459
9225.97	27.7679
8146.2	25.3096
8544.74	25.1605
9246.75	25.1494
8010.01	25.7648
9507.62	25.2851
9608.13	24.4121
9589.63	22.2925
6682.62	23.6955
6254.93	24.1041
3485.67	23.7624
2403.24	24.3845
1225.98	23.779
2782.04	22.8018
2165.76	21.7363
2041.4	20.0244
1337.63	20.3451
1013.84	21.4003
604.749	20.8814
737.382	23.983
554.285	22.4697
0	60.2529
0	49.1758
12367.8	48.066
0	51.6934
10388.7	43.014
0	39.3783
0	39.2667
11800.2	36.249
214.977	31.0792
10265.2	30.5631
10233.2	22.2375
9776.6	20.5946
3632.78	25.5947
9407.41	26.4026
9576.55	28.1507
10940.4	23.6061
9824.29	23.8509
10282.1	22.7592
9596.99	23.379
8994.27	22.5627
10510.8	22.4322
8883.56	22.6647
9416.99	21.995
5184.64	21.1999
7269.35	21.3184
6186.03	22.0852
2642.4	20.6168
1492.26	21.2641
3584.25	19.8273
3085.41	20.1702
2788.75	19.6748
2105.14	19.7306
1602.45	19.3855
1028.37	20.3419
362.459	22.7092
1064.23	22.2525
0	51.7927
11740.7	45.5941
0	40.062
0	36.6907
301.266	27.154
176.566	27.3837
4815.42	21.2518
18930.3	25.5417
10367.8	22.4781
10304.3	23.2213
12455.8	24.062
10733	21.6929
6702.69	19.7757
8200.63	20.5064
8747.04	18.7684
8580.61	19.2409
7705.82	18.9693
3719.47	18.3571
5265.76	19.6202
6651.66	19.2347
7109.23	20.9953
3310.89	20.9954
3722.07	17.4669
3363.82	17.1848
3162.89	18.409
2304.61	17.919
2169.65	18.8899
1944.05	18.8041
0	19.2628
0	45.491
738.751	28.2014
0	24.7294
6415.34	26.5237
8489.39	22.6186
10705.5	24.7476
10343.4	23.0102
9690.86	21.0412
5253.7	23.3185
9978.24	23.2953
7934.38	18.0557
7000.95	15.0936
5637.43	14.4218
5684.12	15.1415
3436.26	15.9061
4843.11	14.9103
3328.63	15.5121
6340.05	18.9931
6181.38	17.6183
5784.87	17.983
2126.37	15.4626
1191.05	14.5969
1717.7	15.7192
1966.46	17.1432
1450.46	16.9786
0	16.9762
0	48.4592
644.185	25.4639
0	24.9204
8105.72	24.0112
6128.51	21.8948
8895.84	21.6032
19402.4	25.7904
8610.9	20.6738
10364.5	22.3722
10675.9	21.9632
9590.6	20.0256
6865.4	18.5264
7532.17	14.9566
6958.84	14.3886
5480.31	12.8234
4786.41	11.3069
6921.26	13.5409
5653.67	13.7739
5844.13	16.6667
6018.46	15.7643
6400.33	13.9875
5063	13.3805
3995.86	13.5853
2183.52	14.3242
1805.33	14.6015
2453.87	15.8459
3380.38	16.6767
0	27.8085
0	26.3664
16863.4	16.2055
10976.9	25.5832
0	21.4462
10152.6	18.9888
8405.08	17.8977
8746.09	17.2412
8879.05	12.8727
7245.05	11.8942
7057.47	13.3195
6552.18	12.9525
5825.7	10.0551
5020.18	9.23875
6311.27	9.60385
5738.57	11.0551
6123.04	10.9552
5409.78	11.2327
4023.46	11.9154
2800.88	12.5853
2824.65	13.2223
3236.59	14.8674
2746.33	15.298
179.249	20.2825
0	19.2722
0	11.2015
14363.8	17.8592
8024.02	13.7834
9897.26	16.9669
8757.99	7.79618
8169.24	9.50626
7639.06	8.74876
7726.53	9.88798
7238.36	11.1417
7550.88	11.1558
6794.33	9.57147
6466.31	9.64385
5548.87	8.80907
7435.31	9.38782
4982.79	10.2882
2714.61	7.07299
2922.62	9.30704
3567.55	7.96631
1334.4	17.8871
13193.3	10.4912
6879.88	9.64806
10078.3	13.0563
10562.3	16.218
6394.42	6.01271
6608.71	5.83386
7924.01	9.17378
6856.67	9.95116
9062.14	11.3057
8444.45	10.7705
7953.18	11.8694
7302.45	11.8237
10233.8	13.7706
10158	10.2212
5139.99	6.2299
0	12.8216
9150.51	11.4712
8665.41	11.1856
8328.24	7.56714
8890.33	4.50304
9386.77	8.03875
8885.44	8.53198
7968.5	7.74841
9985.48	10.181
8448.47	9.70698
6098.85	8.62203
3368.95	9.0717
11663.4	14.5026
10712.1	10.5913
5948.85	6.77371
3349.17	13.333
9365.4	10.6952
6108.92	11.46
10422.4	9.00842
9899.88	7.16474
9375.23	5.50496
10034.3	7.032
8819.31	6.28983
7384.18	6.88176
8470.79	5.89262
2066.13	6.76869
9429.91	8.14784
10988.6	11.6645
10679.1	8.95022
3415.3	16.6502
0	7.81375
1396	11.7493
5774.79	5.12963
8969.1	4.30213
10150.9	4.36773
10021.4	5.53838
9719.46	5.78252
9147	6.95507
8872.04	7.28083
8059.5	5.85549
9503.75	11.6028
9091.07	15.8424
4944.61	11.7195
0	8.28271
10053.5	6.93057
10033.5	3.62474
10080.5	3.88476
10199	4.5526
9946.65	5.63971
10179	5.90132
10238.6	7.25551
8508.44	5.75512
10093.9	7.53214
7753.62	8.13329
6288.05	5.11069
10349.8	3.25202
10242.1	3.33724
9511.05	3.17149
1700.01	2.74557
8703.14	5.33933
10176.1	5.93037
10577.8	5.88788
2813.53	8.05907
1879.86	8.98327
4113.09	2.77746
10254.7	3.29465
7492.35	4.59348
2600.21	3.71248
10931.1	5.04585
10792.3	4.0492
9528.99	6.28587
2731.06	9.8394
0	12.985
4767.6	12.7754
0	18.3697
584.674	8.4654
10413.6	3.94331
5890.09	2.89655
8930.71	4.19376
6137.47	4.74573
2183.15	3.73487
1714.15	3.6583
1721.57	5.61533
0	10.6855
1134.5	5.66835
4189.05	5.59252
1488.4	3.81594
2118.44	1.54649
1022.58	2.2375
1550.95	3.43023
283.525	5.2606
0	5.19291
2093.58	5.0752
2090.06	3.52843
0	4.27524
0	4.09759
0	15.6943
15161.4	2.30259
0	3.40181
0	6.26208
872.257	7.50569
10037.4	4.75547
254.783	5.60903
426.821	4.59231
0	5.23807
0	4.40339
