# Supplementary material for: The geography of climate and the global patterns of species diversity
Source: Nature. 2023 Sep 27;622(7983):537–44. doi: 10.1038/s41586-023-06577-5 (PMC10584679; doi:10.1038/s41586-023-06577-5)
Supplement: Supplementary file 17 — Source Data Extended Data Fig. 6 [file 41586_2023_6577_MOESM17_ESM.xls]

## Sheet: Extended_Figure_6_a
Climate_Area	Beta_Diversity_Turnover
432540	0.749616
231156	0.735823
575555	0.785259
739260	0.724007
36963	0
691816	0.913826
948237	0.954933
2.65441e+06	0.968595
1.0898e+06	0.875655
50446.7	0.387097
642886	0.894359
714419	0.928835
2.31846e+06	0.970956
1873725	0.961339
480519	0.684747
95897.2	0.601383
278978	0.846046
893041	0.950759
2.49072e+06	0.973584
2.33177e+06	0.976594
1306026	0.938834
776223	0.904995
61605	0.181818
99475.6	0.455696
182573	0.876942
993907	0.948921
2.38768e+06	0.978214
2.99081e+06	0.982285
2937359	0.982488
936396	0.9476
616050	0.866708
24642	0.0731707
10923	0.75
205842	0.888929
1.20274e+06	0.956855
2.11551e+06	0.974847
1.59083e+06	0.97507
1.59991e+06	0.974224
1318347	0.963998
677655	0.907732
431235	0.777663
2575.7	0.309859
34061.3	0.836879
338300	0.925023
801983	0.962224
2262756	0.981625
1694883	0.978075
1.53137e+06	0.976874
1.50038e+06	0.972219
640692	0.90892
36963	0.444444
24597.7	0.742857
53199.6	0.810441
133035	0.895906
201780	0.92969
856711	0.955678
1.41504e+06	0.976753
1.32016e+06	0.972058
1.12319e+06	0.971179
1059606	0.963957
998001	0.96081
800865	0.913672
2855.1	0.5
65649.5	0.853265
109628	0.831364
269064	0.909063
300667	0.941832
1.86408e+06	0.983261
1.13046e+06	0.976727
1.45797e+06	0.980297
1.59983e+06	0.977589
1.34617e+06	0.971296
1.70656e+06	0.974274
1.82137e+06	0.964613
22199.8	0.667722
86915.8	0.826211
78772.4	0.8832
145500	0.920685
289164	0.9576
1.34101e+06	0.975368
777436	0.963942
1.26387e+06	0.975584
1.46145e+06	0.978761
2.86832e+06	0.986393
1.95674e+06	0.981967
1.64557e+06	0.966913
1.63427e+06	0.948772
492840	0.813596
653013	0.637195
13250.1	0.33913
14850	0.339286
26739	0.835052
52253.8	0.757647
17132.4	0.937028
120656	0.921613
428452	0.945826
676026	0.953399
670365	0.957919
1.37062e+06	0.976976
1.71423e+06	0.975606
1.63245e+06	0.978354
1.43424e+06	0.975022
1242165	0.957271
2142107	0.963357
492840	0.851155
160173	0.353909
20163.5	0.734043
7454.7	0.42126
35241.8	0.772512
83541.1	0.869742
346724	0.9443
1.09805e+06	0.978832
3.46395e+06	0.990073
3.66342e+06	0.989289
2.5856e+06	0.984406
1.97777e+06	0.978986
1.20381e+06	0.953827
985680	0.914779
86247	0.470213
12672.7	0.97561
48468	0.866411
154520	0.915616
1.54585e+06	0.982307
3.38763e+06	0.990368
2.96112e+06	0.988107
1.32935e+06	0.97406
995687	0.958305
523022	0.892693
61605	0.489933
38096.4	0.818952
331884	0.954421
1.37843e+06	0.980683
2553823	0.984065
1.01562e+06	0.96254
326649	0.922941
130359	0.837285
89276	0.770326
569260	0.955079
1.11891e+06	0.972818
1.16083e+06	0.976735
367378	0.91231
21693.2	0.939394
36001.1	0.70816
306497	0.910232
532116	0.948447
226648	0.916015
35578.1	0.83617
30649.8	0.896465
14466.9	0.0952381
424	0.397059
35102.4	0.869281
76245.3	0.816363
133353	0.868552
13895.6	0.806452
4211.6	0.965909
748.4	0.965517
11276.3	0.607595
12441.1	0.469388
12507.2	0.744681
57153.8	0.641286
15562.1	0.971292
3455.3	0.861538
1256.4	0.0886076
11627.7	0.0517241

## Sheet: Extended_Figure_6_b
Climate_Area	Beta_Diversity_Nestedness
470.285	0.749616
515.305	0.735823
2392.03	0.785259
547.821	0.724007
0	0
1497.72	0.913826
2117.46	0.954933
2595.58	0.968595
1697.26	0.875655
1956.58	0.387097
2232.6	0.894359
2980.76	0.928835
3169.31	0.970956
3238.62	0.961339
474.55	0.684747
1285.45	0.601383
2213.8	0.846046
3664.9	0.950759
3939.59	0.973584
4497.75	0.976594
1177.8	0.938834
606.124	0.904995
357.739	0.181818
1410.39	0.455696
3662.12	0.876942
4267.63	0.948921
4656.26	0.978214
4576.21	0.982285
2836.44	0.982488
1694.37	0.9476
884.556	0.866708
0	0.0731707
1669.11	0.75
4194.22	0.888929
4104.52	0.956855
4221.51	0.974847
5907.93	0.97507
6070.15	0.974224
3748.88	0.963998
1273.92	0.907732
841.547	0.777663
539.859	0.309859
4843.09	0.836879
4714.75	0.925023
4387.37	0.962224
4409.78	0.981625
5782.49	0.978075
6745.47	0.976874
6120.17	0.972219
1204.77	0.90892
234.138	0.444444
4835.13	0.742857
2939.32	0.810441
5690.33	0.895906
8721.65	0.92969
6123.35	0.955678
6613.98	0.976753
8562.83	0.972058
9367.39	0.971179
7788.91	0.963957
5830.84	0.96081
929.606	0.913672
0	0.5
7685.52	0.853265
7296.95	0.831364
8337.6	0.909063
9393.41	0.941832
7841.16	0.983261
9122.54	0.976727
9056.4	0.980297
9565.83	0.977589
8616.43	0.971296
4482.34	0.974274
2759.11	0.964613
8785.48	0.667722
7641.8	0.826211
9405.82	0.8832
9690	0.920685
10047.9	0.9576
8754.37	0.975368
9619.77	0.963942
9431.56	0.975584
9652.95	0.978761
8298.22	0.986393
7565.76	0.981967
3673.55	0.966913
1739.23	0.948772
910.589	0.813596
1009.58	0.637195
7165.17	0.33913
362.975	0.339286
8930.47	0.835052
8367.26	0.757647
9156.77	0.937028
9756.45	0.921613
8887.88	0.945826
10041.7	0.953399
9285.5	0.957919
8790.61	0.976976
7488.48	0.975606
6674.99	0.978354
6797.82	0.975022
3328.1	0.957271
1736.15	0.963357
1336.07	0.851155
1136.84	0.353909
8994.93	0.734043
703.442	0.42126
8626.56	0.772512
9978.65	0.869742
8600.55	0.9443
8884.46	0.978832
6979.83	0.990073
5830.88	0.989289
5533.72	0.984406
6057.95	0.978986
4215.8	0.953827
1823.53	0.914779
1508.99	0.470213
15839.4	0.97561
9091.83	0.866411
9851.35	0.915616
8424.39	0.982307
8244.02	0.990368
7354.19	0.988107
8126.01	0.97406
7276.24	0.958305
2670.66	0.892693
3338.99	0.489933
6030.84	0.818952
8583.06	0.954421
9886.58	0.980683
8374.13	0.984065
8087.14	0.96254
8358.38	0.922941
6087.27	0.837285
7291.23	0.770326
9895.26	0.955079
9742.26	0.972818
9942.02	0.976735
9551.58	0.91231
16098.2	0.939394
1044.73	0.70816
9098.32	0.910232
7468.2	0.948447
7069.46	0.916015
8771.38	0.83617
1622.37	0.896465
0	0.0952381
2561.47	0.397059
6438.29	0.869281
6754.21	0.816363
6739.8	0.868552
1881.31	0.806452
0	0.965909
0	0.965517
0	0.607595
0	0.469388
9660.17	0.744681
10625.6	0.641286
426.821	0.971292
2658.52	0.861538
0	0.0886076
0	0.0517241

## Sheet: Extended_Figure_6_c
V1	V2
432540	0.130531
231156	0.209418
575555	0.141192
739260	0.113698
36963	0.0512821
691816	0.0608866
948237	0.0277252
2.65441e+06	0.0109589
1.0898e+06	0.0425788
50446.7	0.35957
642886	0.075063
714419	0.0319258
2.31846e+06	0.0131777
1873725	0.0105871
480519	0.0856522
95897.2	0.288543
278978	0.119599
893041	0.0217513
2.49072e+06	0.0106635
2.33177e+06	0.0062764
1306026	0.010797
776223	0.0176298
61605	0.0981818
99475.6	0.461881
182573	0.0797467
993907	0.026688
2.38768e+06	0.00844359
2.99081e+06	0.00579881
2937359	0.00482827
936396	0.0101069
616050	0.0297263
24642	0.0916644
10923	0.186842
205842	0.0416961
1.20274e+06	0.023114
2.11551e+06	0.0094254
1.59083e+06	0.00673174
1.59991e+06	0.00918168
1318347	0.0090284
677655	0.0246421
431235	0.0885985
2575.7	0.305827
34061.3	0.0515603
338300	0.0295843
801983	0.0089188
2262756	0.00520248
1694883	0.00509851
1.53137e+06	0.00443762
1.50038e+06	0.00474846
640692	0.0260521
36963	0.119314
24597.7	0.157143
53199.6	0.0685822
133035	0.0355273
201780	0.0193963
856711	0.0115239
1.41504e+06	0.00552016
1.32016e+06	0.00977519
1.12319e+06	0.00602343
1059606	0.0111258
998001	0.00991012
800865	0.0241471
2855.1	0.431034
65649.5	0.0469076
109628	0.0688309
269064	0.0320442
300667	0.0181675
1.86408e+06	0.00471593
1.13046e+06	0.00848385
1.45797e+06	0.00503766
1.59983e+06	0.00776955
1.34617e+06	0.00931504
1.70656e+06	0.00915981
1.82137e+06	0.0132082
22199.8	0.123738
86915.8	0.0774227
78772.4	0.0485916
145500	0.0435902
289164	0.0144432
1.34101e+06	0.00931469
777436	0.0156867
1.26387e+06	0.00931447
1.46145e+06	0.00794255
2.86832e+06	0.00485124
1.95674e+06	0.00610541
1.64557e+06	0.0145921
1.63427e+06	0.0215015
492840	0.0824453
653013	0.163252
13250.1	0.352553
14850	0.0803221
26739	0.0883934
52253.8	0.0688793
17132.4	0.0378719
120656	0.0254555
428452	0.0243826
676026	0.021808
670365	0.0158418
1.37062e+06	0.00865461
1.71423e+06	0.0104849
1.63245e+06	0.00775595
1.43424e+06	0.00798679
1242165	0.0200459
2142107	0.0186925
492840	0.0547606
160173	0.177434
20163.5	0.122485
7454.7	0.139278
35241.8	0.126089
83541.1	0.0625032
346724	0.022781
1.09805e+06	0.00624343
3.46395e+06	0.0023887
3.66342e+06	0.00293435
2.5856e+06	0.00547207
1.97777e+06	0.00709676
1.20381e+06	0.0160356
985680	0.0440987
86247	0.158145
12672.7	0.0180005
48468	0.0848035
154520	0.039049
1.54585e+06	0.00506602
3.38763e+06	0.00269967
2.96112e+06	0.00351564
1.32935e+06	0.0100133
995687	0.0172356
523022	0.0413644
61605	0.144682
38096.4	0.113538
331884	0.016025
1.37843e+06	0.00645256
2553823	0.00526099
1.01562e+06	0.0131604
326649	0.034301
130359	0.0707886
89276	0.126515
569260	0.0111045
1.11891e+06	0.00921401
1.16083e+06	0.00828666
367378	0.0377273
21693.2	0.0237397
36001.1	0.199498
306497	0.0448747
532116	0.0208418
226648	0.0408485
35578.1	0.0518094
30649.8	0.0231432
14466.9	0.144762
424	0.157289
35102.4	0.101045
76245.3	0.11149
133353	0.0484864
13895.6	0.087666
4211.6	0.00332168
748.4	0.0144828
11276.3	0.150218
12441.1	0.161818
12507.2	0.17237
57153.8	0.184872
15562.1	0.012877
3455.3	0.0977376
1256.4	0.0386651
11627.7	0.00810492

## Sheet: Extended_Figure_6_d
Average_Distance_Among_Fragments	Beta_Diversity_Nestedness
470.285	0.130531
515.305	0.209418
2392.03	0.141192
547.821	0.113698
0	0.0512821
1497.72	0.0608866
2117.46	0.0277252
2595.58	0.0109589
1697.26	0.0425788
1956.58	0.35957
2232.6	0.075063
2980.76	0.0319258
3169.31	0.0131777
3238.62	0.0105871
474.55	0.0856522
1285.45	0.288543
2213.8	0.119599
3664.9	0.0217513
3939.59	0.0106635
4497.75	0.0062764
1177.8	0.010797
606.124	0.0176298
357.739	0.0981818
1410.39	0.461881
3662.12	0.0797467
4267.63	0.026688
4656.26	0.00844359
4576.21	0.00579881
2836.44	0.00482827
1694.37	0.0101069
884.556	0.0297263
0	0.0916644
1669.11	0.186842
4194.22	0.0416961
4104.52	0.023114
4221.51	0.0094254
5907.93	0.00673174
6070.15	0.00918168
3748.88	0.0090284
1273.92	0.0246421
841.547	0.0885985
539.859	0.305827
4843.09	0.0515603
4714.75	0.0295843
4387.37	0.0089188
4409.78	0.00520248
5782.49	0.00509851
6745.47	0.00443762
6120.17	0.00474846
1204.77	0.0260521
234.138	0.119314
4835.13	0.157143
2939.32	0.0685822
5690.33	0.0355273
8721.65	0.0193963
6123.35	0.0115239
6613.98	0.00552016
8562.83	0.00977519
9367.39	0.00602343
7788.91	0.0111258
5830.84	0.00991012
929.606	0.0241471
0	0.431034
7685.52	0.0469076
7296.95	0.0688309
8337.6	0.0320442
9393.41	0.0181675
7841.16	0.00471593
9122.54	0.00848385
9056.4	0.00503766
9565.83	0.00776955
8616.43	0.00931504
4482.34	0.00915981
2759.11	0.0132082
8785.48	0.123738
7641.8	0.0774227
9405.82	0.0485916
9690	0.0435902
10047.9	0.0144432
8754.37	0.00931469
9619.77	0.0156867
9431.56	0.00931447
9652.95	0.00794255
8298.22	0.00485124
7565.76	0.00610541
3673.55	0.0145921
1739.23	0.0215015
910.589	0.0824453
1009.58	0.163252
7165.17	0.352553
362.975	0.0803221
8930.47	0.0883934
8367.26	0.0688793
9156.77	0.0378719
9756.45	0.0254555
8887.88	0.0243826
10041.7	0.021808
9285.5	0.0158418
8790.61	0.00865461
7488.48	0.0104849
6674.99	0.00775595
6797.82	0.00798679
3328.1	0.0200459
1736.15	0.0186925
1336.07	0.0547606
1136.84	0.177434
8994.93	0.122485
703.442	0.139278
8626.56	0.126089
9978.65	0.0625032
8600.55	0.022781
8884.46	0.00624343
6979.83	0.0023887
5830.88	0.00293435
5533.72	0.00547207
6057.95	0.00709676
4215.8	0.0160356
1823.53	0.0440987
1508.99	0.158145
15839.4	0.0180005
9091.83	0.0848035
9851.35	0.039049
8424.39	0.00506602
8244.02	0.00269967
7354.19	0.00351564
8126.01	0.0100133
7276.24	0.0172356
2670.66	0.0413644
3338.99	0.144682
6030.84	0.113538
8583.06	0.016025
9886.58	0.00645256
8374.13	0.00526099
8087.14	0.0131604
8358.38	0.034301
6087.27	0.0707886
7291.23	0.126515
9895.26	0.0111045
9742.26	0.00921401
9942.02	0.00828666
9551.58	0.0377273
16098.2	0.0237397
1044.73	0.199498
9098.32	0.0448747
7468.2	0.0208418
7069.46	0.0408485
8771.38	0.0518094
1622.37	0.0231432
0	0.144762
2561.47	0.157289
6438.29	0.101045
6754.21	0.11149
6739.8	0.0484864
1881.31	0.087666
0	0.00332168
0	0.0144828
0	0.150218
0	0.161818
9660.17	0.17237
10625.6	0.184872
426.821	0.012877
2658.52	0.0977376
0	0.0386651
0	0.00810492
