# Supplementary material for: The geography of climate and the global patterns of species diversity
Source: Nature. 2023 Sep 27;622(7983):537–44. doi: 10.1038/s41586-023-06577-5 (PMC10584679; doi:10.1038/s41586-023-06577-5)
Supplement: Supplementary file 18 — Source Data Extended Data Fig. 7 [file 41586_2023_6577_MOESM18_ESM.xls]

## Sheet: Extended_Figure_7_a
Climate_Area	Beta_Diversity_Turnover
231156	0.383562
575555	0
739260	0
36963	0
691816	0.533333
948237	0.738434
2.65441e+06	0.964554
1.0898e+06	0.828273
642886	0
714419	0.900485
2.31846e+06	0.971213
1873725	0.962958
480519	0.383673
95897.2	0.706782
278978	0.668067
893041	0.95295
2.49072e+06	0.975111
2.33177e+06	0.977989
1306026	0.894737
776223	0.630137
61605	0
99475.6	0.189189
182573	0.840764
993907	0.946622
2.38768e+06	0.975768
2.99081e+06	0.97696
2937359	0.973351
936396	0.918182
616050	0.511628
205842	0.816288
1.20274e+06	0.95019
2.11551e+06	0.971581
1.59083e+06	0.967135
1.59991e+06	0.950689
1318347	0.928864
677655	0.779141
431235	0
2575.7	0
34061.3	0.672673
338300	0.911163
801983	0.962847
2262756	0.980671
1694883	0.977489
1.53137e+06	0.964389
1.50038e+06	0.937553
640692	0.88913
36963	1
24597.7	1
53199.6	0.768559
133035	0.780675
201780	0.925479
856711	0.955515
1.41504e+06	0.979697
1.32016e+06	0.976043
1.12319e+06	0.973294
1059606	0.945825
998001	0.9286
800865	0.920856
65649.5	0.847926
109628	0.853509
269064	0.928365
300667	0.948605
1.86408e+06	0.984671
1.13046e+06	0.978628
1.45797e+06	0.974458
1.59983e+06	0.970896
1.34617e+06	0.957436
1.70656e+06	0.964645
1.82137e+06	0.958796
22199.8	0.428571
86915.8	0.854251
78772.4	0.881643
145500	0.930508
289164	0.951834
1.34101e+06	0.976943
777436	0.96133
1.26387e+06	0.9664
1.46145e+06	0.975677
2.86832e+06	0.984415
1.95674e+06	0.976119
1.64557e+06	0.939134
1.63427e+06	0.942201
492840	0.840909
653013	0.6
13250.1	0
14850	0.6
26739	1
52253.8	0.717172
17132.4	1
120656	0.918016
428452	0.944682
676026	0.951733
670365	0.954167
1.37062e+06	0.969994
1.71423e+06	0.969428
1.63245e+06	0.976374
1.43424e+06	0.96505
1242165	0.940865
2142107	0.93618
492840	0.882006
160173	0
20163.5	0.545455
7454.7	0.326203
35241.8	0.706
83541.1	0.849653
346724	0.950811
1.09805e+06	0.97936
3.46395e+06	0.989671
3.66342e+06	0.989279
2.5856e+06	0.983663
1.97777e+06	0.975001
1.20381e+06	0.921998
985680	0.736011
86247	0.175
12672.7	1
48468	0.844595
154520	0.936454
1.54585e+06	0.98374
3.38763e+06	0.988674
2.96112e+06	0.988
1.32935e+06	0.973982
995687	0.940179
523022	0.800809
61605	0.337662
38096.4	0.836028
331884	0.959483
1.37843e+06	0.979239
2553823	0.98314
1.01562e+06	0.966529
326649	0.935709
130359	0.792857
89276	0.79469
569260	0.951755
1.11891e+06	0.971726
1.16083e+06	0.976752
367378	0.921851
21693.2	1
36001.1	0.856502
306497	0.880466
532116	0.955198
226648	0.93791
35578.1	0.897133
30649.8	1
14466.9	0
424	0.627451
35102.4	0.96
76245.3	0.845878
133353	0.896324
13895.6	0.916667
4211.6	1
748.4	1
11276.3	1
12441.1	0.904762
12507.2	0.846154
57153.8	0.739777
15562.1	1
3455.3	0.962963
1256.4	0.047619
11627.7	0.0588235

## Sheet: Extended_Figure_7_b
Climate_Area	Beta_Diversity_Nestedness
515.305	0.383562
2392.03	0
547.821	0
0	0
1497.72	0.533333
2117.46	0.738434
2595.58	0.964554
1697.26	0.828273
2232.6	0
2980.76	0.900485
3169.31	0.971213
3238.62	0.962958
474.55	0.383673
1285.45	0.706782
2213.8	0.668067
3664.9	0.95295
3939.59	0.975111
4497.75	0.977989
1177.8	0.894737
606.124	0.630137
357.739	0
1410.39	0.189189
3662.12	0.840764
4267.63	0.946622
4656.26	0.975768
4576.21	0.97696
2836.44	0.973351
1694.37	0.918182
884.556	0.511628
4194.22	0.816288
4104.52	0.95019
4221.51	0.971581
5907.93	0.967135
6070.15	0.950689
3748.88	0.928864
1273.92	0.779141
841.547	0
539.859	0
4843.09	0.672673
4714.75	0.911163
4387.37	0.962847
4409.78	0.980671
5782.49	0.977489
6745.47	0.964389
6120.17	0.937553
1204.77	0.88913
234.138	1
4835.13	1
2939.32	0.768559
5690.33	0.780675
8721.65	0.925479
6123.35	0.955515
6613.98	0.979697
8562.83	0.976043
9367.39	0.973294
7788.91	0.945825
5830.84	0.9286
929.606	0.920856
7685.52	0.847926
7296.95	0.853509
8337.6	0.928365
9393.41	0.948605
7841.16	0.984671
9122.54	0.978628
9056.4	0.974458
9565.83	0.970896
8616.43	0.957436
4482.34	0.964645
2759.11	0.958796
8785.48	0.428571
7641.8	0.854251
9405.82	0.881643
9690	0.930508
10047.9	0.951834
8754.37	0.976943
9619.77	0.96133
9431.56	0.9664
9652.95	0.975677
8298.22	0.984415
7565.76	0.976119
3673.55	0.939134
1739.23	0.942201
910.589	0.840909
1009.58	0.6
7165.17	0
362.975	0.6
8930.47	1
8367.26	0.717172
9156.77	1
9756.45	0.918016
8887.88	0.944682
10041.7	0.951733
9285.5	0.954167
8790.61	0.969994
7488.48	0.969428
6674.99	0.976374
6797.82	0.96505
3328.1	0.940865
1736.15	0.93618
1336.07	0.882006
1136.84	0
8994.93	0.545455
703.442	0.326203
8626.56	0.706
9978.65	0.849653
8600.55	0.950811
8884.46	0.97936
6979.83	0.989671
5830.88	0.989279
5533.72	0.983663
6057.95	0.975001
4215.8	0.921998
1823.53	0.736011
1508.99	0.175
15839.4	1
9091.83	0.844595
9851.35	0.936454
8424.39	0.98374
8244.02	0.988674
7354.19	0.988
8126.01	0.973982
7276.24	0.940179
2670.66	0.800809
3338.99	0.337662
6030.84	0.836028
8583.06	0.959483
9886.58	0.979239
8374.13	0.98314
8087.14	0.966529
8358.38	0.935709
6087.27	0.792857
7291.23	0.79469
9895.26	0.951755
9742.26	0.971726
9942.02	0.976752
9551.58	0.921851
16098.2	1
1044.73	0.856502
9098.32	0.880466
7468.2	0.955198
7069.46	0.93791
8771.38	0.897133
1622.37	1
0	0
2561.47	0.627451
6438.29	0.96
6754.21	0.845878
6739.8	0.896324
1881.31	0.916667
0	1
0	1
0	1
0	0.904762
9660.17	0.846154
10625.6	0.739777
426.821	1
2658.52	0.962963
0	0.047619
0	0.0588235

## Sheet: Extended_Figure_7_c
V1	V2
231156	0.289166
575555	0.703704
739260	0.689273
36963	0.166667
691816	0.301961
948237	0.199827
2.65441e+06	0.0134794
1.0898e+06	0.0994568
642886	0.47619
714419	0.0250368
2.31846e+06	0.0115681
1873725	0.0150814
480519	0.450027
95897.2	0.148856
278978	0.272016
893041	0.0185181
2.49072e+06	0.00963046
2.33177e+06	0.00786979
1306026	0.0673342
776223	0.269739
61605	0
99475.6	0.163329
182573	0.131913
993907	0.0253793
2.38768e+06	0.0101038
2.99081e+06	0.0107673
2937359	0.0139069
936396	0.0436999
616050	0
205842	0.114967
1.20274e+06	0.0224511
2.11551e+06	0.0131661
1.59083e+06	0.0125375
1.59991e+06	0.0298419
1318347	0.0396438
677655	0.0931993
431235	0.230769
2575.7	0.375
34061.3	0.215647
338300	0.0420245
801983	0.0121544
2262756	0.00749718
1694883	0.00809063
1.53137e+06	0.0164348
1.50038e+06	0.0360104
640692	0.0636473
36963	0
24597.7	0
53199.6	0.0773713
133035	0.147574
201780	0.0320313
856711	0.0138768
1.41504e+06	0.00570356
1.32016e+06	0.00923388
1.12319e+06	0.00844876
1059606	0.0295448
998001	0.0466411
800865	0.0348418
65649.5	0.0674583
109628	0.056221
269064	0.0178115
300667	0.015759
1.86408e+06	0.00547313
1.13046e+06	0.00869006
1.45797e+06	0.0131274
1.59983e+06	0.015532
1.34617e+06	0.0242529
1.70656e+06	0.0221562
1.82137e+06	0.0190461
22199.8	0.238095
86915.8	0.0676579
78772.4	0.0416752
145500	0.0325213
289164	0.0240673
1.34101e+06	0.00988431
777436	0.0194254
1.26387e+06	0.0197109
1.46145e+06	0.0130816
2.86832e+06	0.00785729
1.95674e+06	0.0130796
1.64557e+06	0.0440402
1.63427e+06	0.0209597
492840	0.0522207
653013	0
13250.1	0.555556
14850	0.15
26739	0
52253.8	0.0769459
17132.4	0
120656	0.0227733
428452	0.0294545
676026	0.0271429
670365	0.025429
1.37062e+06	0.0170125
1.71423e+06	0.0181828
1.63245e+06	0.0110569
1.43424e+06	0.0183461
1242165	0.0389188
2142107	0.0349077
492840	0.0328877
160173	0.25
20163.5	0.21645
7454.7	0.255192
35241.8	0.168413
83541.1	0.0607124
346724	0.0215247
1.09805e+06	0.00763554
3.46395e+06	0.00374092
3.66342e+06	0.0041335
2.5856e+06	0.00781105
1.97777e+06	0.0123411
1.20381e+06	0.0523818
985680	0.227467
86247	0.473936
12672.7	0
48468	0.0809115
154520	0.0331892
1.54585e+06	0.00586887
3.38763e+06	0.00499415
2.96112e+06	0.00476394
1.32935e+06	0.0131576
995687	0.0389517
523022	0.145074
61605	0.345567
38096.4	0.0879552
331884	0.0171543
1.37843e+06	0.00914877
2553823	0.00741303
1.01562e+06	0.0142425
326649	0.0347195
130359	0.12686
89276	0.103017
569260	0.0207669
1.11891e+06	0.0132247
1.16083e+06	0.0109185
367378	0.0357092
21693.2	0
36001.1	0.0630957
306497	0.0754038
532116	0.0234808
226648	0.0343212
35578.1	0.0548919
30649.8	0
14466.9	0
424	0.0206972
35102.4	0.0292183
76245.3	0.0907234
133353	0.0497904
13895.6	0.047619
4211.6	0
748.4	0
11276.3	0
12441.1	0.0296643
12507.2	0.119164
57153.8	0.054643
15562.1	0
3455.3	0.026833
1256.4	0.419048
11627.7	0.0522876

## Sheet: Extended_Figure_7_d
Average_Distance_Among_Fragments	Beta_Diversity_Nestedness
515.305	0.289166
2392.03	0.703704
547.821	0.689273
0	0.166667
1497.72	0.301961
2117.46	0.199827
2595.58	0.0134794
1697.26	0.0994568
2232.6	0.47619
2980.76	0.0250368
3169.31	0.0115681
3238.62	0.0150814
474.55	0.450027
1285.45	0.148856
2213.8	0.272016
3664.9	0.0185181
3939.59	0.00963046
4497.75	0.00786979
1177.8	0.0673342
606.124	0.269739
357.739	0
1410.39	0.163329
3662.12	0.131913
4267.63	0.0253793
4656.26	0.0101038
4576.21	0.0107673
2836.44	0.0139069
1694.37	0.0436999
884.556	0
4194.22	0.114967
4104.52	0.0224511
4221.51	0.0131661
5907.93	0.0125375
6070.15	0.0298419
3748.88	0.0396438
1273.92	0.0931993
841.547	0.230769
539.859	0.375
4843.09	0.215647
4714.75	0.0420245
4387.37	0.0121544
4409.78	0.00749718
5782.49	0.00809063
6745.47	0.0164348
6120.17	0.0360104
1204.77	0.0636473
234.138	0
4835.13	0
2939.32	0.0773713
5690.33	0.147574
8721.65	0.0320313
6123.35	0.0138768
6613.98	0.00570356
8562.83	0.00923388
9367.39	0.00844876
7788.91	0.0295448
5830.84	0.0466411
929.606	0.0348418
7685.52	0.0674583
7296.95	0.056221
8337.6	0.0178115
9393.41	0.015759
7841.16	0.00547313
9122.54	0.00869006
9056.4	0.0131274
9565.83	0.015532
8616.43	0.0242529
4482.34	0.0221562
2759.11	0.0190461
8785.48	0.238095
7641.8	0.0676579
9405.82	0.0416752
9690	0.0325213
10047.9	0.0240673
8754.37	0.00988431
9619.77	0.0194254
9431.56	0.0197109
9652.95	0.0130816
8298.22	0.00785729
7565.76	0.0130796
3673.55	0.0440402
1739.23	0.0209597
910.589	0.0522207
1009.58	0
7165.17	0.555556
362.975	0.15
8930.47	0
8367.26	0.0769459
9156.77	0
9756.45	0.0227733
8887.88	0.0294545
10041.7	0.0271429
9285.5	0.025429
8790.61	0.0170125
7488.48	0.0181828
6674.99	0.0110569
6797.82	0.0183461
3328.1	0.0389188
1736.15	0.0349077
1336.07	0.0328877
1136.84	0.25
8994.93	0.21645
703.442	0.255192
8626.56	0.168413
9978.65	0.0607124
8600.55	0.0215247
8884.46	0.00763554
6979.83	0.00374092
5830.88	0.0041335
5533.72	0.00781105
6057.95	0.0123411
4215.8	0.0523818
1823.53	0.227467
1508.99	0.473936
15839.4	0
9091.83	0.0809115
9851.35	0.0331892
8424.39	0.00586887
8244.02	0.00499415
7354.19	0.00476394
8126.01	0.0131576
7276.24	0.0389517
2670.66	0.145074
3338.99	0.345567
6030.84	0.0879552
8583.06	0.0171543
9886.58	0.00914877
8374.13	0.00741303
8087.14	0.0142425
8358.38	0.0347195
6087.27	0.12686
7291.23	0.103017
9895.26	0.0207669
9742.26	0.0132247
9942.02	0.0109185
9551.58	0.0357092
16098.2	0
1044.73	0.0630957
9098.32	0.0754038
7468.2	0.0234808
7069.46	0.0343212
8771.38	0.0548919
1622.37	0
0	0
2561.47	0.0206972
6438.29	0.0292183
6754.21	0.0907234
6739.8	0.0497904
1881.31	0.047619
0	0
0	0
0	0
0	0.0296643
9660.17	0.119164
10625.6	0.054643
426.821	0
2658.52	0.026833
0	0.419048
0	0.0522876
