# Supplementary material for: The geography of climate and the global patterns of species diversity
Source: Nature. 2023 Sep 27;622(7983):537–44. doi: 10.1038/s41586-023-06577-5 (PMC10584679; doi:10.1038/s41586-023-06577-5)
Supplement: Supplementary file 19 — Source Data Extended Data Fig. 8 [file 41586_2023_6577_MOESM19_ESM.xls]

## Sheet: Extended_Figure_8_a
Climate_Area	Beta_Diversity_Turnover
231156	0.564189
691816	0.524138
948237	0.744275
2.31846e+06	0.870968
1873725	0.863372
480519	0.79803
95897.2	0.668125
278978	0.414286
893041	0.888889
2.49072e+06	0.911891
2.33177e+06	0.95188
1306026	0.920453
776223	0.815589
61605	0
99475.6	0.0606061
182573	1
993907	0.873574
2.38768e+06	0.960291
2.99081e+06	0.967584
2937359	0.973218
936396	0.923664
616050	0.800941
24642	0.0714286
205842	0.723529
1.20274e+06	0.912968
2.11551e+06	0.948433
1.59083e+06	0.966631
1.59991e+06	0.963979
1318347	0.948318
677655	0.88382
431235	0.604811
34061.3	0.665138
338300	0.854058
801983	0.942096
2262756	0.970688
1694883	0.974885
1.53137e+06	0.974078
1.50038e+06	0.963882
640692	0.895601
36963	0.510204
53199.6	0
133035	0.772871
201780	0.906382
856711	0.952173
1.41504e+06	0.974089
1.32016e+06	0.973321
1.12319e+06	0.972605
1059606	0.956765
998001	0.964099
800865	0.936883
65649.5	0.702381
109628	0.886486
269064	0.914296
300667	0.942767
1.86408e+06	0.98177
1.13046e+06	0.977119
1.45797e+06	0.977307
1.59983e+06	0.980095
1.34617e+06	0.97379
1.70656e+06	0.978052
1.82137e+06	0.976338
22199.8	0.513514
86915.8	0.909091
78772.4	0.896328
145500	0.909814
289164	0.959332
1.34101e+06	0.979193
777436	0.97224
1.26387e+06	0.97919
1.46145e+06	0.981824
2.86832e+06	0.987893
1.95674e+06	0.983221
1.64557e+06	0.975234
1.63427e+06	0.959233
492840	0.867907
653013	0.77767
13250.1	0.415094
14850	0.677778
26739	0.945946
52253.8	0.598765
17132.4	0.937337
120656	0.915293
428452	0.955582
676026	0.966723
670365	0.967672
1.37062e+06	0.982103
1.71423e+06	0.983105
1.63245e+06	0.983458
1.43424e+06	0.974103
1242165	0.964344
2142107	0.969643
492840	0.855627
160173	0.334347
20163.5	0.75
7454.7	0.331288
35241.8	0.724252
83541.1	0.872054
346724	0.955949
1.09805e+06	0.98133
3.46395e+06	0.990442
3.66342e+06	0.99081
2.5856e+06	0.987724
1.97777e+06	0.981341
1.20381e+06	0.957101
985680	0.930496
86247	0.553942
12672.7	1
48468	0.879763
154520	0.936057
1.54585e+06	0.984423
3.38763e+06	0.99032
2.96112e+06	0.988676
1.32935e+06	0.978353
995687	0.962666
523022	0.868204
61605	0.424084
38096.4	0.835131
331884	0.957626
1.37843e+06	0.981912
2553823	0.984375
1.01562e+06	0.967471
326649	0.943126
130359	0.853127
89276	0.778175
569260	0.9542
1.11891e+06	0.974154
1.16083e+06	0.97857
367378	0.928522
21693.2	0.985294
36001.1	0.756391
306497	0.909105
532116	0.944622
226648	0.921472
35578.1	0.874343
30649.8	0.949875
14466.9	0.227273
424	0.573529
35102.4	0.925926
76245.3	0.805237
133353	0.822983
13895.6	0.849412
4211.6	1
748.4	1
11276.3	0.714286
12441.1	0.636364
12507.2	0.71831
57153.8	0.691228
15562.1	0.991525
3455.3	0.891892
1256.4	0.134831
11627.7	0.0684932

## Sheet: Extended_Figure_8_b
Climate_Area	Beta_Diversity_Nestedness
515.305	0.564189
1497.72	0.524138
2117.46	0.744275
3169.31	0.870968
3238.62	0.863372
474.55	0.79803
1285.45	0.668125
2213.8	0.414286
3664.9	0.888889
3939.59	0.911891
4497.75	0.95188
1177.8	0.920453
606.124	0.815589
357.739	0
1410.39	0.0606061
3662.12	1
4267.63	0.873574
4656.26	0.960291
4576.21	0.967584
2836.44	0.973218
1694.37	0.923664
884.556	0.800941
0	0.0714286
4194.22	0.723529
4104.52	0.912968
4221.51	0.948433
5907.93	0.966631
6070.15	0.963979
3748.88	0.948318
1273.92	0.88382
841.547	0.604811
4843.09	0.665138
4714.75	0.854058
4387.37	0.942096
4409.78	0.970688
5782.49	0.974885
6745.47	0.974078
6120.17	0.963882
1204.77	0.895601
234.138	0.510204
2939.32	0
5690.33	0.772871
8721.65	0.906382
6123.35	0.952173
6613.98	0.974089
8562.83	0.973321
9367.39	0.972605
7788.91	0.956765
5830.84	0.964099
929.606	0.936883
7685.52	0.702381
7296.95	0.886486
8337.6	0.914296
9393.41	0.942767
7841.16	0.98177
9122.54	0.977119
9056.4	0.977307
9565.83	0.980095
8616.43	0.97379
4482.34	0.978052
2759.11	0.976338
8785.48	0.513514
7641.8	0.909091
9405.82	0.896328
9690	0.909814
10047.9	0.959332
8754.37	0.979193
9619.77	0.97224
9431.56	0.97919
9652.95	0.981824
8298.22	0.987893
7565.76	0.983221
3673.55	0.975234
1739.23	0.959233
910.589	0.867907
1009.58	0.77767
7165.17	0.415094
362.975	0.677778
8930.47	0.945946
8367.26	0.598765
9156.77	0.937337
9756.45	0.915293
8887.88	0.955582
10041.7	0.966723
9285.5	0.967672
8790.61	0.982103
7488.48	0.983105
6674.99	0.983458
6797.82	0.974103
3328.1	0.964344
1736.15	0.969643
1336.07	0.855627
1136.84	0.334347
8994.93	0.75
703.442	0.331288
8626.56	0.724252
9978.65	0.872054
8600.55	0.955949
8884.46	0.98133
6979.83	0.990442
5830.88	0.99081
5533.72	0.987724
6057.95	0.981341
4215.8	0.957101
1823.53	0.930496
1508.99	0.553942
15839.4	1
9091.83	0.879763
9851.35	0.936057
8424.39	0.984423
8244.02	0.99032
7354.19	0.988676
8126.01	0.978353
7276.24	0.962666
2670.66	0.868204
3338.99	0.424084
6030.84	0.835131
8583.06	0.957626
9886.58	0.981912
8374.13	0.984375
8087.14	0.967471
8358.38	0.943126
6087.27	0.853127
7291.23	0.778175
9895.26	0.9542
9742.26	0.974154
9942.02	0.97857
9551.58	0.928522
16098.2	0.985294
1044.73	0.756391
9098.32	0.909105
7468.2	0.944622
7069.46	0.921472
8771.38	0.874343
1622.37	0.949875
0	0.227273
2561.47	0.573529
6438.29	0.925926
6754.21	0.805237
6739.8	0.822983
1881.31	0.849412
0	1
0	1
0	0.714286
0	0.636364
9660.17	0.71831
10625.6	0.691228
426.821	0.991525
2658.52	0.891892
0	0.134831
0	0.0684932

## Sheet: Extended_Figure_8_c
V1	V2
231156	0.151043
691816	0.204209
948237	0.104654
2.31846e+06	0.00873151
1873725	0.0686597
480519	0.128395
95897.2	0.110665
278978	0.35709
893041	0.015873
2.49072e+06	0.0595042
2.33177e+06	0.0348368
1306026	0.0518236
776223	0.11912
61605	0.125
99475.6	0.171592
182573	0
993907	0.0660536
2.38768e+06	0.0250627
2.99081e+06	0.0226938
2937359	0.0176938
936396	0.0430943
616050	0.0683556
24642	0.0320197
205842	0.156573
1.20274e+06	0.0348583
2.11551e+06	0.0370555
1.59083e+06	0.0183119
1.59991e+06	0.0188123
1318347	0.0263325
677655	0.0434597
431235	0.118414
34061.3	0.118566
338300	0.0851101
801983	0.0340975
2262756	0.0190953
1694883	0.0125985
1.53137e+06	0.0107846
1.50038e+06	0.0163098
640692	0.0595448
36963	0.231731
53199.6	0
133035	0.103312
201780	0.042399
856711	0.0301564
1.41504e+06	0.0123115
1.32016e+06	0.0109603
1.12319e+06	0.00789898
1059606	0.0190665
998001	0.0124582
800865	0.0170312
65649.5	0.234408
109628	0.081428
269064	0.0597837
300667	0.0319073
1.86408e+06	0.00786849
1.13046e+06	0.010492
1.45797e+06	0.00911183
1.59983e+06	0.00531272
1.34617e+06	0.008188
1.70656e+06	0.00783731
1.82137e+06	0.00571153
22199.8	0.105534
86915.8	0.0539247
78772.4	0.058979
145500	0.0529984
289164	0.0143674
1.34101e+06	0.0064634
777436	0.00868185
1.26387e+06	0.00603836
1.46145e+06	0.00531872
2.86832e+06	0.0029792
1.95674e+06	0.00554157
1.64557e+06	0.00915021
1.63427e+06	0.0121668
492840	0.0426395
653013	0.0798073
13250.1	0.165987
14850	0.0263039
26739	0.0256853
52253.8	0.269389
17132.4	0.0377411
120656	0.0345695
428452	0.0163132
676026	0.0114935
670365	0.00904239
1.37062e+06	0.00518759
1.71423e+06	0.00494586
1.63245e+06	0.00427481
1.43424e+06	0.0079416
1242165	0.0147603
2142107	0.0124864
492840	0.0460981
160173	0.295095
20163.5	0.111111
7454.7	0.256354
35241.8	0.144501
83541.1	0.059265
346724	0.0162316
1.09805e+06	0.00451856
3.46395e+06	0.00246249
3.66342e+06	0.00224992
2.5856e+06	0.00329322
1.97777e+06	0.00565672
1.20381e+06	0.0176362
985680	0.0301415
86247	0.118813
12672.7	0
48468	0.0698315
154520	0.0266052
1.54585e+06	0.00387279
3.38763e+06	0.00296709
2.96112e+06	0.00350553
1.32935e+06	0.0074314
995687	0.0144353
523022	0.0647764
61605	0.219929
38096.4	0.0973611
331884	0.0148463
1.37843e+06	0.00583675
2553823	0.00536706
1.01562e+06	0.0114302
326649	0.0193263
130359	0.0521636
89276	0.126234
569260	0.0118214
1.11891e+06	0.00811672
1.16083e+06	0.00766498
367378	0.0252723
21693.2	0.00243594
36001.1	0.150398
306497	0.0422293
532116	0.0228274
226648	0.0375079
35578.1	0.0295768
30649.8	0.00837166
14466.9	0.143098
424	0.0236928
35102.4	0.0580741
76245.3	0.117889
133353	0.0814688
13895.6	0.0662668
4211.6	0
748.4	0
11276.3	0.0437788
12441.1	0.0924499
12507.2	0.179649
57153.8	0.162349
15562.1	0.000927406
3455.3	0.0742098
1256.4	0.0190147
11627.7	0.0187552

## Sheet: Extended_Figure_8_d
Average_Distance_Among_Fragments	Beta_Diversity_Nestedness
515.305	0.151043
1497.72	0.204209
2117.46	0.104654
3169.31	0.00873151
3238.62	0.0686597
474.55	0.128395
1285.45	0.110665
2213.8	0.35709
3664.9	0.015873
3939.59	0.0595042
4497.75	0.0348368
1177.8	0.0518236
606.124	0.11912
357.739	0.125
1410.39	0.171592
3662.12	0
4267.63	0.0660536
4656.26	0.0250627
4576.21	0.0226938
2836.44	0.0176938
1694.37	0.0430943
884.556	0.0683556
0	0.0320197
4194.22	0.156573
4104.52	0.0348583
4221.51	0.0370555
5907.93	0.0183119
6070.15	0.0188123
3748.88	0.0263325
1273.92	0.0434597
841.547	0.118414
4843.09	0.118566
4714.75	0.0851101
4387.37	0.0340975
4409.78	0.0190953
5782.49	0.0125985
6745.47	0.0107846
6120.17	0.0163098
1204.77	0.0595448
234.138	0.231731
2939.32	0
5690.33	0.103312
8721.65	0.042399
6123.35	0.0301564
6613.98	0.0123115
8562.83	0.0109603
9367.39	0.00789898
7788.91	0.0190665
5830.84	0.0124582
929.606	0.0170312
7685.52	0.234408
7296.95	0.081428
8337.6	0.0597837
9393.41	0.0319073
7841.16	0.00786849
9122.54	0.010492
9056.4	0.00911183
9565.83	0.00531272
8616.43	0.008188
4482.34	0.00783731
2759.11	0.00571153
8785.48	0.105534
7641.8	0.0539247
9405.82	0.058979
9690	0.0529984
10047.9	0.0143674
8754.37	0.0064634
9619.77	0.00868185
9431.56	0.00603836
9652.95	0.00531872
8298.22	0.0029792
7565.76	0.00554157
3673.55	0.00915021
1739.23	0.0121668
910.589	0.0426395
1009.58	0.0798073
7165.17	0.165987
362.975	0.0263039
8930.47	0.0256853
8367.26	0.269389
9156.77	0.0377411
9756.45	0.0345695
8887.88	0.0163132
10041.7	0.0114935
9285.5	0.00904239
8790.61	0.00518759
7488.48	0.00494586
6674.99	0.00427481
6797.82	0.0079416
3328.1	0.0147603
1736.15	0.0124864
1336.07	0.0460981
1136.84	0.295095
8994.93	0.111111
703.442	0.256354
8626.56	0.144501
9978.65	0.059265
8600.55	0.0162316
8884.46	0.00451856
6979.83	0.00246249
5830.88	0.00224992
5533.72	0.00329322
6057.95	0.00565672
4215.8	0.0176362
1823.53	0.0301415
1508.99	0.118813
15839.4	0
9091.83	0.0698315
9851.35	0.0266052
8424.39	0.00387279
8244.02	0.00296709
7354.19	0.00350553
8126.01	0.0074314
7276.24	0.0144353
2670.66	0.0647764
3338.99	0.219929
6030.84	0.0973611
8583.06	0.0148463
9886.58	0.00583675
8374.13	0.00536706
8087.14	0.0114302
8358.38	0.0193263
6087.27	0.0521636
7291.23	0.126234
9895.26	0.0118214
9742.26	0.00811672
9942.02	0.00766498
9551.58	0.0252723
16098.2	0.00243594
1044.73	0.150398
9098.32	0.0422293
7468.2	0.0228274
7069.46	0.0375079
8771.38	0.0295768
1622.37	0.00837166
0	0.143098
2561.47	0.0236928
6438.29	0.0580741
6754.21	0.117889
6739.8	0.0814688
1881.31	0.0662668
0	0
0	0
0	0.0437788
0	0.0924499
9660.17	0.179649
10625.6	0.162349
426.821	0.000927406
2658.52	0.0742098
0	0.0190147
0	0.0187552
